# Supplementary material for: Niche-adaptation in plant-associated Bacteroidetes favours specialisation in organic phosphorus mineralisation
Source: ISME J. 2020 Nov 30;15(4):1040–55. doi: 10.1038/s41396-020-00829-2 (PMC8115612; doi:10.1038/s41396-020-00829-2)
Supplement: Supplementary file 2 — Supplementary tables [file 41396_2020_829_MOESM2_ESM.xlsx]

## Sheet: S1 - DSM2064 RNA
Gene_id	Old locus	Gene name	log2FoldChange LowPi	padj LowPi	log2FoldChange LowFe	padj LowFe	log2FoldChange LowN	padj LowN	CBMAHP_A	CBMAHP_B	CBMAHP_C	CBMALP_A	CBMALP_B	CBMALP_C	CBMAN_A	CBMAN_B	CBMAN_C	CBMAFE_A	CBMAFE_B	CBMAFE_C
FJOH_RS00015	Fjoh_0001		0.42986	0.36033	0.32783	0.61771	0.22077	0.56321	156	223	218	199	185	283	230	271	165	398	323	224
FJOH_RS00020	Fjoh_0002		0.64729	0.17561	-0.13423	0.87598	-0.017758	0.92947	69	115	107	134	101	138	105	74	88	142	93	92
FJOH_RS00025	Fjoh_0003		0.78897	0.081933	0.36501	0.65262	0.22839	0.65059	50	114	102	124	99	154	105	108	79	148	156	118
FJOH_RS00030	Fjoh_0004		-1.2967	0.00047567	-0.052833	0.95864	0.1924	0.65892	192	360	281	100	72	108	315	322	259	305	387	301
FJOH_RS00035	Fjoh_0005		-0.37977	0.35428	-0.51887	0.29148	-1.6464	3.6688e-08	2399	2378	2747	1801	1166	1903	887	810	613	2580	2512	1601
FJOH_RS00040	Fjoh_0006		-0.17509	0.78559	0.048034	0.98534	-0.92988	0.0084763	135	152	189	124	75	162	81	84	71	278	211	136
FJOH_RS00045	Fjoh_0007		-0.2759	0.73393	0.42852	0.49414	-2.3051	0.0033392	179	88	129	89	69	127	29	33	18	292	246	158
FJOH_RS00050	0		-0.81923	0.46399	0.046383	0.98561	-2.5368	0.030636	103	40	57	34	19	50	17	15	4	104	86	77
FJOH_RS00055	Fjoh_0009		-0.53922	0.50344	0.25057	0.80162	-2.2492	0.013478	319	138	212	137	100	161	66	44	31	478	376	202
FJOH_RS00060	Fjoh_0010		-1.4254	3.7366e-05	-0.72317	0.073375	-0.86677	0.0058028	745	1091	1064	282	234	385	789	385	349	607	915	660
FJOH_RS00065	Fjoh_0011		-0.0033542	0.99986	-0.31638	0.67098	0.10875	0.84689	94	130	124	104	63	129	138	114	103	129	136	88
FJOH_RS00070	Fjoh_0012		1.2609	0.002597	0.85443	0.13099	1.3482	0.00055694	41	31	42	70	47	125	102	88	87	107	72	78
FJOH_RS00075	Fjoh_0013		-1.0376	0.032136	-0.52421	0.43042	-0.41419	0.35574	298	189	235	106	91	92	182	196	150	259	220	166
FJOH_RS00080	Fjoh_0014		-1.4212	0.25436	-0.85681	0.6807	-1.6365	0.17862	486	145	240	113	83	77	90	104	85	273	239	133
FJOH_RS00085	Fjoh_0015		0.49993	0.19971	1.6142	3.8502e-07	1.626	3.002e-08	2327	1976	2640	2740	2077	3486	7203	7269	6013	11132	10454	5797
FJOH_RS00090	Fjoh_0016		0.25311	0.58482	0.076439	0.95274	0.80517	0.0095661	657	669	741	688	538	841	1197	1258	996	1004	1024	728
FJOH_RS00095	Fjoh_0017		0.40392	0.39702	-0.18223	0.85627	0.98824	0.0047602	79	101	120	107	79	149	233	178	153	136	121	77
FJOH_RS00100	Fjoh_0018		0.39533	0.36991	-0.36886	0.53917	0.57646	0.077081	482	481	561	597	432	645	821	729	620	599	538	363
FJOH_RS00105	Fjoh_0019		-1.8704	0.0069535	-0.27937	0.8252	0.21274	0.71244	7715	3741	6434	1528	1109	1488	10772	5158	4587	5382	8085	5431
FJOH_RS00110	Fjoh_0020		-1.5453	0.039449	-0.43939	0.71386	-0.38432	0.59036	47	31	25	9	9	12	32	25	21	30	39	29
FJOH_RS00115	Fjoh_0021		0.097573	0.98179	-0.79066	0.30016	-1.4387	0.020051	18	34	28	25	19	26	12	13	4	20	20	17
FJOH_RS00120	Fjoh_0022		-2.0025	0.24914	0.57542	0.6348	2.3371	1.3543e-16	12442	2676	4587	1807	1483	719	37252	37079	27249	17436	14391	8087
FJOH_RS00125	Fjoh_0023		0.25675	0.55231	-0.57001	0.20492	-1.3257	9.8152e-06	1946	2010	2267	2245	1484	2556	842	864	668	1598	2073	1574
FJOH_RS00160	Fjoh_0024		-0.53293	0.15716	-0.77004	0.045341	-0.77874	0.010231	3756	4715	5255	2669	1996	3259	2849	2613	2127	3078	3918	3001
FJOH_RS00175	Fjoh_0026		1.2389	0.00062668	-1.3411	0.081146	0.53453	0.19902	2558	7691	6317	11888	8328	11336	7331	7895	6870	2139	2823	2841
FJOH_RS00180	Fjoh_0027		1.3779	0.00010952	-1.3426	0.10184	0.48153	0.29027	3940	12757	11208	22156	15245	20982	11969	12996	10869	3620	4943	4596
FJOH_RS00185	Fjoh_0028		0.58573	0.18857	0.56321	0.25711	0.86069	0.012837	104	123	101	149	104	161	219	191	161	260	232	133
FJOH_RS00190	Fjoh_0029		0.31814	0.55477	-0.29918	0.8608	0.7224	0.050195	155	92	85	135	92	127	167	204	166	130	138	86
FJOH_RS00195	Fjoh_0030		1.5372	0.25324	-1.2626	0.82171	1.1072	0.44241	2	13	0	12	3	26	10	6	13	2	4	2
FJOH_RS00200	Fjoh_0031		0.45547	0.54536	-0.060401	0.98607	0.28734	0.79721	12	15	12	12	10	25	12	14	18	11	15	19
FJOH_RS00205	Fjoh_0032		0.66487	0.53113	-0.1179	1	0.47716	0.6873	5	9	4	5	6	14	4	17	4	10	9	3
FJOH_RS00210	Fjoh_0033		-0.39439	0.4371	0.42686	0.46901	-1.6103	2.0143e-05	94	124	143	95	45	93	39	46	28	288	198	129
FJOH_RS00215	0		0.5501	0.25639	1.0849	0.33448	-1.2183	0.0057534	48	69	72	94	47	93	27	33	18	290	144	81
FJOH_RS00220	Fjoh_0034		-0.28403	0.50285	0.50222	0.36295	-0.62875	0.075455	124	196	208	131	92	133	115	118	89	413	301	222
FJOH_RS00225	Fjoh_0035		0.16456	0.7197	0.13524	0.85259	0.20418	0.53582	868	761	803	795	583	932	953	1012	745	1339	1241	841
FJOH_RS00230	Fjoh_0036		1.1967	0.00055144	0.20446	0.76809	0.79842	0.0098257	549	602	568	1105	813	1430	979	1099	794	986	920	618
FJOH_RS00235	0		0.076374	0.85049	-0.56539	0.40428	-1.5219	0.0013593	58	37	74	44	32	80	20	23	14	45	59	40
FJOH_RS00240	Fjoh_0039		-0.2739	0.89604	-0.60773	0.57079	-1.9785	0.0074505	21	20	20	10	8	28	4	11	1	15	22	14
FJOH_RS00245	Fjoh_0040		-0.10077	0.83745	-0.54022	0.22439	-1.526	2.7528e-07	785	1426	1283	860	659	1214	317	469	349	976	1158	846
FJOH_RS00250	Fjoh_0041		1.9544	2.4546e-09	0.24723	0.68438	-0.65642	0.041841	1083	1231	992	3379	2673	4916	703	725	584	1939	1840	1236
FJOH_RS00255	Fjoh_0042		0.301	0.46095	-0.33713	0.57436	1.7208	4.2937e-09	1212	1164	1204	1270	906	1578	4309	3885	3160	1093	1464	1028
FJOH_RS00260	Fjoh_0043		-1.0605	0.015481	-0.34011	0.61822	-1.9345	4.7572e-07	93	112	139	40	35	64	39	22	24	115	133	92
FJOH_RS00265	Fjoh_0044		-0.11928	0.82193	-0.4213	0.41198	-1.3073	0.00011007	152	230	268	168	116	218	83	102	64	218	204	175
FJOH_RS00270	Fjoh_0045		0.27476	0.59301	-0.67169	0.11669	-0.35652	0.27416	206	353	362	333	225	364	245	213	211	208	281	221
FJOH_RS00275	Fjoh_0046		-0.85759	0.049457	0.16232	0.8703	-0.28517	0.49247	113	119	131	60	42	66	109	93	82	157	211	144
FJOH_RS00280	Fjoh_0047		0.79778	0.16583	1.3751	0.002135	0.99247	0.0010343	393	258	316	540	442	383	704	663	511	1482	1150	651
FJOH_RS00285	Fjoh_0048		-0.99561	0.0042049	-0.57105	0.21133	-0.39298	0.24207	3159	3226	3973	1512	1125	1692	2982	2542	2024	3112	3367	2316
FJOH_RS00290	Fjoh_0049		-0.84731	0.01633	-0.64967	0.12964	0.26946	0.43453	3847	3787	4512	1921	1511	2189	4881	5040	4050	3156	3796	2777
FJOH_RS00295	Fjoh_0050		-0.78842	0.03742	-0.51369	0.3969	0.33345	0.38989	437	910	758	309	249	463	1010	728	736	419	833	567
FJOH_RS00300	Fjoh_0051		-0.11207	0.93565	-0.0010092	1	0.64523	0.06471	110	99	99	76	55	117	170	180	119	148	134	108
FJOH_RS00305	Fjoh_0052		0.24562	0.58096	0.085427	0.95498	0.09227	0.85796	257	396	382	354	230	455	364	386	293	527	523	334
FJOH_RS00310	Fjoh_0053		-0.60244	0.35874	-0.75397	0.39577	-1.6296	0.014259	54	166	120	52	46	89	42	35	26	59	105	81
FJOH_RS00330	Fjoh_0054		0.22349	0.54807	0.18727	0.83395	0.6298	0.068368	143	133	161	135	85	230	239	235	176	215	237	175
FJOH_RS00335	Fjoh_R0009		1.4007	0.58293	0.91266	0.91356	0.91347	0.74237	1	2	0	0	1	7	3	3	0	1	3	3
FJOH_RS00340	Fjoh_0055		0.061765	0.91273	-0.72224	0.067746	0.82723	0.010639	775	1297	1179	854	683	1332	1471	2084	1809	655	1003	771
FJOH_RS00345	Fjoh_0056		0.72731	0.050428	0.051425	0.96064	0.26383	0.46824	113	98	94	142	81	228	136	133	89	154	157	97
FJOH_RS00350	Fjoh_0057		0.31956	0.65477	0.70345	0.21912	1.0577	0.00098878	281	805	493	705	351	572	1248	1087	768	1327	1196	715
FJOH_RS00355	Fjoh_0058		0.90063	0.056091	0.83235	0.038626	1.3853	6.9005e-06	197	362	264	578	265	440	759	773	518	786	690	392
FJOH_RS00360	Fjoh_0059		1.8102	6.7065e-07	2.0064	6.5672e-07	1.1085	0.00074818	110	148	151	466	314	392	307	317	218	930	746	424
FJOH_RS00365	Fjoh_0060		1.5278	5.9266e-05	1.853	0.00014986	1.0643	0.0010745	110	148	164	371	292	316	328	331	190	887	710	359
FJOH_RS00370	Fjoh_0061		0.58868	0.19039	1.7675	0.00056322	-0.30728	0.49055	174	233	197	293	202	251	205	183	90	1203	1008	462
FJOH_RS00375	Fjoh_0062		-0.16214	0.68385	0.31825	0.5659	-0.54892	0.10499	1201	1053	1192	944	706	905	975	715	590	1785	2214	1470
FJOH_RS00380	Fjoh_0063		-0.18004	0.6548	0.10501	0.8703	0.0022219	0.96696	530	381	415	340	301	324	600	354	342	615	786	450
FJOH_RS00385	Fjoh_0064		0.78031	0.041712	0.20638	0.76659	0.25492	0.43752	382	325	359	532	409	598	420	498	319	622	548	399
FJOH_RS00390	Fjoh_0065		-0.51048	0.13756	0.016488	1	-0.89722	0.0033914	3259	3533	4024	2713	1959	1287	2127	1981	1460	4616	5133	3940
FJOH_RS00395	Fjoh_0066		0.1693	0.71123	0.30294	0.61771	1.155	0.00014679	362	367	403	335	269	477	860	914	650	695	645	436
FJOH_RS00400	Fjoh_0067		-0.45601	0.29392	-0.64904	0.18796	-1.8736	1.3851e-07	279	204	312	195	113	181	80	64	63	269	215	160
FJOH_RS00405	Fjoh_0068		-0.28336	0.47353	-0.25328	0.72562	-1.2949	3.725e-05	476	419	610	426	258	336	210	204	170	612	587	399
FJOH_RS00410	Fjoh_0069		-0.36362	0.53113	-0.48536	0.64786	0.22518	0.87058	587	1577	1330	752	468	1079	2194	416	1144	419	1476	1114
FJOH_RS00415	Fjoh_0070		0.31133	0.50249	-0.51768	0.58201	0.62458	0.47731	177	458	374	317	248	482	722	206	490	136	371	334
FJOH_RS00420	Fjoh_0071		1.0242	0.0053917	0.29074	0.70809	1.2909	0.11765	127	324	227	361	258	548	824	254	460	357	400	274
FJOH_RS00425	Fjoh_0072		0.14666	0.8386	-0.56517	0.58307	0.097672	0.98395	559	1824	1362	1078	796	1587	2044	523	1112	607	1382	1068
FJOH_RS00430	Fjoh_0073		-0.61149	0.28779	-0.20593	0.81755	0.67155	0.32343	132	332	232	117	83	188	529	213	292	227	300	218
FJOH_RS00435	Fjoh_0074		1.1502	0.041747	0.096948	0.9353	-0.74722	0.0139	3695	5017	6260	6847	5335	17250	2900	3311	2240	8450	7245	4501
FJOH_RS00440	Fjoh_0075		-0.31219	0.66645	-0.37577	0.78383	-0.077899	1	5709	2591	3967	3680	2903	1177	6001	2933	2641	4400	4557	3275
FJOH_RS00445	0		-2.1961	1.4044e-10	-0.3109	0.61119	-0.10411	0.82738	489	576	687	101	100	106	776	414	372	514	777	485
FJOH_RS00450	0		-0.12523	0.68927	0.22374	0.87671	-0.86422	0.071985	36	43	64	39	37	25	24	33	18	71	72	62
FJOH_RS00455	Fjoh_0077		-0.58116	0.22901	-0.064737	0.97652	-0.37382	0.34189	134	148	150	93	49	107	107	118	93	178	197	145
FJOH_RS00460	Fjoh_0078		-0.42497	0.3721	-0.69499	0.19873	-0.48287	0.22504	104	95	129	68	54	82	68	87	68	95	98	64
FJOH_RS00465	Fjoh_0079		-0.21501	0.67881	-0.10185	0.94213	-0.44222	0.29196	120	145	127	105	69	110	120	96	64	143	185	132
FJOH_RS00470	Fjoh_0080		-0.81799	0.098919	-0.13967	0.93896	-1.4459	0.00056266	78	69	87	32	29	52	34	28	21	114	100	59
FJOH_RS00475	Fjoh_0081		-0.16397	0.875	0.28417	0.73653	-1.1206	0.028918	39	39	38	38	17	34	23	13	15	64	79	40
FJOH_RS00480	Fjoh_0082		-0.19901	0.69342	0.25465	0.75141	-0.90823	0.018155	122	107	136	95	69	102	70	70	48	216	185	148
FJOH_RS00485	Fjoh_0083		-0.37316	0.30427	-0.0031884	1	-0.43391	0.23993	237	182	324	146	156	158	220	169	138	379	329	229
FJOH_RS00490	Fjoh_0084		-1.2083	0.0033093	0.63177	0.22619	-0.53399	0.14993	93	136	174	53	35	56	102	89	71	301	275	200
FJOH_RS00495	Fjoh_0085		1.1049	0.0077767	0.79975	0.10605	-1.1514	0.013962	62	153	146	202	182	241	55	61	37	283	262	222
FJOH_RS00500	Fjoh_0086		-0.5051	0.2446	0.37696	0.54497	-0.65095	0.098062	144	135	179	93	72	103	113	114	58	305	250	194
FJOH_RS00505	Fjoh_0087		-0.55879	0.13074	0.25471	0.71234	-0.94573	0.0022444	623	798	957	479	351	498	398	457	317	1427	1302	847
FJOH_RS00510	Fjoh_0088		0.45441	0.32699	0.67219	0.13585	0.69848	0.042188	130	97	87	135	97	132	157	195	145	263	239	150
FJOH_RS00515	Fjoh_0089		-0.42821	0.39519	0.65733	0.21343	0.3799	0.35663	62	61	87	44	35	50	100	100	63	168	161	93
FJOH_RS00520	Fjoh_0090		-0.22894	0.72604	0.64244	0.2403	-0.35378	0.46269	59	41	69	39	31	52	55	33	38	134	127	77
FJOH_RS00525	Fjoh_0091		-0.74212	0.067248	0.039105	1	-0.30447	0.36615	137	296	288	125	79	157	191	196	157	353	343	226
FJOH_RS00530	Fjoh_0092		-1.117	0.0017465	-0.61497	0.19002	-0.9463	0.0035109	1552	1142	1744	599	419	718	656	977	594	1299	1485	917
FJOH_RS00535	Fjoh_0093		0.2041	0.66912	0.19201	0.79737	0.23859	0.48947	1201	1352	1373	1300	966	1528	1550	1666	1220	1915	2250	1508
FJOH_RS00540	Fjoh_0094		-1.5199	0.0011915	-0.061701	0.96208	-1.0452	0.0088517	73	85	149	36	19	34	48	54	38	111	158	97
FJOH_RS00545	Fjoh_0095		-2.3409	5.6871e-09	-0.10414	0.91212	-0.68424	0.050687	114	168	217	25	22	34	122	87	82	177	246	155
FJOH_RS00550	Fjoh_0096		-1.6285	1.2213e-05	-0.3456	0.55424	-0.83809	0.011883	223	311	339	86	54	97	186	157	121	238	379	242
FJOH_RS00555	Fjoh_0097		-1.421	7.6299e-05	0.24272	0.76345	0.26614	0.47261	290	346	460	122	88	127	456	472	326	568	613	437
FJOH_RS00560	Fjoh_0098		0.15072	0.73906	0.57914	0.2754	1.9008	6.2607e-10	144	338	270	198	139	387	945	1030	674	393	565	422
FJOH_RS00565	Fjoh_0099		-0.60828	0.10364	-0.36515	0.48815	-0.78715	0.011433	1511	1559	2205	987	724	1178	1122	1052	748	1612	2076	1434
FJOH_RS00570	Fjoh_0100		-0.30216	0.68927	-0.21808	0.86254	2.2722	1.2396e-13	154	407	221	164	118	259	1298	1235	1013	194	330	293
FJOH_RS00575	Fjoh_0101		0.14843	0.7169	-0.072884	0.96064	0.91924	0.0038532	415	644	590	543	316	706	1047	987	895	586	883	510
FJOH_RS00580	Fjoh_0102		1.7405	6.6999e-07	0.31473	0.65406	0.19656	0.6474	184	266	296	675	542	846	283	294	229	390	456	312
FJOH_RS00585	Fjoh_0103		1.2338	0.00071146	0.35736	0.50744	1.2529	8.9805e-05	146	117	108	239	183	332	328	294	239	215	263	142
FJOH_RS00590	Fjoh_0104		2.3633	1.3653e-12	0.516	0.27096	0.10805	0.78051	429	528	612	2233	1642	2916	592	628	400	1290	1004	572
FJOH_RS00595	Fjoh_0105		2.7376	1.0334e-15	0.52833	0.31287	0.69543	0.039605	137	186	220	982	714	1356	291	349	201	429	332	225
FJOH_RS00600	Fjoh_0106		0.14027	0.82097	-0.75166	0.25961	0.059912	0.99443	364	893	629	579	428	716	626	597	595	389	527	450
FJOH_RS00605	Fjoh_0107		0.77783	0.029792	0.64447	0.11137	2.3811	8.613e-16	503	333	315	564	423	722	1938	2193	1733	929	914	521
FJOH_RS00610	Fjoh_0108		-0.59043	0.098705	-0.015727	1	1.1588	0.00010557	1209	1230	1584	784	621	785	2893	3283	2392	2004	1860	1188
FJOH_RS00615	Fjoh_0109		-0.2656	0.53183	-0.95773	0.04112	2.2395	5.5725e-09	685	1293	1068	668	524	928	4452	4053	4745	413	766	715
FJOH_RS00620	Fjoh_0110		-0.013859	0.97687	-0.5445	0.25418	-0.68586	0.033378	333	501	502	370	273	462	291	271	222	399	449	300
FJOH_RS00625	Fjoh_0111		-0.087759	0.83923	-0.51494	0.2606	-1.5503	3.805e-07	555	829	872	603	440	723	266	265	198	643	753	563
FJOH_RS00630	Fjoh_0112		-0.42003	0.25965	0.15567	0.85522	-0.094517	0.8218	3983	4191	5236	2854	2266	3162	4478	4361	3178	6439	7388	4989
FJOH_RS00635	Fjoh_0113		-0.079989	0.86315	-0.7573	0.20086	4.0747	1.3249e-35	73	60	73	60	47	53	1318	1043	971	56	58	41
FJOH_RS00640	Fjoh_0114		-1.166	0.19244	-0.23172	0.91396	4.5964	6.2478e-11	14	15	20	5	4	10	562	314	263	16	24	13
FJOH_RS00645	Fjoh_0115		-0.98146	0.0059994	-0.17354	0.83095	-0.98835	0.0011434	737	1000	991	413	287	451	527	384	386	1075	1210	769
FJOH_RS00650	Fjoh_0116		3.0898	4.8293e-20	1.1719	0.00078474	1.1501	0.00016223	418	489	603	3697	2641	4418	1105	1239	850	1876	1512	934
FJOH_RS00655	Fjoh_0117		-0.44836	0.3217	0.16081	0.84394	-0.39779	0.26032	696	672	704	377	308	626	498	586	428	1047	1059	818
FJOH_RS00660	Fjoh_0118		-0.89053	0.016879	0.12293	0.9238	-1.6545	5.6764e-08	562	1018	959	359	263	536	300	279	187	1118	1401	927
FJOH_RS00665	Fjoh_0119		-0.96522	0.0056001	-0.25081	0.6807	-1.3317	7.5642e-06	832	1279	1408	509	391	583	513	415	383	1327	1387	972
FJOH_RS00670	Fjoh_0120		0.60989	0.13473	0.72761	0.085129	1.4389	1.9652e-06	347	357	432	489	379	579	1063	1079	804	933	874	579
FJOH_RS00675	Fjoh_0121		-0.035524	0.98286	0.014745	1	0.58518	0.078984	282	401	381	321	186	376	565	550	405	477	504	365
FJOH_RS00680	Fjoh_0122		-0.66071	0.081718	0.73226	0.070592	1.166	0.00010448	1981	2549	2831	1237	942	1754	5923	5229	4472	5879	6075	3564
FJOH_RS00685	Fjoh_0123		1.352	0.00010619	0.87323	0.029449	1.386	7.8526e-06	209	322	243	539	388	756	686	692	545	764	603	428
FJOH_RS00690	Fjoh_0124		0.35157	0.47582	-0.16856	0.88063	-0.16152	0.6841	94	119	112	105	91	153	85	97	91	151	129	87
FJOH_RS00695	Fjoh_0125		1.3709	3.3349e-05	-0.22858	0.67836	0.21137	0.60533	3543	6098	7400	10600	7875	19220	6407	6892	5165	5439	7215	5229
FJOH_RS00700	Fjoh_0126		0.46075	0.81026	0.42169	0.96905	1.1441	0.30136	2	4	5	5	2	6	10	8	5	3	6	8
FJOH_RS00705	Fjoh_0127		1.8963	1.4026e-08	0.90671	0.016164	0.20761	0.57309	1936	2023	2539	6904	5276	7948	2487	2563	2077	4573	6495	4256
FJOH_RS00710	Fjoh_0128		-0.067141	1	-0.70372	0.16602	-0.66241	0.079606	176	158	166	145	78	197	92	131	83	157	134	100
FJOH_RS00715	Fjoh_0129		0.20082	0.69423	0.3405	0.59163	-0.97958	0.0028209	292	343	363	330	243	387	236	119	128	487	629	464
FJOH_RS00720	Fjoh_0130		0.46869	0.29333	-0.11831	0.92652	-0.055736	0.90958	179	231	225	216	202	315	222	200	160	264	299	180
FJOH_RS00725	Fjoh_0131		-0.11483	0.76809	-0.56483	0.20744	-0.17593	0.62029	1810	2427	2531	1782	1370	2019	2247	1947	1509	1742	2382	1604
FJOH_RS00730	Fjoh_0132		0.62887	0.12706	-0.29563	0.63988	0.23671	0.50331	586	702	721	889	714	958	927	742	596	672	827	562
FJOH_RS00735	Fjoh_0133		1.2394	0.00069688	0.03827	0.99599	1.4479	3.8156e-06	145	173	171	290	247	441	467	494	323	240	230	164
FJOH_RS00740	Fjoh_0134		-1.3672	0.00063121	-1.0388	0.010644	-0.81071	0.02474	171	184	207	60	44	81	139	96	74	115	124	102
FJOH_RS00745	Fjoh_0134		-3.146	0.076334	-1.452	0.40478	-0.88083	0.4262	4	9	6	1	0	1	2	2	5	1	6	2
FJOH_RS00750	Fjoh_0136		-0.32934	0.52708	0.013282	1	-0.61188	0.08233	158	255	221	137	91	205	162	128	104	278	333	198
FJOH_RS00755	Fjoh_0137		0.19073	0.66645	0.032697	0.98534	-0.54488	0.11042	426	399	496	388	318	576	303	320	244	594	721	413
FJOH_RS00760	Fjoh_0138		-0.55873	0.22716	-0.058271	0.99022	-1.0369	0.0020088	278	246	307	142	108	240	143	138	108	325	423	267
FJOH_RS00765	Fjoh_0139		-0.28659	0.5541	-0.04389	0.97134	1.1906	5.613e-05	4619	6405	5959	3579	2642	5738	11272	15817	9924	6642	7832	6046
FJOH_RS00770	Fjoh_0140		0.24226	0.66123	0.2309	0.75141	1.0001	0.00099052	4946	6613	6782	6250	5000	6516	11791	12543	10310	10344	9839	6886
FJOH_RS00775	Fjoh_0141		0.027666	1	-0.45109	0.38211	-0.1815	0.60574	386	489	491	444	301	402	421	380	339	450	461	342
FJOH_RS00780	Fjoh_0142		-0.025534	0.95398	0.52349	0.27029	1.3648	4.7391e-06	912	1156	1163	697	560	1537	2950	2741	2222	2389	2028	1445
FJOH_RS00785	Fjoh_R0010		2.2249	0.44808	-0.91817	0.99486	4.3646	0.00016062	0	1	1	1	3	3	16	11	10	0	0	1
FJOH_RS00790	Fjoh_0143		1.4783	0.0009906	1.2014	0.011507	3.2277	1.9906e-20	33	27	38	69	63	97	320	335	231	106	110	71
FJOH_RS00795	Fjoh_0144		0.68139	0.28176	-0.68156	0.36405	1.2655	0.0015413	29	38	43	46	48	46	106	82	64	27	39	21
FJOH_RS00800	Fjoh_0145		0.062375	0.98564	-0.46477	0.44286	0.32904	0.40293	183	136	298	218	155	139	312	233	193	204	208	147
FJOH_RS00805	Fjoh_0146		1.0254	0.048933	-0.064523	1	0.75662	0.026946	166	90	196	304	223	219	283	223	223	235	211	113
FJOH_RS00810	Fjoh_0147		0.85759	0.077645	0.48751	0.51984	0.38031	0.44928	35	30	33	52	33	69	43	45	35	61	64	49
FJOH_RS00815	Fjoh_0148		-0.62289	0.69659	-1.5394	0.46997	0.65358	0.62228	3	11	3	2	3	4	4	17	5	1	3	3
FJOH_RS00820	Fjoh_0149		-0.7308	0.27748	-0.57868	0.47547	0.30959	0.64048	20	53	34	21	10	24	41	39	42	28	30	29
FJOH_RS00825	Fjoh_0150		-0.29902	0.62688	-0.66332	0.48303	-1.1296	0.086653	106	347	233	158	117	181	117	103	74	157	219	156
FJOH_RS00830	Fjoh_0151		-0.35126	0.57335	-0.75657	0.18967	-0.48995	0.28428	40	76	59	51	20	46	37	49	32	34	54	40
FJOH_RS00835	Fjoh_0152		-0.39189	0.60563	0.20678	0.9204	0.22146	0.74224	21	44	63	40	13	28	49	54	36	60	66	53
FJOH_RS00840	Fjoh_0153		-0.099069	0.9664	-0.99472	0.46083	2.5233	1.2074e-07	11	9	11	8	7	9	57	63	51	6	9	5
FJOH_RS00845	Fjoh_0154		0.70255	0.28393	0.62425	0.45991	1.9983	2.5615e-06	21	13	22	31	18	28	75	80	61	44	35	30
FJOH_RS00850	Fjoh_0155		0.044731	0.95631	0.66197	0.39905	0.89283	0.10804	21	12	18	15	10	21	28	29	33	38	43	24
FJOH_RS00855	Fjoh_0156		0.25722	0.66645	0.36853	0.62916	-0.47321	0.37966	50	44	47	35	41	67	29	45	25	74	95	63
FJOH_RS00860	Fjoh_0157		-0.055897	1	-0.51951	0.48635	-1.0354	0.040706	51	39	42	49	19	43	24	23	16	36	40	39
FJOH_RS00865	Fjoh_0158		-0.37879	0.40059	-0.6362	0.15235	0.30246	0.4092	459	545	644	354	239	487	701	674	551	455	508	364
FJOH_RS00870	Fjoh_0159		-0.12435	0.79994	0.57854	0.20492	0.62029	0.055865	327	280	398	270	196	307	572	517	395	785	708	427
FJOH_RS00875	Fjoh_0160		0.54738	0.3721	0.50276	0.66862	0.29847	0.61492	15	14	17	20	8	33	29	22	6	20	34	27
FJOH_RS00880	Fjoh_0161		-0.27007	0.66645	-0.50989	0.44079	-0.86474	0.042767	65	79	86	58	34	71	54	41	27	60	93	52
FJOH_RS00885	0		0.057023	0.98216	-0.19091	0.84433	-0.96576	0.038123	46	58	53	68	28	40	23	33	21	61	55	54
FJOH_RS00890	Fjoh_0163		1.7362	0.21646	0.33591	0.98534	2.5329	0.012095	1	3	2	4	4	9	15	7	10	4	5	1
FJOH_RS00900	Fjoh_0165		2.5835	0.11102	1.3687	0.73653	2.5623	0.078	1	0	2	4	4	7	6	7	4	2	6	2
FJOH_RS00905	Fjoh_0166		0.94234	0.69851	-1.206	0.98534	1.7597	0.3507	2	0	1	2	0	4	3	3	4	0	2	0
FJOH_RS00910	Fjoh_0167		0.87027	0.6528	0.29972	0.97464	2.1043	0.035769	1	3	4	6	2	4	7	13	11	4	8	1
FJOH_RS00915	Fjoh_0168		0.42451	0.61544	-0.1478	0.9888	3.8169	4.6716e-36	1183	412	608	1013	733	745	9432	12474	9033	619	1135	825
FJOH_RS00920	Fjoh_0169		1.0068	0.0133	0.56615	0.23022	1.2897	5.8644e-05	133	140	131	262	188	217	313	375	263	312	310	155
FJOH_RS00925	Fjoh_0170		0.61752	0.13003	0.34264	0.51282	0.13418	0.68926	229	191	204	283	209	317	226	268	173	424	391	214
FJOH_RS00930	Fjoh_0171		-1.0477	0.0025583	0.19356	0.80067	-0.87607	0.0057232	817	927	1087	419	303	405	654	483	348	1441	1618	1033
FJOH_RS00935	Fjoh_0172		0.031612	0.99357	0.35746	0.59651	0.31207	0.38278	173	187	214	162	129	199	270	250	167	322	313	278
FJOH_RS00940	Fjoh_0173		-0.22355	0.8072	0.10384	0.96064	-0.85963	0.086653	30	40	49	28	17	43	23	22	17	62	64	36
FJOH_RS00945	Fjoh_0174		-0.49522	0.30427	0.11041	0.93157	0.2995	0.41754	113	139	136	94	48	92	166	189	107	183	204	141
FJOH_RS00950	Fjoh_0175		0.11794	0.83803	-0.095542	1	1.2646	0.030241	27	12	9	8	9	33	52	48	20	22	17	19
FJOH_RS00955	Fjoh_0176		-0.1549	0.89169	-0.069834	1	1.7501	7.5653e-07	52	37	41	38	22	41	169	156	105	68	67	29
FJOH_RS00960	Fjoh_0177		2.2199	0.024408	0.17739	1	2.068	0.047093	1	5	2	10	6	16	14	16	3	6	2	3
FJOH_RS00965	Fjoh_0178		0.66199	0.084445	1.3444	0.00012506	0.20043	0.67228	164	271	211	251	199	426	178	283	233	674	870	529
FJOH_RS00970	0		0.17506	0.66679	0.49099	0.48048	2.0247	1.386e-08	41	44	35	36	15	75	146	199	128	78	77	59
FJOH_RS00975	Fjoh_0179		-0.89862	0.039612	0.021147	1	-1.1159	0.0023145	125	126	141	45	49	84	65	55	52	151	187	157
FJOH_RS00980	Fjoh_0180		-0.5505	0.33506	0.11754	0.90265	-1.2588	0.0035116	86	59	85	36	32	69	42	34	19	112	131	78
FJOH_RS00985	Fjoh_0181		0.81808	0.95684	0.49846	1	1.0647	0.71846	2	0	0	2	1	0	1	4	0	2	1	1
FJOH_RS00990	Fjoh_0182		-0.42256	0.81124	0.70134	0.49414	0.67517	0.27676	15	11	16	15	1	13	22	26	17	22	28	33
FJOH_RS00995	Fjoh_0183		-0.88605	0.093163	-0.71877	0.21918	0.56045	0.21071	40	70	55	25	18	32	71	85	72	25	55	43
FJOH_RS01000	Fjoh_0184		0.25034	0.75393	-1.0605	0.13585	0.083312	0.99074	23	35	36	27	25	41	27	32	33	21	26	11
FJOH_RS01005	Fjoh_0185		-0.53424	0.41805	-1.0171	0.064589	-0.25005	0.64977	41	42	49	26	16	37	38	38	30	21	24	33
FJOH_RS01010	Fjoh_0186		-0.08749	0.93973	0.68405	0.1409	5.1055	8.6593e-45	150	179	185	148	84	184	4816	6526	5351	318	441	283
FJOH_RS01015	Fjoh_0187		0.5457	0.28196	0.042446	0.98255	2.5808	4.0628e-15	64	74	54	75	67	92	379	396	327	77	112	65
FJOH_RS01020	Fjoh_0188		0.27419	0.59237	0.56667	0.38986	1.2532	0.00075301	42	63	31	53	28	62	122	116	77	98	77	77
FJOH_RS01025	Fjoh_0189		-0.30297	0.54778	0.56886	0.22392	1.0712	0.00070184	198	115	166	123	88	115	376	329	275	346	344	227
FJOH_RS01030	Fjoh_0190		1.3327	0.00014427	0.90583	0.016891	1.1045	0.00031407	285	196	242	620	356	578	531	565	417	712	622	414
FJOH_RS01035	Fjoh_0191		0.80084	0.10366	0.6634	0.22598	0.19873	0.66747	55	43	57	70	68	85	64	62	46	127	115	73
FJOH_RS01040	Fjoh_0192		0.49107	0.37917	0.42024	0.51983	0.08326	0.86496	54	62	50	74	53	66	68	58	44	116	103	66
FJOH_RS01045	Fjoh_0193		-1.4394	6.2764e-05	-1.3514	0.00010071	1.1877	9.7155e-05	394	561	540	168	106	190	1412	989	842	215	303	213
FJOH_RS01050	Fjoh_0194		-1.9799	2.5733e-06	-0.16093	0.88523	1.1052	0.000949	111	130	136	23	22	35	300	245	225	122	194	112
FJOH_RS01055	Fjoh_0195		-1.6434	0.012369	-0.23882	0.91424	1.6834	1.1683e-05	36	34	23	8	6	12	126	85	80	28	53	23
FJOH_RS01060	Fjoh_0196		-0.96717	0.0088194	-0.61284	0.18016	0.94895	0.0028424	302	521	404	170	138	213	851	729	653	323	393	285
FJOH_RS01065	Fjoh_0197		-0.1438	0.69607	-0.41084	0.44611	2.1975	2.6292e-13	462	579	605	434	343	445	2490	2392	2228	524	625	411
FJOH_RS01070	Fjoh_0198		-0.016166	0.94437	0.059189	0.96848	1.0193	0.00078299	373	390	336	282	193	483	870	733	556	419	600	429
FJOH_RS01075	Fjoh_0199		-0.81296	0.024657	-0.64964	0.11411	2.6562	3.6313e-18	714	1172	1341	494	376	658	7035	5631	6155	698	1087	754
FJOH_RS01085	Fjoh_0200		-0.025713	0.96623	-0.89823	0.25909	0.13917	0.797	53	25	50	35	32	37	46	48	42	27	37	24
FJOH_RS01095	Fjoh_0202		-0.067762	0.94931	-0.39353	0.45341	-0.58755	0.067628	1162	1324	1374	959	730	1465	923	843	686	1095	1517	1075
FJOH_RS01100	Fjoh_0203		0.013477	1	-0.25519	0.68438	-0.43044	0.18135	1019	1387	1501	1114	805	1383	962	1005	776	1453	1553	1091
FJOH_RS01105	Fjoh_0204		-0.55682	0.24889	-0.16983	0.80866	-1.1724	0.00067246	160	187	244	102	69	178	96	90	64	195	247	205
FJOH_RS01110	Fjoh_0205		-0.47477	0.24937	-0.71072	0.098789	-1.2944	4.5125e-05	396	468	507	276	206	347	187	203	144	352	395	300
FJOH_RS01115	Fjoh_0206		-1.18	0.0011758	-0.32187	0.61211	-1.9578	1.957e-10	1086	1029	1152	407	279	553	277	341	199	1026	1393	900
FJOH_RS01120	Fjoh_0207		-1.387	0.0010271	-0.39526	0.54531	-2.2319	2.7778e-07	171	117	199	60	29	74	34	31	33	163	187	121
FJOH_RS01125	Fjoh_0208		0.14653	0.7765	0.23839	0.77508	-0.94435	0.0058102	174	222	272	200	146	278	126	122	83	366	361	258
FJOH_RS01130	Fjoh_0209		-0.31	0.44675	-0.050003	0.98651	-1.4378	4.1532e-06	545	559	734	417	325	491	253	234	164	829	862	555
FJOH_RS01135	Fjoh_0210		-1.0549	0.0023322	-0.47597	0.34588	-1.8735	4.6457e-09	428	468	545	192	179	188	164	129	87	475	471	354
FJOH_RS01140	Fjoh_0211		-0.62174	0.10172	-0.23446	0.75141	-0.32112	0.3418	1055	1268	1426	697	501	846	1160	908	785	1573	1507	957
FJOH_RS01145	Fjoh_0212		0.24613	0.5803	-0.17103	0.86373	0.75187	0.013562	1364	935	1305	1301	925	1380	2001	2107	1738	1298	1693	1100
FJOH_RS01150	Fjoh_0213		-0.45021	0.46397	-0.98698	0.1953	0.2593	0.58403	453	1159	901	454	317	808	1033	900	854	265	677	581
FJOH_RS01155	Fjoh_0214		-0.81948	0.037093	-0.16072	0.88116	0.11503	0.78379	235	261	257	114	98	144	281	278	221	320	331	208
FJOH_RS01160	Fjoh_0215		-0.76913	0.072082	-0.046952	1	-0.090905	0.86768	316	272	342	150	99	226	317	300	225	353	489	304
FJOH_RS01165	Fjoh_0216		-0.78755	0.072067	-0.32449	0.6609	-0.99518	0.006119	166	158	180	65	64	121	85	99	61	180	204	129
FJOH_RS01170	Fjoh_0217		-0.29651	0.7835	0.25768	0.83395	0.50641	0.36378	22	32	35	23	9	32	49	32	37	46	55	33
FJOH_RS01175	Fjoh_0218		-0.30231	0.55508	-0.47345	0.37147	-0.85603	0.0077002	382	422	447	285	187	402	230	223	202	373	464	303
FJOH_RS01180	Fjoh_0219		0.079155	0.97542	-0.18407	0.82023	-0.47958	0.30047	56	86	69	52	56	75	46	66	34	75	74	78
FJOH_RS01185	Fjoh_0220		-0.44305	0.3539	-0.53609	0.32018	-0.62368	0.12039	127	137	151	83	64	111	115	95	53	114	135	108
FJOH_RS01190	Fjoh_0221		0.03754	0.88783	-0.55193	0.2504	-0.25328	0.44434	395	451	471	373	237	564	347	338	352	410	404	313
FJOH_RS01195	Fjoh_0222		-0.080853	1	0.48	0.44527	-0.50587	0.32992	46	52	43	24	28	65	36	35	25	111	90	53
FJOH_RS01200	Fjoh_0223		0.96447	0.033343	1.5578	1.1316e-06	4.9008	1.8479e-52	374	283	169	556	362	451	9015	8768	6640	1262	1255	703
FJOH_RS01205	Fjoh_0224		0.95124	0.0059503	-0.1223	0.92845	0.85543	0.0060677	371	358	411	610	392	917	685	754	543	519	503	316
FJOH_RS01210	Fjoh_0225		0.61794	0.11433	0.017046	0.98607	2.014	5.219e-12	2357	1759	2294	2933	2246	3036	8482	9130	7314	3206	3169	1968
FJOH_RS01215	Fjoh_0226		0.18447	0.81743	0.13914	0.94289	1.6561	5.3325e-05	22	29	30	23	19	36	85	88	69	37	48	28
FJOH_RS01220	Fjoh_0227		-0.085602	0.77344	-0.17565	0.86482	0.71492	0.019062	1689	1230	1752	1399	1085	1100	2741	2534	2105	2216	1903	1198
FJOH_RS01225	Fjoh_0228		-0.47801	0.20882	-0.24752	0.77203	-0.54487	0.10606	1105	769	1155	695	488	622	734	714	556	1327	1246	720
FJOH_RS01230	Fjoh_0229		0.019813	0.99498	0.24959	0.68438	0.044638	0.84556	336	250	332	264	209	310	362	362	206	546	524	332
FJOH_RS01235	Fjoh_0230		-0.47827	0.29222	0.26532	0.67126	0.5173	0.12277	274	234	314	168	115	222	437	384	309	514	465	286
FJOH_RS01240	Fjoh_0231		-0.0081205	0.97795	-0.8804	0.51612	1.0478	0.098343	10	13	10	10	9	7	15	30	20	10	8	5
FJOH_RS01245	Fjoh_0232		0.73951	0.30329	0.27705	0.89448	2.3381	2.7809e-07	18	8	8	20	11	19	55	77	42	15	17	20
FJOH_RS01250	Fjoh_0233		-0.60401	0.1221	-0.17368	0.85083	-0.012452	0.98586	398	473	545	248	203	327	506	457	371	561	663	373
FJOH_RS01255	Fjoh_0234		0.14446	0.77386	-0.53461	0.23139	1.0385	0.00068457	997	1547	1291	1260	840	1463	2875	2381	2183	835	1401	1046
FJOH_RS01260	Fjoh_0235		-0.16954	0.84673	0.34884	0.53645	-1.1181	0.0012451	204	227	204	146	101	248	126	83	73	381	408	247
FJOH_RS01265	Fjoh_0236		0.036399	0.96772	0.32451	0.55939	0.82641	0.010403	270	307	286	252	188	306	503	518	437	540	545	305
FJOH_RS01270	Fjoh_0237		0.48953	0.24004	-1.3617	0.040341	-0.49094	0.26836	1319	3562	3356	2953	2336	4284	1658	2158	1607	1047	1516	1300
FJOH_RS01275	Fjoh_0238		-0.85487	0.20312	-1.0077	0.098025	2.4924	1.4902e-05	44	47	49	18	10	43	313	168	257	33	35	21
FJOH_RS01280	Fjoh_0239		-0.7003	0.28757	-0.73689	0.31617	1.767	4.4373e-06	25	46	30	22	10	21	122	109	94	30	26	20
FJOH_RS01285	Fjoh_0240		-0.88527	0.024092	-0.61487	0.19681	2.2732	8.6769e-07	160	298	275	94	86	151	1323	830	1114	203	240	155
FJOH_RS01290	Fjoh_0241		-0.10675	0.93565	0.14231	1	-0.15623	0.8574	13	68	38	34	19	39	42	35	23	54	53	51
FJOH_RS01295	Fjoh_0242		1.6894	9.8458e-05	-0.68471	0.7344	0.57349	0.46176	24	103	39	147	89	223	112	70	52	14	60	50
FJOH_RS01300	Fjoh_0243		1.324	7.2218e-05	0.38814	0.40267	0.60902	0.05003	436	311	286	765	492	1014	542	557	441	665	710	397
FJOH_RS01305	Fjoh_0244		0.4486	0.31921	-0.82555	0.034273	0.20403	0.56568	1509	1699	1782	2048	1585	1952	2090	1869	1530	988	1492	1050
FJOH_RS01310	Fjoh_0245		-1.357	0.00013754	-0.1845	0.80464	-1.45	4.2374e-06	315	410	533	155	101	148	150	165	120	504	535	348
FJOH_RS01315	Fjoh_0246		-1.1841	0.0014475	-0.15257	0.87944	-1.0023	0.0021576	333	378	405	123	109	181	196	197	141	479	486	310
FJOH_RS01320	Fjoh_0247		-0.9212	0.017848	-0.020037	1	-0.14368	0.72461	261	314	323	114	106	179	264	294	217	372	409	324
FJOH_RS01325	Fjoh_0248		-0.61027	0.37842	8.5698	2.0112e-97	1.1346	0.016938	20	25	26	16	10	12	58	40	48	9879	14017	9844
FJOH_RS01330	Fjoh_0249		1.8392	0.042764	9.2649	9.9904e-91	2.1208	0.0035553	6	1	5	12	11	13	16	23	13	3468	3640	2468
FJOH_RS01335	0		1.124	0.13903	8.6654	2.2725e-90	2.0418	0.00025689	4	16	7	17	10	23	41	31	31	3976	5271	4182
FJOH_RS01340	Fjoh_0251		-0.96913	0.0059532	-0.47498	0.28993	-0.79014	0.0077898	1294	2107	2060	774	577	973	1081	943	924	1430	1935	1484
FJOH_RS01345	Fjoh_0252		-2.669	0.00025599	-1.2521	0.072307	-1.2884	0.015865	218	593	580	61	31	97	153	171	191	167	301	237
FJOH_RS01350	Fjoh_0253		-0.45859	0.32184	-0.10944	0.96567	-0.14647	0.81095	265	200	240	133	112	194	268	213	144	331	322	192
FJOH_RS01355	Fjoh_0254		-0.90141	0.38642	0.7953	0.35206	0.1823	0.83571	13	13	16	7	3	10	20	15	11	29	38	25
FJOH_RS01360	Fjoh_0255		-0.95345	0.0073249	-0.91751	0.012514	-0.087166	0.81487	1025	1204	1437	548	398	632	1241	1115	919	631	1014	760
FJOH_RS01370	Fjoh_0257		0.08569	0.95849	-0.17079	0.84433	1.0214	0.00091872	496	632	570	499	440	535	1122	1184	969	673	742	494
FJOH_RS01375	Fjoh_0258		-0.21613	0.52693	0.077164	0.95052	0.2983	0.35774	3798	3471	4584	3019	2526	2738	4974	5434	3630	5615	6046	4149
FJOH_RS01380	Fjoh_0259		-0.36172	0.28883	0.15873	0.8252	0.16166	0.6401	3492	3001	4065	2366	2119	2156	4212	3977	3139	5434	5929	3666
FJOH_RS01385	Fjoh_0260		-4.3108	6.4047e-08	-2.0111	0.0038969	-4.1559	8.4223e-08	4808	3519	8556	273	198	211	267	271	332	1177	2216	1730
FJOH_RS01390	Fjoh_0261		3.2264	4.4887e-15	0.085388	0.95974	2.0229	1.932e-06	21	16	16	132	98	204	85	72	54	32	28	14
FJOH_RS01395	Fjoh_0262		3.022	5.1469e-16	0.79508	0.13744	0.82711	0.043307	43	46	35	220	242	394	89	67	57	108	100	68
FJOH_RS01400	Fjoh_0263		0.57105	0.14009	-0.41498	0.48635	2.273	2.7812e-14	346	251	365	394	294	534	1600	1708	1194	270	402	248
FJOH_RS01405	Fjoh_0264		-0.29302	0.58647	-0.6175	0.20642	-0.5214	0.13857	382	397	384	254	180	389	283	284	213	283	421	261
FJOH_RS01410	Fjoh_R0012		-0.82725	0.92572	-2.0639	0.88621	1.8833	0.49611	0	2	1	0	1	0	2	1	6	0	1	0
FJOH_RS01415	Fjoh_R0013		0.28239	0.81785	0.42855	0.93223	1.6578	0.10898	3	2	3	2	0	8	9	11	5	5	6	3
FJOH_RS01420	Fjoh_0265		1.2239	0.00038458	-0.20239	0.75256	1.478	1.3686e-06	398	694	571	1055	736	1511	1490	1476	1367	499	722	563
FJOH_RS01425	Fjoh_0266		-0.97915	0.002372	0.053373	0.97652	-1.0849	0.000284	2659	2590	3650	1521	1128	933	1556	1321	1115	3931	4808	2946
FJOH_RS01430	Fjoh_0267		-0.73755	0.085696	0.046643	0.98884	0.32327	0.45447	139	138	208	90	55	100	280	153	146	241	244	149
FJOH_RS01435	Fjoh_0268		-0.39609	0.33377	0.131	0.87283	0.42239	0.3893	135	106	152	86	77	79	240	113	149	178	247	129
FJOH_RS01440	Fjoh_0269		0.36294	0.49763	0.2712	0.69757	0.868	0.0058729	255	262	296	302	259	290	593	478	359	456	446	334
FJOH_RS01445	Fjoh_0270		-2.183	3.7691e-10	0.085173	0.95124	0.31467	0.62068	376	454	531	105	68	68	895	334	389	582	768	471
FJOH_RS01450	Fjoh_0271		-1.7691	4.523e-07	0.22883	0.74758	1.1982	0.019761	404	327	435	91	92	94	1310	670	617	493	753	487
FJOH_RS01455	Fjoh_0272		0.65207	0.94728	-0.60789	1	1.6099	0.42582	2	1	0	0	2	2	4	1	4	1	2	0
FJOH_RS01460	Fjoh_0273		0.070198	0.89029	0.29635	0.67126	2.322	6.7502e-13	82	64	134	61	60	131	448	472	399	150	201	90
FJOH_RS01465	Fjoh_0274		0.02242	0.876	0.88896	0.050578	-0.38913	0.44199	64	56	43	40	29	80	43	39	38	148	157	89
FJOH_RS01470	Fjoh_0275		0.62354	0.13421	0.16388	0.83784	0.81701	0.0067201	1101	1036	1179	1517	1232	1441	2115	2051	1473	1616	1754	1315
FJOH_RS01475	Fjoh_0276		-1.0801	0.0034511	-0.20967	0.76856	-0.75009	0.018275	732	895	1005	308	245	512	547	559	389	802	1250	804
FJOH_RS01480	Fjoh_0277		-0.55922	0.18522	0.21568	0.76799	0.42876	0.20651	478	578	558	302	212	423	710	769	592	789	957	625
FJOH_RS01485	Fjoh_0278		-0.28237	0.52454	0.024468	1	-0.20385	0.58286	234	374	323	191	168	281	266	295	207	422	425	332
FJOH_RS01490	Fjoh_0279		-0.5453	0.15671	-0.29857	0.62348	0.23886	0.58965	209	453	415	185	163	259	442	388	352	296	441	335
FJOH_RS01495	Fjoh_0280		-0.12399	0.80868	0.28461	0.73991	1.5676	1.4215e-06	97	102	126	102	59	87	310	357	253	162	181	149
FJOH_RS01500	Fjoh_0281		0.080923	0.91341	0.30386	0.56643	-0.28525	0.44399	5757	4298	6102	4897	3882	5506	4709	4769	3362	10420	9338	5849
FJOH_RS01505	Fjoh_0282		-0.69831	0.078222	0.23995	0.68551	-0.33833	0.37395	657	545	636	300	244	422	530	515	366	1060	1079	654
FJOH_RS01510	Fjoh_0283		-0.60638	0.17153	0.53591	0.38253	-0.90272	0.010403	402	301	333	181	138	272	200	167	166	931	643	385
FJOH_RS01515	Fjoh_0284		-0.4862	0.27632	-0.034621	1	-1.0953	0.0027376	200	145	187	110	85	125	91	99	55	269	241	158
FJOH_RS01520	Fjoh_0285		-0.51858	0.19141	-0.15081	0.90113	-0.8516	0.0093038	663	578	707	397	297	447	451	344	253	911	844	501
FJOH_RS01525	0		-0.58814	0.30266	0.39595	0.53615	-0.90691	0.049245	46	59	56	25	23	43	33	27	22	104	123	49
FJOH_RS01530	Fjoh_0286		0.056948	0.84078	0.2548	0.75141	-0.69092	0.077132	114	117	161	119	61	178	108	77	50	221	222	147
FJOH_RS01535	Fjoh_0287		0.021479	0.99586	0.10728	0.93099	0.032654	0.94674	171	211	207	166	127	209	227	203	148	341	256	202
FJOH_RS01540	Fjoh_0288		0.25102	0.55988	-0.16197	0.86482	-0.3946	0.26711	145	226	219	166	136	299	163	135	124	225	282	160
FJOH_RS01545	Fjoh_0289		0.49167	0.25389	-0.069042	0.97721	-0.86752	0.019062	129	148	179	158	134	251	95	91	55	185	231	135
FJOH_RS01550	Fjoh_0290		0.094909	0.8072	0.012565	1	-0.94579	0.01078	134	147	121	136	74	163	74	67	59	194	187	135
FJOH_RS01555	Fjoh_0291		0.013072	1	-0.065537	0.97953	-0.59553	0.10723	110	144	124	106	85	127	89	68	78	167	169	120
FJOH_RS01560	Fjoh_0292		-0.65882	0.31027	0.0071533	1	-1.0089	0.038744	44	47	47	33	11	33	19	29	18	54	84	41
FJOH_RS01565	Fjoh_0293		-0.24524	0.73751	0.038351	0.99486	-0.84998	0.10118	37	28	42	27	19	30	22	15	19	45	62	34
FJOH_RS01570	Fjoh_0294		-0.73064	0.48743	-0.5439	0.70563	-0.66866	0.34174	15	20	16	5	5	18	6	13	11	15	23	8
FJOH_RS01575	Fjoh_0295		-0.3173	0.62587	-0.020985	1	-0.86977	0.053851	60	57	80	41	30	65	49	35	21	95	82	66
FJOH_RS01580	Fjoh_0296		-0.012937	0.97201	0.057348	0.97621	-0.17418	0.80675	55	61	38	43	28	63	47	51	35	65	83	57
FJOH_RS01585	Fjoh_0297		-0.91617	0.057884	-0.24354	0.75141	-1.6607	0.0016671	68	60	127	33	34	42	20	30	25	77	104	83
FJOH_RS01590	Fjoh_0298		-0.99728	0.035568	-0.32586	0.69429	-0.94462	0.028951	70	62	76	32	24	30	43	33	28	69	80	60
FJOH_RS01595	Fjoh_0299		-0.56439	0.25717	-0.40616	0.58189	-0.59545	0.1828	54	67	78	38	30	43	52	43	31	53	85	51
FJOH_RS01600	Fjoh_0300		-0.58697	0.4029	-0.035263	1	-0.4198	0.53394	29	22	20	12	13	14	19	15	17	34	28	26
FJOH_RS01605	Fjoh_0301		-1.087	0.071993	-0.37446	0.72529	-1.509	0.0096257	45	25	48	15	11	22	8	12	18	22	47	43
FJOH_RS01610	Fjoh_0302		-0.93376	0.034494	0.24297	0.76026	-0.94703	0.026683	79	84	95	26	38	46	48	61	23	161	142	87
FJOH_RS01615	Fjoh_0303		-0.40305	0.46101	-0.20594	0.83765	-1.1798	0.0047602	63	86	76	51	33	60	36	34	25	80	100	66
FJOH_RS01620	Fjoh_0304		-0.45672	0.45326	0.32542	0.60029	-1.5106	0.009031	142	77	121	53	59	101	36	50	31	200	200	146
FJOH_RS01625	Fjoh_0305		-0.83274	0.029976	-0.6034	0.20589	-1.8195	4.446e-08	218	213	263	105	95	120	53	57	72	146	235	186
FJOH_RS01630	Fjoh_0306		-0.22608	0.9161	0.20401	0.86445	-0.22757	0.73482	28	23	28	20	9	32	16	26	22	51	40	26
FJOH_RS01635	Fjoh_0307		-0.11961	0.91687	0.31627	0.70982	-1.4629	0.0025031	46	33	62	33	26	52	21	15	13	96	76	51
FJOH_RS01640	Fjoh_0308		-0.85358	0.067338	-0.12806	0.93862	-1.744	9.8009e-05	139	98	141	61	38	83	42	57	15	166	168	109
FJOH_RS01645	Fjoh_0309		-0.51163	0.33028	-0.10762	0.95252	-1.663	0.00029952	64	53	66	33	31	43	26	20	11	58	91	65
FJOH_RS01650	Fjoh_0310		-0.56055	0.38045	-0.28566	0.79925	-1.4438	0.019972	91	53	64	41	27	56	25	33	18	68	81	68
FJOH_RS01655	Fjoh_0311		-1.3145	0.011149	-0.046961	1	-1.2935	0.0033507	70	57	80	25	12	37	39	28	16	81	114	62
FJOH_RS01660	Fjoh_0312		-0.61499	0.15452	0.059917	0.96064	-0.56406	0.1642	117	97	99	47	58	62	74	65	64	159	152	107
FJOH_RS01665	Fjoh_0313		-0.28622	0.63353	-0.43486	0.67704	-1.1454	0.037711	73	49	50	48	31	40	35	24	18	46	81	40
FJOH_RS01675	Fjoh_0315		0.14925	0.82516	0.22523	0.80729	0.80393	0.027249	70	78	91	75	56	91	159	143	99	141	122	89
FJOH_RS01680	Fjoh_0316		0.17697	0.85029	-0.09103	0.9661	-0.14242	0.87426	45	35	42	34	36	44	45	37	26	30	63	50
FJOH_RS01685	0		-0.11469	0.91501	-0.003591	1	-0.54162	0.31021	71	42	74	44	37	67	60	30	34	76	92	68
FJOH_RS01690	Fjoh_0318		-0.55906	0.28393	-0.29531	0.79615	-1.0636	0.033239	77	46	67	39	30	39	32	38	20	66	87	48
FJOH_RS01695	Fjoh_0319		-0.58809	0.21995	-0.44072	0.52976	-1.5871	3.4602e-05	118	93	122	65	46	77	30	43	33	109	133	74
FJOH_RS01700	Fjoh_0320		-0.5747	0.1694	0.50001	0.34381	-1.5157	2.2516e-05	107	138	170	98	56	74	37	52	46	265	325	159
FJOH_RS01705	Fjoh_0321		-1.1233	0.063914	-0.28765	0.77637	-1.7048	0.0034391	87	52	69	30	14	42	25	27	12	71	85	62
FJOH_RS01710	Fjoh_0322		-0.5576	0.41805	-0.54467	0.57079	-1.4546	0.03618	57	33	36	32	20	19	9	18	17	39	40	32
FJOH_RS01715	Fjoh_0323		-1.1589	0.0069693	-0.46052	0.45441	-2.2822	4.1532e-06	180	120	154	57	41	78	39	28	24	131	167	122
FJOH_RS01720	Fjoh_0324		-0.88605	0.027823	-0.41886	0.54915	-1.4841	8.3279e-05	151	123	128	68	56	53	48	59	34	146	146	95
FJOH_RS01725	Fjoh_0325		-1.1007	0.0044451	-0.47603	0.39655	-1.6157	5.6508e-07	420	351	415	160	106	211	146	123	104	442	389	261
FJOH_RS01730	Fjoh_0326		-0.049494	0.95261	-0.55776	0.43571	-0.90529	0.096771	175	132	111	137	89	115	85	95	44	108	148	108
FJOH_RS01735	Fjoh_0327		-0.37747	0.40739	-0.30367	0.699	-1.4758	0.0012547	274	189	216	140	124	178	96	89	56	290	232	183
FJOH_RS01740	Fjoh_0328		0.34637	0.41323	0.06481	0.9574	-0.70974	0.02507	1632	1660	1787	1925	1353	2155	1077	1072	829	2698	2389	1665
FJOH_RS01745	Fjoh_0329		-0.67163	0.069946	-0.42685	0.42421	-1.6949	1.2681e-07	452	472	565	253	222	295	149	203	96	529	500	366
FJOH_RS01750	Fjoh_0330		-1.1944	0.00073246	-0.21003	0.77232	-0.98539	0.0015526	589	633	800	245	194	296	376	323	272	764	841	590
FJOH_RS01755	Fjoh_0331		-0.52796	0.20335	-0.20405	0.76345	-1.2963	8.8151e-05	225	271	291	148	119	189	113	103	88	270	302	271
FJOH_RS01760	Fjoh_0332		-0.22366	0.63758	0.16249	0.83765	-0.83299	0.021589	198	166	185	147	103	144	124	93	81	290	287	206
FJOH_RS01765	Fjoh_0333		-0.69602	0.054195	-0.59488	0.20711	-1.5344	1.8772e-06	259	404	384	196	152	174	106	144	93	259	374	236
FJOH_RS01770	Fjoh_0334		-0.35858	0.41804	-0.0099127	1	-0.94112	0.0056556	301	308	321	229	147	235	177	180	113	394	454	320
FJOH_RS01775	Fjoh_0335		-0.002199	0.97125	-0.22553	0.75141	-0.72314	0.068358	74	98	118	85	63	90	52	71	44	115	92	96
FJOH_RS01780	Fjoh_0336		-0.54348	0.22664	-0.30469	0.65731	-0.95196	0.0093358	148	167	187	110	65	116	90	107	55	166	201	143
FJOH_RS01785	Fjoh_0337		-0.88126	0.024228	-0.21237	0.80639	-2.0673	7.513e-10	318	282	310	151	104	162	68	89	54	379	359	261
FJOH_RS01790	Fjoh_0338		-0.59936	0.14647	-0.33012	0.57608	-1.7966	2.9433e-08	363	339	417	214	150	262	138	88	83	351	422	339
FJOH_RS01795	Fjoh_0339		0.52981	0.26305	-0.028314	0.99682	-0.7245	0.039884	182	194	232	251	212	253	111	141	99	236	294	216
FJOH_RS01800	Fjoh_0340		-0.14092	0.68061	-0.1179	0.89032	-0.84848	0.008365	272	320	409	266	215	255	188	172	162	409	427	315
FJOH_RS01805	Fjoh_0341		-0.46085	0.28747	-0.30626	0.65175	-1.336	8.5699e-05	164	174	223	111	89	140	72	66	70	191	225	154
FJOH_RS01810	Fjoh_0342		-0.21965	0.637	-0.43941	0.39629	-1.0043	0.0021091	181	230	274	170	119	203	98	108	111	231	209	184
FJOH_RS01820	Fjoh_0344		-0.12701	0.78713	-0.22389	0.75701	-0.91737	0.0055492	311	325	359	276	193	293	182	181	141	343	403	319
FJOH_RS01825	Fjoh_0345		-0.50226	0.17757	-0.0578	0.96156	-1.2172	8.8344e-05	489	706	736	393	304	422	294	295	202	760	924	634
FJOH_RS01830	Fjoh_0346		-0.067808	0.85838	-0.21007	0.75256	-1.4106	6.1301e-06	389	483	559	415	291	422	164	192	152	461	607	466
FJOH_RS01835	Fjoh_0347		-0.60869	0.11879	-0.43504	0.42713	-1.4692	3.0843e-06	457	425	517	262	203	302	174	161	146	408	547	356
FJOH_RS01840	Fjoh_0348		-0.59172	0.19404	-0.45847	0.45875	-1.0173	0.015831	87	87	87	52	42	48	51	51	25	58	97	81
FJOH_RS01845	Fjoh_0349		-0.39711	0.31665	-0.50171	0.28167	-1.2839	7.0414e-05	371	359	458	259	206	281	155	191	123	305	374	353
FJOH_RS01850	Fjoh_0350		-0.36138	0.33881	-0.5848	0.21133	-0.99506	0.0018595	383	357	492	297	223	263	194	217	176	324	402	301
FJOH_RS01855	Fjoh_0351		0.34092	0.48405	-0.36864	0.50334	-0.32226	0.35205	387	366	480	462	352	477	293	348	293	376	455	360
FJOH_RS01860	Fjoh_0352		-0.30694	0.43442	-0.3499	0.51091	-0.98554	0.0015983	560	695	845	494	367	541	372	379	260	699	761	587
FJOH_RS01865	Fjoh_0353		-0.68281	0.060473	-0.50323	0.27594	-1.084	0.00029728	1730	1855	2311	1099	778	1179	896	975	769	1580	2087	1526
FJOH_RS01870	Fjoh_0354		0.062236	0.95303	0.015206	1	-0.07313	0.83196	568	692	820	588	474	744	660	652	554	994	999	656
FJOH_RS01875	Fjoh_0355		-0.16532	0.67743	-0.3586	0.5268	-0.61226	0.054263	835	910	1083	722	565	800	647	597	512	902	1140	740
FJOH_RS01880	Fjoh_0356		-0.21462	0.60458	-0.10734	0.91283	-0.082368	0.8574	512	534	644	395	331	484	633	491	404	625	777	564
FJOH_RS01885	Fjoh_0357		0.21529	0.76436	-0.14001	0.90357	-0.44031	0.26295	109	146	168	135	116	149	104	121	73	180	197	110
FJOH_RS01890	Fjoh_0358		-0.62965	0.085325	-0.521	0.27715	-1.5537	5.0917e-07	575	621	857	370	302	419	259	239	170	620	718	462
FJOH_RS01895	Fjoh_0359		-0.37779	0.36776	-0.044207	0.99375	-1.2607	9.2729e-05	306	309	390	237	162	246	126	152	120	461	456	314
FJOH_RS01900	Fjoh_0360		-0.20203	0.62214	-0.17595	0.80245	-1.0035	0.0011709	666	883	919	624	459	698	433	425	314	920	1016	784
FJOH_RS01905	Fjoh_0361		-0.29295	0.55067	-0.16405	0.85083	-0.44075	0.22609	293	357	392	234	163	328	291	274	174	432	441	299
FJOH_RS01910	Fjoh_0362		0.056893	0.92782	0.39272	0.47794	0.56378	0.1049	161	171	171	161	103	180	297	220	196	325	322	198
FJOH_RS01915	Fjoh_0363		0.022598	0.98713	0.56627	0.26548	0.075206	0.8812	139	159	173	156	91	156	154	185	134	362	298	220
FJOH_RS01920	Fjoh_0364		0.75725	0.038847	0.57907	0.23175	-0.13801	0.73215	173	260	259	294	206	512	237	203	157	465	537	307
FJOH_RS01925	Fjoh_0365		-0.18066	0.66467	-0.095826	0.9353	1.4089	2.3023e-06	744	638	774	540	442	601	1777	2024	1671	841	954	744
FJOH_RS01930	Fjoh_0366		-0.55001	0.15277	-0.10305	0.93862	0.27052	0.433	512	489	551	298	247	335	706	597	495	643	706	484
FJOH_RS01935	Fjoh_0367		0.22494	0.63674	0.047896	0.97044	0.21972	0.52559	6978	6286	7980	7208	5443	8108	9013	7911	6745	9083	11702	7170
FJOH_RS01940	Fjoh_0368		-0.86413	0.014178	-0.77582	0.035613	0.57676	0.079885	13639	23357	22513	8999	6711	11539	28665	30297	24342	12006	16746	13822
FJOH_RS01945	Fjoh_0369		-0.040406	0.92736	0.038705	0.96208	0.26795	0.3893	1667	989	1534	1183	975	1239	1750	1834	1329	2455	1982	1160
FJOH_RS01950	Fjoh_0370		-0.81983	0.22841	-0.29447	0.80856	-0.34178	0.47811	1996	6420	5327	1908	1431	3222	3314	3651	3025	2173	5816	5296
FJOH_RS01955	Fjoh_0371		-0.60682	0.45036	-0.050597	0.96613	-1.4679	0.045302	2278	8747	6794	2775	2091	5034	2033	2062	1813	3738	8627	8001
FJOH_RS01960	Fjoh_0372		-0.83333	0.23871	-0.23452	0.83597	-1.4241	0.029783	1703	5777	5012	1712	1286	2897	1630	1428	1235	2690	5402	4596
FJOH_RS01965	Fjoh_0373		-0.74845	0.30904	-0.28604	0.80856	-1.037	0.11185	907	3353	2773	1036	791	1669	1203	1069	891	1412	2725	2674
FJOH_RS01970	Fjoh_0374		-1.0302	0.18502	-0.50507	0.66404	-0.95556	0.14238	368	1387	1114	356	263	554	461	509	394	450	995	944
FJOH_RS01975	Fjoh_0376		-1.3206	0.25395	0.004665	1	-1.3757	0.14299	21	48	16	7	5	19	16	10	6	19	31	50
FJOH_RS01980	Fjoh_0377		-1.0716	0.17314	-0.16562	0.89926	-1.4404	0.049409	2871	11119	8760	2711	2135	4120	2781	2656	2272	4832	10299	9015
FJOH_RS01985	Fjoh_0378		-1.2804	0.10049	-0.4883	0.68193	-0.90276	0.15987	695	2651	2235	635	457	789	1019	904	816	818	2015	1864
FJOH_RS01990	Fjoh_0379		-0.018585	1	1.3472	0.71963	1.208	0.56231	0	2	2	0	0	4	5	4	0	2	6	4
FJOH_RS01995	Fjoh_0380		-0.90453	0.22058	-0.44287	0.69782	-0.34974	0.53855	830	3267	2653	1032	761	1118	1890	1555	1422	1329	2244	2283
FJOH_RS02000	Fjoh_0381		-1.3548	0.072051	-0.52764	0.63533	-0.41675	0.43929	470	1658	1426	380	262	509	955	749	738	518	1242	1154
FJOH_RS02005	Fjoh_0382		-1.15	0.089638	-0.54378	0.59123	-0.43867	0.38899	1092	3572	3042	924	695	1242	1949	1638	1626	1201	2598	2461
FJOH_RS02010	Fjoh_0383		-1.0633	0.13668	-0.64361	0.5268	-0.45021	0.42141	608	2152	1962	529	486	834	1324	949	907	702	1402	1443
FJOH_RS02015	Fjoh_0384		-1.4418	0.2015	-0.244	0.88634	1.1131	0.0087532	641	3987	2730	697	507	1039	5407	5277	3961	1101	3096	3056
FJOH_RS02020	Fjoh_0385		-0.93565	0.28631	-0.41252	0.77584	0.70664	0.17206	1226	5925	4436	1509	1247	2206	6433	5652	5205	1670	4161	4325
FJOH_RS02025	Fjoh_0386		-1.3527	0.17876	-0.26536	0.87416	0.83586	0.084707	128	632	410	130	89	157	749	641	536	162	500	481
FJOH_RS02030	Fjoh_0387		-1.4373	0.15544	-0.47109	0.75771	0.38739	0.5931	513	2619	1868	534	328	668	2309	1873	1796	630	1851	1752
FJOH_RS02035	Fjoh_0388		-1.2689	0.1984	-0.36057	0.80464	0.51655	0.39524	132	630	425	146	84	181	629	507	431	206	445	438
FJOH_RS02040	Fjoh_0389		-1.1223	0.30869	-0.73119	0.62916	0.17108	0.89124	17	72	36	17	9	23	50	41	39	17	35	37
FJOH_RS02045	Fjoh_0390		-1.6615	0.068923	-0.69371	0.57079	-0.030698	0.91451	926	4064	3177	698	549	842	2824	2339	2165	1008	2617	2343
FJOH_RS02050	Fjoh_0391		-1.7672	0.048509	-0.82995	0.45128	-0.58111	0.34801	1801	7312	6163	1112	844	1783	3605	2988	2767	1761	4095	4197
FJOH_RS02055	Fjoh_0392		-2.0108	0.052512	-0.74472	0.55759	-0.50654	0.44434	548	2574	1979	339	217	506	1221	1077	986	589	1610	1402
FJOH_RS02060	Fjoh_0393		-1.2234	0.14214	-0.68703	0.55702	-0.38377	0.5212	153	621	479	157	99	187	306	333	248	161	379	375
FJOH_RS02065	Fjoh_0394		-1.3534	0.10016	-0.84114	0.44043	-0.52409	0.38947	2397	9552	7727	1938	1576	2811	4925	3816	3789	2354	5642	5021
FJOH_RS02070	Fjoh_0395		-1.254	0.14297	-0.59783	0.59857	0.31454	0.58027	236	795	527	168	97	303	757	609	451	228	477	509
FJOH_RS02075	Fjoh_0396		-3.0908	0.0065698	-1.1275	0.34346	-0.3516	0.569	1038	4902	3937	329	232	381	2731	2082	2224	862	2255	2180
FJOH_RS02080	Fjoh_0397		-2.598	0.016146	-1.268	0.27715	0.13169	0.94059	2064	9171	6699	852	532	1074	7038	5260	5628	1462	3766	3548
FJOH_RS02085	Fjoh_0398		-1.9266	0.0030971	-0.34881	0.7757	0.33663	0.43063	216	582	434	103	65	97	477	555	418	162	457	514
FJOH_RS02090	Fjoh_0399		-2.6579	0.0044613	-0.4028	0.7628	-0.58331	0.31721	5619	20576	16041	1723	1296	2539	9158	8945	7814	5369	16660	15623
FJOH_RS02095	Fjoh_0400		-2.3847	0.0065845	-0.6078	0.58413	-0.457	0.4096	727	2590	2054	265	216	361	1370	1150	1078	707	1914	1586
FJOH_RS02100	Fjoh_0401		-1.9494	0.014204	-0.76803	0.4525	0.134	0.91536	926	3124	2419	409	376	578	2462	1936	2097	747	2059	1730
FJOH_RS02105	Fjoh_0402		-0.55925	0.42525	0.31372	0.76383	-0.62874	0.23782	43	37	50	27	13	38	33	31	18	62	72	66
FJOH_RS02110	Fjoh_0403		-2.0339	7.8779e-10	-0.43825	0.36855	-1.318	8.3259e-06	46564	65401	62142	12465	8499	14764	23955	26221	16709	52508	63844	44603
FJOH_RS02115	Fjoh_0404		-2.2458	1.1118e-11	-0.11445	0.89008	-0.75546	0.012552	16488	22185	22649	3638	2658	4550	10389	14236	9834	21701	28915	20182
FJOH_RS02120	Fjoh_0405		-2.1115	2.1324e-10	-0.0074733	1	0.57682	0.072031	11969	16612	16404	2977	2038	3777	18704	26553	18333	14543	24039	17071
FJOH_RS02125	Fjoh_0406		0.63407	0.13476	-0.29951	0.61264	0.38586	0.25237	575	710	713	982	709	840	963	878	657	677	753	595
FJOH_RS02130	Fjoh_0407		0.8733	0.037093	0.31523	0.66805	0.19212	0.63509	78	100	92	157	97	162	113	115	70	162	156	107
FJOH_RS02135	Fjoh_0408		1.8722	3.6701e-06	0.5905	0.27173	1.4389	1.1269e-05	93	94	120	347	275	285	290	303	206	232	194	154
FJOH_RS02140	Fjoh_0409		-1.2009	0.079772	-2.0733	0.012579	-1.9352	0.0054721	16	19	40	10	6	11	6	6	6	11	6	5
FJOH_RS02145	Fjoh_0410		-0.4455	0.25445	0.12112	0.85907	-0.59315	0.10133	788	553	728	449	359	457	556	449	334	1135	1095	674
FJOH_RS02150	Fjoh_0411		-0.23558	0.65019	-0.23014	0.78362	0.39944	0.21819	975	903	924	663	476	907	1270	1274	1014	911	1340	806
FJOH_RS02155	Fjoh_0412		-0.065732	0.96225	0.021243	0.98364	-0.14872	0.77842	311	207	281	223	155	278	292	222	187	365	425	256
FJOH_RS02160	Fjoh_0413		-0.68044	0.26255	-0.023195	1	-0.50837	0.30207	33	56	49	29	13	32	39	29	24	48	94	34
FJOH_RS02165	Fjoh_0414		-1.006	0.006461	-0.27356	0.68124	-0.2372	0.51042	1205	1203	1369	533	364	713	1111	1076	876	1268	1602	1080
FJOH_RS02175	Fjoh_0416		-1.6721	5.5509e-07	-1.3946	0.00011332	-2.099	1.1334e-10	2938	5346	5366	1141	866	1569	1008	1037	920	1522	2643	2155
FJOH_RS02180	Fjoh_0417		-3.8692	0.0012764	-1.2283	0.24329	-1.8211	0.02953	27	113	93	4	2	8	25	20	16	29	49	41
FJOH_RS02185	Fjoh_0418		-0.059935	0.85608	-0.5959	0.17432	-0.23682	0.53995	592	693	747	528	463	612	748	517	395	465	653	544
FJOH_RS02190	Fjoh_0419		-0.30141	0.48506	-0.14367	0.86254	-0.65714	0.048264	896	1023	1068	758	479	804	834	595	407	1245	1194	949
FJOH_RS02195	Fjoh_0420		-0.34256	0.39519	-0.36374	0.51189	-0.49972	0.13958	735	833	985	567	436	674	708	602	424	827	994	673
FJOH_RS02200	Fjoh_0421		0.6599	0.07437	-0.1041	0.95052	0.67202	0.035321	406	375	441	573	363	722	802	554	513	511	586	356
FJOH_RS02205	Fjoh_0422		-0.0070317	0.97201	0.036676	1	0.52031	0.10281	1777	2132	2294	1723	1361	2049	3639	2669	2200	2346	3382	2260
FJOH_RS02210	Fjoh_0423		-0.66236	0.13141	0.30463	0.65189	-0.15789	0.74224	319	324	321	151	119	259	389	243	205	371	631	486
FJOH_RS02215	Fjoh_0424		0.23432	0.48862	0.88748	0.025701	0.25911	0.47744	174	145	154	144	90	265	229	165	153	321	515	291
FJOH_RS02220	Fjoh_0425		-0.10592	0.77822	-0.43629	0.41126	0.50673	0.11324	984	948	1159	878	648	845	1622	1454	1137	939	1198	760
FJOH_RS02225	Fjoh_0426		-0.33115	0.38642	-0.45222	0.40222	1.0543	0.00048732	611	509	735	466	335	411	1355	1332	1010	608	681	434
FJOH_RS02230	Fjoh_0427		1.4111	0.023033	0.3068	0.91009	1.8013	0.000314	12	12	13	34	20	28	51	56	21	20	13	22
FJOH_RS02235	Fjoh_0428		0.34126	0.68127	-0.5465	0.76252	1.0287	0.089281	12	12	7	8	8	19	26	24	13	10	9	8
FJOH_RS02240	Fjoh_0429		-1.2266	0.0042801	0.33527	0.49767	0.56846	0.056109	2414	1640	1970	792	546	855	3582	2877	2275	3318	4003	2489
FJOH_RS02245	Fjoh_0430		-1.5725	0.13786	-0.41781	0.76903	-0.85541	0.30207	29	140	91	23	16	34	59	43	32	53	88	89
FJOH_RS02250	Fjoh_0431		1.3928	0.0016251	-0.37662	0.67504	2.2734	2.5984e-10	32	37	36	80	55	99	184	189	118	36	32	32
FJOH_RS02255	Fjoh_0432		2.1659	0.0037445	0.88946	0.49767	2.5579	3.3033e-05	6	6	2	17	15	22	37	29	17	14	15	6
FJOH_RS02260	Fjoh_0433		-1.3153	0.068098	-0.37925	0.72375	-1.0365	0.11916	160	557	446	128	110	134	246	117	157	276	480	334
FJOH_RS02265	Fjoh_0434		-2.1588	1.4018e-08	-0.32456	0.55593	-0.66348	0.2896	189	251	332	23	42	81	22	264	165	176	338	244
FJOH_RS02270	Fjoh_0435		-2.0981	0.00072928	0.12225	0.86969	0.88891	0.43647	2070	1154	1856	129	400	437	418	5329	3253	2348	2789	1936
FJOH_RS02280	Fjoh_0437		0.62573	0.63102	0.32284	0.67656	0.59103	0.62977	395	630	887	245	972	1103	120	1687	868	777	1327	846
FJOH_RS02285	Fjoh_0438		0.67372	0.63868	0.17338	0.89032	-0.1802	0.84326	535	838	1179	303	1405	1459	94	1347	659	990	1465	1069
FJOH_RS02290	Fjoh_0439		-1.0724	0.021444	-1.0384	0.0042863	-1.884	1.485e-08	506	955	823	361	335	110	202	191	183	414	489	452
FJOH_RS02295	Fjoh_0440		-3.3095	0.0023948	-1.7417	0.11422	-3.845	0.00051689	59	266	243	15	18	9	13	16	8	53	79	70
FJOH_RS02300	Fjoh_0441		-4.0083	0.00027402	-1.1293	0.19982	-4.421	1.8632e-05	15	48	35	5	0	0	1	1	2	22	15	17
FJOH_RS02305	Fjoh_0442		-3.8371	0.0022747	-1.7881	0.13271	-4.0526	0.00027506	64	224	121	7	3	16	2	6	13	19	54	65
FJOH_RS02310	Fjoh_0443		-3.4909	0.0010684	-1.5357	0.12081	-2.8591	0.0015765	122	404	250	18	9	34	34	47	21	84	107	126
FJOH_RS02315	Fjoh_0444		-0.50103	0.41276	0.43662	0.62198	-0.88219	0.038877	68	51	71	36	25	56	35	27	35	171	103	60
FJOH_RS02320	Fjoh_0445		-1.6599	5.9298e-07	-1.1895	0.00034364	-1.0479	0.00038249	1535	2306	2477	576	434	635	1095	922	850	908	1373	1115
FJOH_RS02325	Fjoh_0446		-1.7839	0.0031175	-3.3214	1.8282e-06	-3.6961	1.6662e-07	1304	710	1547	409	261	142	99	98	69	164	186	107
FJOH_RS02330	Fjoh_0447		-0.73577	0.10718	-0.42606	0.46576	-0.70339	0.053821	132	221	180	101	48	129	138	104	72	132	233	135
FJOH_RS02335	Fjoh_0448		-0.63172	0.13528	-0.38596	0.49231	-0.76744	0.025669	127	215	227	93	76	138	116	110	88	152	236	153
FJOH_RS02340	Fjoh_0449		-0.37025	0.38485	0.016478	1	0.059178	0.93683	350	542	508	318	213	378	526	451	398	656	672	451
FJOH_RS02345	Fjoh_0450		-0.46021	0.24571	0.093892	0.94213	0.05396	0.90625	468	639	650	372	267	425	613	677	451	800	953	609
FJOH_RS02350	Fjoh_0451		-0.37712	0.42993	-0.3432	0.63533	-0.15244	0.75717	237	204	202	146	104	172	219	181	159	257	228	164
FJOH_RS02355	0		-0.3668	0.39519	-0.96401	0.014338	-1.2776	9.1527e-05	154	244	277	143	108	184	77	91	89	132	163	130
FJOH_RS02360	Fjoh_0453		-0.46219	0.29695	-0.18695	0.82931	0.010126	0.9849	368	398	438	266	161	320	430	428	306	508	499	334
FJOH_RS02365	Fjoh_0454		-1.0296	0.0072015	-0.54079	0.28556	-0.81832	0.010839	502	424	552	210	138	274	294	257	247	489	483	322
FJOH_RS02370	Fjoh_0455		-1.6855	1.3186e-06	-1.7893	5.9363e-08	-0.59762	0.067774	716	697	909	180	159	269	638	435	394	210	363	264
FJOH_RS02375	Fjoh_0456		1.9634	5.0334e-08	-1.2283	0.0822	1.7399	2.5792e-07	47	97	141	272	201	462	300	313	263	41	63	44
FJOH_RS02380	Fjoh_0457		-0.98001	0.0064907	-0.7523	0.06007	1.1662	0.0001293	674	733	1103	350	264	448	2056	1769	1496	580	740	531
FJOH_RS02385	Fjoh_0458		-0.096061	0.90271	-0.31032	0.5659	0.69605	0.044225	151	235	266	148	117	254	359	358	277	172	254	215
FJOH_RS02390	Fjoh_0459		-0.23961	0.65065	0.13535	0.95974	-0.019636	0.96269	117	258	184	133	86	183	174	208	139	187	318	248
FJOH_RS02395	Fjoh_0460		-0.54515	0.21822	0.23298	0.76659	-0.61249	0.073641	243	388	358	170	127	284	247	222	149	462	614	384
FJOH_RS02400	Fjoh_0461		-0.80728	0.031094	-0.4719	0.37147	-0.36806	0.28578	346	377	466	200	148	215	309	307	257	382	430	272
FJOH_RS02410	Fjoh_0462		0.41902	0.38849	0.29433	0.75275	0.90501	0.016094	56	70	82	69	55	113	130	135	104	110	116	91
FJOH_RS02415	Fjoh_0463		-1.4265	0.0060198	-0.16067	0.82804	0.72531	0.084883	34	48	64	14	13	17	79	93	57	51	47	58
FJOH_RS02420	Fjoh_0464		-0.46146	0.39702	0.04019	1	-0.3769	0.47657	61	49	63	35	29	41	45	54	31	77	85	63
FJOH_RS02425	Fjoh_0465		-0.41264	0.39519	0.72552	0.084216	1.1814	0.00010939	328	390	420	231	152	357	953	877	641	861	969	565
FJOH_RS02430	Fjoh_0466		-1.0049	0.22449	0.059376	1	1.4775	0.0039475	12	18	17	3	7	9	39	38	44	19	18	22
FJOH_RS02435	Fjoh_0467		-0.75896	0.11084	-0.037818	0.99486	-0.60158	0.16235	71	120	100	52	31	63	86	69	32	117	142	96
FJOH_RS02440	Fjoh_0468		0.19664	0.70613	0.37238	0.60653	-0.088039	0.8812	49	85	70	44	50	106	64	73	46	108	144	82
FJOH_RS02445	Fjoh_0469		0.35734	0.48476	0.33516	0.68438	-0.21129	0.68719	60	73	73	70	54	100	65	63	43	119	111	94
FJOH_RS02450	Fjoh_0470		0.17152	0.69166	0.51834	0.34262	0.26353	0.50331	87	122	111	101	62	149	134	149	87	221	224	137
FJOH_RS02455	Fjoh_0471		0.49392	0.51903	0.016564	1	0.66579	0.31166	13	13	15	12	12	26	25	19	18	16	27	11
FJOH_RS02460	Fjoh_0472		0.60839	0.27873	0.12281	0.96064	-0.31172	0.54985	24	45	41	35	38	67	21	37	25	61	53	36
FJOH_RS02465	Fjoh_0473		0.35085	0.67352	0.38246	0.7354	0.082382	0.99194	21	33	38	31	28	36	37	23	30	44	57	46
FJOH_RS02470	Fjoh_0474		-0.30285	0.57044	0.43876	0.44793	2.4249	3.4241e-14	83	103	92	67	46	77	525	501	400	152	213	117
FJOH_RS02475	Fjoh_0475		-0.2454	0.72176	0.77436	0.18852	1.9884	3.7969e-08	34	40	50	32	20	36	194	146	127	70	118	77
FJOH_RS02480	Fjoh_0476		-0.83534	0.35415	0.41478	0.70437	0.55056	0.33282	18	18	17	9	5	12	29	30	17	25	40	25
FJOH_RS02485	Fjoh_0477		-0.39319	0.43522	0.61152	0.2732	1.3337	0.00016518	57	77	82	52	34	50	210	148	154	148	164	104
FJOH_RS02490	Fjoh_0478		-1.4246	0.45811	0.40704	0.93264	0.72721	0.57157	3	4	6	4	0	0	10	4	6	5	9	7
FJOH_RS02495	Fjoh_0479		-0.90532	0.093163	0.49165	0.47504	1.1594	0.0021947	44	51	47	25	16	22	123	102	80	69	107	75
FJOH_RS02500	Fjoh_0480		-0.1119	0.82825	0.11312	0.91838	0.096396	0.80113	97	80	82	65	60	74	99	101	70	108	144	104
FJOH_RS02505	Fjoh_0481		-0.31789	0.52708	0.2379	0.70349	0.81119	0.012872	178	150	171	125	81	134	319	303	226	252	339	172
FJOH_RS02510	0		0.3631	0.3868	0.36826	0.51149	0.68625	0.033239	239	199	215	257	167	295	344	401	275	365	416	293
FJOH_RS02515	0		2.0377	0.32699	-2.1689	0.88523	1.4263	0.647	1	2	0	5	3	2	1	1	5	0	1	0
FJOH_RS02550	Fjoh_0483		0.30653	0.52431	0.3292	0.62583	-0.1905	0.58073	175	293	303	279	186	331	234	218	182	444	468	301
FJOH_RS02555	Fjoh_0484		0.54386	0.30621	-0.058559	0.99074	0.9838	0.013064	48	35	46	60	39	60	91	84	71	53	53	49
FJOH_RS02560	Fjoh_0485		-0.12008	0.95849	0.00557	1	0.55833	0.1199	99	104	92	70	47	123	159	158	105	143	146	91
FJOH_RS02565	Fjoh_0486		-0.23682	0.73195	-0.49394	0.62901	0.40049	0.30207	94	52	62	53	41	56	91	95	82	65	74	52
FJOH_RS02570	Fjoh_0487		-0.36697	0.35012	-0.28703	0.67092	1.1313	0.00027297	271	435	410	260	187	264	970	737	610	473	424	260
FJOH_RS02575	Fjoh_0488		-0.62455	0.096674	-0.1263	0.86445	-0.16907	0.63102	3097	3956	3832	1936	1493	2504	3301	3299	2610	3162	5214	3997
FJOH_RS02580	Fjoh_0489		-0.25365	0.56827	0.10903	0.93326	0.30903	0.39145	425	516	424	321	251	390	619	502	488	530	724	584
FJOH_RS02585	0		-1.9019	0.55601	-2.1792	0.48815	-0.73234	0.71503	2	3	3	1	0	1	1	0	3	1	0	1
FJOH_RS02590	Fjoh_0490		-0.052371	0.92746	-0.23142	0.68662	1.1105	0.00023922	5181	7216	6931	5403	3760	6492	13920	13317	12062	4791	8690	6816
FJOH_RS02595	Fjoh_0491		-0.050581	0.92939	-0.45528	0.29712	-0.38298	0.25489	2030	3083	2577	2053	1546	2636	2181	2004	1449	1682	2671	2489
FJOH_RS02600	Fjoh_0492		-0.064467	0.91878	-0.31775	0.56268	-0.6979	0.027637	2089	2652	2447	1828	1457	2517	1716	1458	1081	1902	3014	2267
FJOH_RS02605	Fjoh_0493		0.04046	0.9161	-0.47492	0.32021	-1.2322	4.8042e-05	4583	4933	4579	3843	2950	5635	2470	1941	1408	3567	5113	4011
FJOH_RS02610	Fjoh_0494		-0.13495	0.82061	-0.13502	0.86254	-0.38937	0.22916	623	1099	1061	638	474	1048	778	684	541	995	1330	841
FJOH_RS02615	Fjoh_0495		-0.69493	0.073231	-0.0319	1	-0.59596	0.078843	1144	811	1051	532	399	649	719	696	518	1437	1401	936
FJOH_RS02620	Fjoh_0496		-3.3065	0.042188	-1.063	0.54071	-0.37667	0.71159	10	4	21	0	1	2	12	5	8	12	5	4
FJOH_RS02625	Fjoh_0497		0.87098	0.060565	-0.090194	0.98534	0.38445	0.42077	41	38	43	63	43	86	55	55	43	63	48	35
FJOH_RS02630	Fjoh_0498		-0.26984	0.71562	-0.56278	0.42113	0.4748	0.31459	36	58	52	37	20	47	73	62	56	45	47	32
FJOH_RS02635	Fjoh_0499		1.5268	0.0099902	-0.69725	0.58201	1.1094	0.047614	15	18	10	34	35	31	30	27	31	12	13	9
FJOH_RS02640	Fjoh_0500		1.004	0.0064451	-0.3671	0.50052	1.2193	7.0248e-05	305	473	465	648	532	901	1133	921	698	301	550	351
FJOH_RS02645	Fjoh_0501		0.28837	0.54071	-0.47054	0.49388	1.3646	2.4046e-05	113	96	120	104	85	154	308	309	205	100	138	69
FJOH_RS02650	Fjoh_0502		-0.76692	0.037516	-0.55848	0.21587	-1.3213	1.3249e-05	477	714	801	279	262	431	293	229	224	519	691	472
FJOH_RS02655	Fjoh_0503		1.8136	0.0014908	1.8934	1.4777e-08	-0.24667	0.54125	126	145	173	477	412	345	123	134	99	847	820	443
FJOH_RS02665	Fjoh_0504		-2.1191	3.7055e-11	-6.4652	1.35e-69	-7.5732	5.4383e-86	5701	5099	7365	1693	1156	321	42	20	28	41	91	112
FJOH_RS02670	Fjoh_0505		0.38794	0.62881	0.80523	0.044672	1.4263	1.852e-06	636	1016	848	972	896	697	2283	2371	1731	1607	2399	1490
FJOH_RS02675	Fjoh_0506		-0.26184	0.56707	-0.26207	0.6953	0.38383	0.26809	696	855	858	556	407	738	1111	1000	872	760	1076	696
FJOH_RS02680	Fjoh_0507		-0.7696	0.044795	0.12441	0.90754	0.97295	0.0012432	1298	1682	1677	817	491	1028	3648	2798	2282	1944	2629	1794
FJOH_RS02690	Fjoh_0508		-0.5928	0.14542	-0.15083	0.89926	0.29349	0.37156	1469	1134	1501	739	555	1041	1742	1735	1369	1872	1791	1091
FJOH_RS02695	Fjoh_0509		0.19634	0.64318	-0.21122	0.8252	0.97645	0.004165	120	109	149	135	72	168	211	273	221	130	179	106
FJOH_RS02700	Fjoh_0510		-1.2676	0.0013379	-0.27782	0.70437	-1.0343	0.0034416	184	165	222	62	53	84	109	93	67	230	208	156
FJOH_RS02705	Fjoh_0511		-0.47349	0.34771	-0.14921	0.88116	-0.32984	0.38041	96	104	125	49	52	98	78	77	86	120	143	104
FJOH_RS02710	Fjoh_0512		-0.22402	0.76591	0.070472	0.94745	-0.93004	0.063594	56	54	48	35	29	52	38	32	13	70	98	48
FJOH_RS02715	Fjoh_0513		0.23115	0.59229	0.11101	0.91356	0.46663	0.17606	325	395	430	381	258	510	565	516	428	575	614	384
FJOH_RS02720	Fjoh_0514		-1.5757	0.074178	-0.91308	0.41215	0.29571	0.5212	3941	1615	2804	739	574	1158	3552	3558	2957	2389	2015	1382
FJOH_RS02725	Fjoh_0515		-1.3385	0.00050648	-0.71875	0.12589	1.0147	0.0012313	271	244	284	97	62	110	643	457	446	212	242	163
FJOH_RS02730	Fjoh_0516		-1.1738	0.0024615	-0.75051	0.088675	0.85252	0.0058048	415	392	364	126	106	219	804	666	571	307	315	257
FJOH_RS02735	Fjoh_0517		-0.12466	0.90262	0.085581	0.94362	2.2484	1.0572e-12	106	135	102	61	69	142	647	466	445	166	181	117
FJOH_RS02740	Fjoh_0518		0.89698	0.64799	1.448	0.13313	1.2588	0.12788	4	6	8	3	13	9	20	8	12	17	24	19
FJOH_RS02745	Fjoh_0519		0.90147	0.2837	1.7283	0.0080666	1.4073	0.024016	8	11	6	12	10	18	29	22	14	29	48	29
FJOH_RS02750	Fjoh_0520		1.5738	0.11188	-0.13863	1	1.2391	0.16388	4	6	4	11	12	10	18	7	7	8	4	4
FJOH_RS02755	Fjoh_0521		-0.66227	0.057618	-0.2294	0.70655	-0.58063	0.069802	2085	2838	3221	1561	1138	1508	2133	1841	1235	2472	3615	2544
FJOH_RS02760	Fjoh_0522		1.9784	3.5136e-09	-0.1575	0.83773	-0.026673	0.98849	2440	2927	3062	9502	7495	10464	2977	3015	1966	3582	3330	2566
FJOH_RS02765	Fjoh_0523		0.2052	0.68293	0.031479	1	2.0237	2.931e-11	220	274	325	273	189	330	1196	1111	856	421	374	258
FJOH_RS02770	Fjoh_0524		0.2563	0.70082	0.23324	0.8047	0.55663	0.1708	55	119	110	105	70	102	144	135	111	189	150	83
FJOH_RS02775	Fjoh_0525		0.39431	0.39702	-0.28685	0.82967	1.1103	0.034287	47	56	31	56	28	72	142	74	67	38	70	35
FJOH_RS02780	Fjoh_0526		-1.2788	0.0022996	0.30976	0.61264	1.0139	0.0090829	302	224	271	84	52	160	696	400	454	366	518	370
FJOH_RS02785	Fjoh_0527		1.2648	0.00025448	-0.016007	1	0.82044	0.0092268	249	218	241	470	326	678	434	468	312	364	338	201
FJOH_RS02790	Fjoh_0528		0.01459	1	-0.080244	0.9402	0.086129	0.84786	162	146	184	130	118	165	200	159	141	207	187	183
FJOH_RS02795	Fjoh_0529		0.032549	0.99724	0.036041	1	-0.31893	0.35546	976	1142	1290	977	765	1156	1022	888	697	1655	1550	1175
FJOH_RS02800	Fjoh_0530		0.48414	0.28508	-0.13867	0.89926	-0.12754	0.79721	374	455	393	560	383	462	410	404	267	533	525	353
FJOH_RS02805	Fjoh_0531		0.63915	0.087433	0.011291	1	-0.018469	1	259	276	268	375	227	477	273	308	188	351	403	273
FJOH_RS02810	Fjoh_0532		-1.6252	0.014303	-0.15341	0.93753	0.45676	0.3112	3237	1600	2681	771	536	757	4661	2935	2547	2747	3597	2358
FJOH_RS02815	Fjoh_0533		0.063331	0.96593	-1.0081	0.44527	-0.21647	0.84745	151	66	77	98	76	86	93	81	76	65	64	59
FJOH_RS02820	Fjoh_0534		0.24833	0.62514	0.8776	0.54071	1.1632	0.00048253	116	45	86	77	59	123	213	179	152	358	160	87
FJOH_RS02825	Fjoh_0535		-1.6701	0.075242	0.074427	0.97706	-0.80462	0.3005	769	250	840	131	122	256	396	397	251	1398	748	415
FJOH_RS02830	Fjoh_0536		0.81878	0.28658	3.4866	0.0096016	4.7705	0.00058418	3	18	14	19	9	24	536	160	191	278	153	65
FJOH_RS02835	Fjoh_0537		1.0693	0.0077767	0.97328	0.034119	0.23886	0.5981	55	41	51	92	46	138	56	65	47	134	152	87
FJOH_RS02840	Fjoh_0538		1.2811	0.0005262	1.2451	0.072146	0.75434	0.032318	111	85	114	209	147	294	177	181	145	475	322	163
FJOH_RS02845	Fjoh_0539		0.53588	0.27679	0.18552	0.88232	-0.69689	0.083151	50	108	109	102	80	138	56	64	36	133	148	96
FJOH_RS02850	Fjoh_0540		-0.61863	0.45697	-0.42626	0.8013	2.0652	7.1962e-13	5362	2096	3665	2111	1632	2490	15115	16709	13836	4231	4214	2447
FJOH_RS02855	Fjoh_0541	glycosyl transferase family 1	5.4179	2.9434e-49	-0.43216	0.49179	-0.23394	0.53881	117	121	160	4667	3524	6133	109	106	103	147	139	88
FJOH_RS02860	Fjoh_0542		-1.2994	0.24533	-0.22024	0.89032	3.0274	1.2969e-21	48	246	137	51	31	64	1236	1028	964	144	155	146
FJOH_RS02865	Fjoh_0543	PhoR	0.75753	0.056401	0.075564	0.97025	0.50973	0.15049	164	190	170	268	181	299	272	236	205	239	249	204
FJOH_RS02870	Fjoh_0544	phoB	3.059	9.4202e-20	0.35496	0.51364	2.261	2.6901e-14	537	559	593	4008	3087	4692	2666	2941	2157	1088	996	666
FJOH_RS02875	Fjoh_0545	Tdbt	8.0206	8.2064e-84	0.45039	0.70389	4.8673	5.8326e-45	22	61	32	7953	5712	11611	1142	1085	916	50	77	65
FJOH_RS02880	Fjoh_0546	Hypothetical Lipoprotein - FII	9.9146	3.6745e-114	0.27663	0.83356	6.5173	1.0019e-77	84	234	120	110401	83767	162243	14288	13634	9967	267	212	179
FJOH_RS02885	Fjoh_0547		-0.17835	0.56998	0.0061334	0.99727	1.6926	1.9271e-08	887	1787	1706	927	1008	1153	5107	4119	3947	2084	1767	1547
FJOH_RS02890	Fjoh_0548		-0.89296	0.018753	-0.39094	0.51236	-0.87191	0.0084177	297	348	396	139	127	202	212	191	141	375	401	234
FJOH_RS02895	Fjoh_0549	Hypothetical lipoprotein	7.5924	1.6744e-71	0.067036	1	1.4749	0.00025303	26	59	41	5388	5137	9988	153	102	78	58	61	45
FJOH_RS02900	Fjoh_0550		-0.55075	0.15211	-1.1227	0.0078466	-0.16425	0.59499	518	995	951	458	340	603	750	705	600	322	545	498
FJOH_RS02905	Fjoh_0551		0.31874	0.53313	-0.011119	1	-0.22036	0.60555	360	323	320	346	315	371	311	301	223	575	431	279
FJOH_RS02910	Fjoh_0552		0.090795	0.84784	0.30833	0.72406	0.67512	0.083183	67	121	95	80	54	125	148	139	135	149	154	130
FJOH_RS02915	Fjoh_0553		-0.50546	0.18334	-0.25078	0.67098	-0.54529	0.079955	383	652	743	379	252	401	431	368	337	639	707	504
FJOH_RS02920	Fjoh_0554		-0.3248	0.49778	-0.060226	0.97044	-0.27943	0.4241	179	266	237	194	91	176	188	171	168	308	298	215
FJOH_RS02925	Fjoh_0555		-0.16538	0.88288	0.68119	0.092824	0.57896	0.065071	368	265	320	241	142	372	587	450	353	835	753	406
FJOH_RS02930	Fjoh_0556		-0.00079357	1	-0.069477	0.95052	0.86412	0.0057167	811	1267	1133	939	613	1159	2095	1835	1588	1287	1475	1060
FJOH_RS02935	Fjoh_0557		-0.25221	0.72669	0.42932	0.40986	1.1081	0.0006158	198	186	174	146	74	194	346	400	395	315	398	250
FJOH_RS02940	Fjoh_0558		-0.52915	0.16029	-1.129	0.0011477	2.4621	2.1795e-16	674	736	1149	521	368	579	4645	4564	4015	500	527	419
FJOH_RS02945	Fjoh_0559		0.16571	0.76761	-0.0034177	1	0.41856	0.29535	62	64	64	57	44	81	83	105	59	86	99	58
FJOH_RS02950	Fjoh_0560		-0.27592	0.56481	0.011715	1	-0.29412	0.45798	148	203	175	107	97	161	139	160	111	284	190	186
FJOH_RS02955	Fjoh_0561		-1.7386	0.0025216	-1.1554	0.044085	0.73517	0.12288	23	52	54	14	5	14	59	68	69	16	30	24
FJOH_RS02960	Fjoh_0562		0.48486	0.42566	-0.20509	0.87863	2.3317	7.276e-11	20	64	39	57	32	53	182	233	163	45	51	36
FJOH_RS02965	Fjoh_0563		0.45386	0.68117	-0.73862	0.57608	1.4281	0.014547	6	19	9	17	9	12	24	34	27	8	6	10
FJOH_RS02970	Fjoh_0564		-0.54444	0.5803	-0.93081	0.44527	1.4408	0.003071	12	57	38	23	11	28	111	71	83	21	23	23
FJOH_RS02975	Fjoh_0565		-0.54319	0.23456	-0.91011	0.12649	-0.5738	0.16674	866	2152	1886	960	668	1153	1239	948	876	917	1302	974
FJOH_RS02980	Fjoh_0566		-0.26951	0.55946	-0.10187	0.91592	1.1381	0.00048732	165	255	275	154	117	212	446	516	462	318	290	202
FJOH_RS02985	Fjoh_0567		-0.43612	0.25389	-0.22659	0.74023	-0.22726	0.51354	1218	1519	1712	954	706	1068	1300	1323	990	1792	1740	1240
FJOH_RS02990	Fjoh_0568		-0.22363	0.57132	-0.57947	0.25477	-0.41497	0.27839	211	234	264	183	141	173	159	228	126	211	235	154
FJOH_RS02995	Fjoh_0569		-1.7893	5.9982e-07	-0.23833	0.77637	-1.9178	1.3803e-09	552	483	591	147	89	166	180	126	109	653	697	417
FJOH_RS03000	Fjoh_0570		-1.6599	0.0012472	0.16517	0.81567	-1.7624	0.00057544	345	212	289	85	56	87	93	83	67	536	439	261
FJOH_RS03005	Fjoh_0571		-2.4434	6.8962e-15	-3.1241	1.1769e-22	-2.9869	3.1924e-23	6381	6696	9137	1431	1204	448	938	1045	696	1152	1125	896
FJOH_RS03010	Fjoh_0572		-0.14662	0.82825	0.883	0.10322	-0.0087021	0.97368	33	48	70	46	23	45	48	51	41	132	115	95
FJOH_RS03015	Fjoh_0573		-0.56474	0.21876	0.39655	0.60005	-0.40519	0.3117	75	79	133	67	37	56	68	77	59	137	182	145
FJOH_RS03020	Fjoh_0574		-0.58004	0.14182	-0.82776	0.031048	0.10063	0.84304	605	1124	1019	499	353	698	1125	905	747	594	781	546
FJOH_RS03025	Fjoh_0575		-0.11518	0.83934	-0.38722	0.44793	1.1744	0.00010808	989	1436	1485	1015	681	1365	3166	2755	2399	1242	1467	1024
FJOH_RS03030	Fjoh_0576		0.04282	0.9525	-0.26918	0.69429	-0.95994	0.0032672	298	368	356	275	224	390	209	150	141	343	428	296
FJOH_RS03035	Fjoh_0577		0.071335	1	0.91854	0.12664	0.97411	0.017783	26	48	102	45	39	66	111	123	85	156	166	89
FJOH_RS03040	Fjoh_0578		0.8262	0.025679	0.37796	0.57608	-0.45528	0.20826	116	202	204	216	163	421	149	115	95	282	325	234
FJOH_RS03045	Fjoh_0579		-0.21113	0.81866	0.17824	0.87598	0.19607	0.73806	35	52	35	20	23	48	61	34	38	64	69	43
FJOH_RS03050	Fjoh_0580		0.28226	0.62881	0.78505	0.12348	0.85681	0.023289	57	65	56	73	43	66	136	95	80	168	120	100
FJOH_RS03055	Fjoh_0581		0.20124	0.62124	-0.30163	0.56072	-0.45611	0.25328	361	758	678	548	357	862	556	296	365	558	685	545
FJOH_RS03060	Fjoh_0582		0.42755	0.4704	0.075657	1	0.12881	0.90005	24	85	57	59	35	98	83	50	38	67	87	61
FJOH_RS03065	Fjoh_0583		0.14682	0.79703	-0.23854	0.7326	0.29295	0.40177	1292	1637	1700	1471	1101	1694	2074	1850	1475	1779	1909	1262
FJOH_RS03070	Fjoh_0584		-0.14228	0.73195	-0.2437	0.69521	0.19852	0.58662	696	984	1015	726	509	792	1126	1062	758	954	1077	803
FJOH_RS03075	Fjoh_0585		-0.56208	0.26305	-0.4853	0.46497	0.88665	0.010184	117	90	103	64	42	74	173	207	171	96	114	74
FJOH_RS03080	Fjoh_0586		-0.62774	0.12953	-0.37788	0.52518	-0.057166	0.9042	388	406	475	240	157	303	432	405	327	505	440	295
FJOH_RS03085	Fjoh_0587		-0.80632	0.03398	-0.24173	0.78774	-0.77574	0.038618	826	559	733	372	260	394	454	442	312	889	871	551
FJOH_RS03090	Fjoh_0588		-0.62571	0.10058	-0.44455	0.41866	-0.25111	0.51332	460	432	526	273	206	284	430	407	308	502	492	330
FJOH_RS03095	Fjoh_0589		-1.3152	0.00060932	-0.42376	0.48199	0.017971	0.93006	330	252	321	84	81	146	360	307	223	281	355	225
FJOH_RS03100	Fjoh_0590		-1.1693	0.0018344	0.061422	0.93616	-1.042	0.0014357	656	535	571	215	158	304	347	295	197	992	840	541
FJOH_RS03105	Fjoh_0591		-1.213	0.0035556	-0.19476	0.88116	-1.1729	0.0045694	399	273	333	135	94	138	175	149	112	509	376	252
FJOH_RS03110	Fjoh_0592		-0.55658	0.23508	0.046748	0.98534	-0.53091	0.22499	77	63	78	34	41	46	52	47	45	119	97	71
FJOH_RS03115	Fjoh_0593		0.28318	0.61225	6.7499	1.4915e-67	1.3497	0.0031478	19	22	20	23	9	35	59	53	38	3147	2928	2216
FJOH_RS03120	Fjoh_0594		1.1576	0.0089779	2.8993	5.5501e-15	1.895	6.2836e-07	27	36	35	52	36	105	140	113	94	268	357	282
FJOH_RS03125	Fjoh_0595		-0.64625	0.081123	-1.004	0.0068088	-0.74745	0.021487	379	482	591	264	207	291	328	288	208	285	347	265
FJOH_RS03130	Fjoh_0596		-0.87762	0.012121	-1.0639	0.0033913	-0.75589	0.019834	387	425	588	209	191	214	298	282	209	255	313	258
FJOH_RS03135	Fjoh_0598		-0.48799	0.22118	-0.20667	0.79941	-0.24685	0.52777	505	437	606	286	254	382	464	468	325	587	668	444
FJOH_RS03140	Fjoh_R0020		3.6284	0.0079333	0.54646	0.9787	3.2757	0.0050647	1	0	2	9	12	7	12	10	6	3	3	0
FJOH_RS03145	Fjoh_0599		-3.406	0.2203	-0.20743	0.94342	-1.1383	0.45119	1	30	13	1	0	3	3	5	9	9	13	21
FJOH_RS03150	Fjoh_0600		-2.047	0.35323	-0.99837	0.73604	-2.3825	0.27555	1	20	7	2	2	1	3	1	1	6	3	7
FJOH_RS03155	Fjoh_0601		-2.7594	0.094018	-1.3579	0.45172	-2.5276	0.084542	57	616	366	60	27	35	78	52	37	123	181	174
FJOH_RS03160	Fjoh_0602		-1.7421	0.15349	-0.8827	0.55788	-1.5188	0.1515	45	345	243	61	39	50	80	58	62	114	168	130
FJOH_RS03165	Fjoh_0603		-1.4884	0.004005	-0.12583	0.86744	-1.297	0.0060112	116	202	298	59	51	66	80	79	72	248	271	178
FJOH_RS03170	Fjoh_0604		-1.0619	0.16555	-0.55703	0.5818	-0.0042945	0.99603	34	128	141	43	29	45	114	114	56	83	101	67
FJOH_RS03175	Fjoh_0605		-1.2585	0.54571	-0.21792	0.9574	0.31763	0.80477	3	19	8	4	0	8	17	10	8	11	13	8
FJOH_RS03185	Fjoh_0607		0.74177	0.17707	0.41997	0.62348	3.1199	8.4753e-20	36	45	43	50	54	65	339	367	314	91	56	59
FJOH_RS03190	Fjoh_0608		-0.42923	0.50436	-0.18685	0.91678	0.52962	0.18742	63	57	39	36	24	42	79	82	63	63	72	46
FJOH_RS03195	Fjoh_0609		1.2138	0.0020313	0.24803	0.76849	0.89967	0.0086852	90	152	132	225	204	282	285	213	166	193	222	143
FJOH_RS03200	Fjoh_0610		0.046551	0.81271	-0.27021	0.73741	-0.48662	0.23993	98	125	116	79	50	188	90	86	57	106	149	99
FJOH_RS03205	Fjoh_0611		-0.47247	0.49344	-0.0034212	1	-0.20124	0.72005	35	55	50	20	19	49	52	35	29	68	62	45
FJOH_RS03210	Fjoh_0612		1.4908	0.55946	0.11137	1	-1.2261	1	2	0	0	3	0	3	1	0	0	1	1	1
FJOH_RS03215	Fjoh_0613		0.4636	0.81261	0.21734	0.99486	0.81728	0.59492	1	5	4	3	2	7	7	4	5	5	8	2
FJOH_RS03220	Fjoh_0614		0.91599	0.099865	-0.80633	0.41215	-0.40905	0.58403	16	18	19	24	16	49	14	13	11	12	15	11
FJOH_RS03225	Fjoh_0615		0.29246	0.71562	-0.64205	0.68662	0.45776	0.49432	19	72	29	35	20	76	53	61	41	26	34	33
FJOH_RS03230	Fjoh_0615		0.353	0.95261	-0.43745	0.92402	1.649	0.065153	2	7	3	2	5	5	20	9	7	4	4	3
FJOH_RS03235	Fjoh_0617		-1.146	0.20315	-0.4149	0.75141	-0.26043	0.72111	18	57	32	14	7	21	41	18	24	22	40	35
FJOH_RS03240	Fjoh_0618		-0.78196	0.2876	-0.27886	0.84181	0.054225	0.98798	18	56	36	19	11	24	55	29	24	18	40	48
FJOH_RS03245	Fjoh_0619		0.046465	1	-0.15945	0.95921	0.25779	0.91796	3	26	11	7	11	15	20	8	15	10	15	17
FJOH_RS03250	Fjoh_0620		0.49677	0.9161	1.0311	0.86115	0.3824	0.90575	1	6	0	4	2	2	6	2	1	3	3	10
FJOH_RS03255	Fjoh_0621		-1.6959	0.071595	-0.59022	0.55702	-0.66437	0.28404	9	34	32	4	4	12	15	14	14	21	24	16
FJOH_RS03260	Fjoh_0622		1.1407	0.27709	-1.0831	0.69922	0.18352	0.97284	1	8	7	13	5	11	9	5	3	1	8	1
FJOH_RS03265	Fjoh_0623		0.27235	0.63378	0.90594	0.12664	0.46487	0.37606	27	33	23	24	19	45	36	42	32	80	61	55
FJOH_RS03270	0		0.22768	0.74651	0.34472	0.67092	-1.1741	0.019641	37	41	41	37	31	49	25	10	15	75	76	43
FJOH_RS03280	Fjoh_0625		-0.90015	0.066473	-0.080049	0.9615	-0.82546	0.023973	120	122	159	65	26	102	92	58	64	145	203	130
FJOH_RS03285	Fjoh_0626		-1.1022	0.0083784	-0.27007	0.75141	-1.4243	7.8449e-05	154	126	169	65	42	70	63	50	47	154	196	124
FJOH_RS03290	Fjoh_0627		-0.74042	0.13633	-0.39772	0.55418	-1.9019	8.0571e-06	65	60	103	38	27	50	29	14	15	70	83	62
FJOH_RS03295	Fjoh_0628		-0.55588	0.22796	-0.15073	0.8582	-0.69652	0.053207	130	144	205	77	66	134	121	83	76	169	215	153
FJOH_RS03300	Fjoh_0629		1.1212	0.69299	0.78127	0.91356	-0.75315	1	2	1	0	3	1	2	1	1	0	2	3	2
FJOH_RS03305	Fjoh_0630		1.3182	0.48267	0.58852	0.97706	1.1038	0.52862	1	2	3	5	3	4	6	3	3	5	0	5
FJOH_RS03310	Fjoh_0631		0.19483	0.68713	0.20633	0.85259	0.40139	0.3525	61	60	55	51	40	84	87	70	66	87	87	80
FJOH_RS03315	Fjoh_0632		0.53402	0.15985	0.87419	0.024632	1.789	3.0897e-09	290	287	335	362	249	527	1091	1098	832	838	808	491
FJOH_RS03320	Fjoh_0633		-0.33906	0.57823	-0.23303	0.80148	-0.4912	0.17692	134	156	151	95	58	153	107	89	99	194	175	110
FJOH_RS03325	Fjoh_0634		-0.14546	0.89475	-0.24773	0.76856	-0.55894	0.15727	170	188	197	144	81	215	164	134	71	232	221	142
FJOH_RS03330	Fjoh_0635		0.079444	0.88274	-0.0035076	1	0.38098	0.32407	128	167	179	119	103	204	242	180	163	237	207	150
FJOH_RS03340	Fjoh_0636		-0.94194	0.0089478	-0.582	0.17198	0.39245	0.27416	1317	2145	2040	757	573	1083	2380	2338	2052	1157	1951	1430
FJOH_RS03345	Fjoh_0637		0.51862	0.20585	0.75863	0.056202	-0.83902	0.0084763	943	1076	1041	1194	994	1470	687	553	410	2682	2343	1567
FJOH_RS03350	Fjoh_0638		-1.3295	0.00013754	-0.00081238	0.99486	-0.66325	0.054147	445	854	844	227	179	300	584	399	300	738	1099	798
FJOH_RS03355	Fjoh_0639		-2.3187	0.20492	-2.4258	0.30348	-2.9061	0.1178	561	112	227	67	44	43	61	45	20	58	57	94
FJOH_RS03360	Fjoh_0640		-1.783	0.22532	-2.5523	0.20922	-3.1042	0.058351	785	196	357	105	114	107	58	72	31	86	97	108
FJOH_RS03365	Fjoh_0641		-3.0426	0.11823	-1.8938	0.46228	-2.2544	0.1973	268	47	117	17	16	10	31	44	19	40	88	32
FJOH_RS03370	Fjoh_0642		-3.1089	0.10985	-2.3808	0.29209	-2.1085	0.19692	104	27	38	11	3	3	19	11	10	17	8	16
FJOH_RS03375	Fjoh_0643		-4.0003	0.0054782	-1.9674	0.19189	-2.993	0.020758	399	120	240	13	14	12	35	42	20	83	90	77
FJOH_RS03380	Fjoh_0644		-1.175	0.021223	-0.11343	0.95921	0.47116	0.12114	3018	1722	2748	916	692	1247	3904	3445	2754	1982	3965	2811
FJOH_RS03385	Fjoh_0645		-0.89002	0.043401	-0.12503	0.92514	-0.57275	0.15932	618	386	605	253	160	343	413	379	264	469	812	582
FJOH_RS03390	Fjoh_0646		-0.72529	0.076739	-0.27992	0.68632	0.15326	0.68102	399	350	410	207	136	258	538	345	353	332	518	356
FJOH_RS03395	Fjoh_0647		-0.089418	0.96591	-0.38978	0.54836	1.6401	1.2941e-07	149	276	177	152	95	246	577	724	485	160	199	201
FJOH_RS03400	Fjoh_0648		-0.040276	0.93565	-0.27377	0.65191	1.5169	5.0885e-07	508	592	546	492	340	506	1618	1434	1409	438	691	562
FJOH_RS03405	Fjoh_0649		-0.32191	0.40058	0.13158	0.88784	-0.27748	0.37631	1625	2273	2608	1501	1109	1690	1801	1694	1535	3301	3586	2112
FJOH_RS03410	Fjoh_0650		-0.38131	0.45627	-0.29493	0.73411	1.6925	9.6398e-09	643	416	521	325	242	492	1658	1805	1485	600	679	394
FJOH_RS03415	Fjoh_0651		1.2587	0.0002752	0.38024	0.48389	0.72157	0.031741	182	176	196	381	224	555	299	320	255	352	367	208
FJOH_RS03420	Fjoh_0652		0.10769	0.81442	-0.039173	1	0.29237	0.44506	280	322	375	276	208	413	422	370	339	458	484	271
FJOH_RS03425	Fjoh_0653		0.56186	0.17448	0.82486	0.071233	0.2891	0.44738	78	75	56	77	58	138	106	86	59	171	188	119
FJOH_RS03430	Fjoh_0654		1.4866	0.00047347	0.76031	0.19863	1.294	0.0006288	39	39	47	112	70	112	104	123	70	105	83	76
FJOH_RS03435	Fjoh_0655		0.20386	0.87165	0.58708	0.37325	0.14318	0.82484	27	50	43	36	35	40	49	46	31	84	92	52
FJOH_RS03440	Fjoh_0656		0.3931	0.37658	0.39066	0.52148	1.3187	4.1616e-05	126	139	177	178	106	209	414	357	280	307	249	175
FJOH_RS03445	Fjoh_0657		1.474	4.0253e-05	0.75739	0.081735	0.63184	0.065166	163	198	216	354	303	737	288	334	231	411	520	306
FJOH_RS03450	Fjoh_0658		1.3555	9.7219e-05	0.80678	0.066204	0.03246	0.96277	161	276	249	428	330	746	244	262	163	491	574	425
FJOH_RS03455	Fjoh_R0021		-2.3213	0.48476	-1.7549	0.57079	0.79684	0.62124	5	0	4	0	0	2	5	12	0	1	0	2
FJOH_RS03460	Fjoh_0659		-1.5143	6.5386e-05	-0.13647	0.87154	-0.38701	0.29581	228	263	316	68	60	111	224	218	149	322	336	258
FJOH_RS03465	Fjoh_0660		-2.5199	4.2557e-14	-0.38552	0.49414	-1.6028	1.0436e-07	2404	1996	2694	345	297	379	1014	687	559	2224	2865	1816
FJOH_RS03470	Fjoh_0661		-1.1753	0.0014701	0.38107	0.50453	0.059003	0.88514	243	360	328	106	95	140	369	338	223	601	563	368
FJOH_RS03475	Fjoh_0662		0.21416	0.70976	0.10588	0.95864	0.63576	0.17024	35	38	23	36	20	41	53	48	43	41	50	40
FJOH_RS03480	Fjoh_0663		-0.46364	0.26119	-0.40318	0.42494	-1.5069	1.1513e-06	450	579	667	324	253	458	214	193	158	521	605	466
FJOH_RS03485	Fjoh_0664		0.14629	0.77598	-0.0074282	1	0.85344	0.0054104	636	628	749	664	462	747	1287	1263	940	1108	879	570
FJOH_RS03490	Fjoh_0665		1.7764	0.0041324	0.61338	0.73741	2.8392	0.001457	2	16	13	33	18	36	112	52	42	13	23	20
FJOH_RS03495	Fjoh_0666		0.25643	0.82291	-0.17747	0.9247	1.5147	0.089103	9	14	17	14	9	17	62	20	26	9	19	15
FJOH_RS03500	Fjoh_0667		0.46265	0.38942	0.64663	0.28993	0.86115	0.022711	42	63	54	62	45	77	100	129	53	93	118	97
FJOH_RS03505	Fjoh_0668		-0.69467	0.22436	-0.030103	1	0.13731	0.73933	65	64	60	33	21	48	74	81	48	60	103	71
FJOH_RS03510	Fjoh_0669		-0.31748	0.64588	0.17739	0.89102	0.040429	0.99471	35	54	51	27	22	47	57	41	38	74	75	50
FJOH_RS03515	Fjoh_0670		0.27374	0.81743	0.54622	0.58201	-0.020274	0.98395	19	13	12	13	15	16	22	15	7	27	30	25
FJOH_RS03520	Fjoh_0671		-0.50813	0.41993	-0.088217	0.95864	-0.28132	0.58021	38	49	54	22	20	43	38	41	31	34	79	52
FJOH_RS03525	Fjoh_0672		0.20414	0.67075	0.3346	0.66251	0.27616	0.52559	59	69	81	72	40	96	96	88	59	129	123	81
FJOH_RS03530	Fjoh_0673		1.5686	2.5016e-05	0.065839	1	0.83787	0.033801	65	179	206	348	286	449	321	239	188	215	206	154
FJOH_RS03535	Fjoh_0674		-0.89827	0.053867	-0.54122	0.31144	0.36867	0.36732	76	73	95	45	26	38	108	113	81	54	67	81
FJOH_RS03540	Fjoh_0675		-1.9587	1.5885e-05	-2.9102	8.7594e-09	-1.4309	0.00062561	6121	4023	5503	1297	958	1069	1858	2102	1652	706	1101	824
FJOH_RS03545	Fjoh_0676		-2.2123	2.184e-06	-3.1867	7.3327e-10	-2.5803	1.6539e-07	11477	7415	10800	2063	1469	1790	1698	1762	1351	1260	1688	1196
FJOH_RS03550	Fjoh_0677		-1.7251	0.00090159	-3.2767	1.2162e-07	-2.5545	9.0076e-06	2190	1322	1856	513	367	483	341	323	231	244	265	198
FJOH_RS03555	Fjoh_0678		-2.1301	2.7916e-09	-0.98934	0.0096192	-0.82876	0.010375	622	546	590	110	79	158	372	302	277	337	438	340
FJOH_RS03565	0		-0.45303	0.96096	-0.65961	0.97652	0.44173	0.99241	0	3	1	1	1	0	4	0	1	1	1	1
FJOH_RS03570	Fjoh_0680		0.41238	0.3271	0.57564	0.21133	2.0923	2.9839e-12	326	290	343	322	286	472	1408	1431	1095	725	650	447
FJOH_RS03575	Fjoh_0681		-0.46561	0.55761	0.61692	0.51596	0.44631	0.43463	16	21	20	13	9	12	31	31	14	38	33	36
FJOH_RS03580	Fjoh_0682		0.47582	0.47498	-0.22116	0.82967	-0.34725	0.56859	21	40	37	42	28	42	29	30	15	38	34	31
FJOH_RS03585	Fjoh_0683		-0.42384	0.52708	-0.15181	0.88515	0.057228	0.96	38	58	56	26	21	51	60	50	40	57	61	51
FJOH_RS03590	Fjoh_0684		-0.20153	0.80263	0.41015	0.56027	-0.62379	0.18227	46	59	61	38	27	59	34	42	27	100	113	67
FJOH_RS03595	Fjoh_0685		-0.36814	0.45234	-0.015988	1	-0.39464	0.26487	227	288	332	175	120	268	227	215	169	348	452	260
FJOH_RS03600	Fjoh_0686		0.38161	0.36991	0.12487	0.92514	2.1298	4.5545e-12	190	239	298	255	181	368	1044	1027	915	346	375	268
FJOH_RS03605	Fjoh_0687		-0.62098	0.25562	0.26579	0.69521	1.2111	0.00037038	89	92	74	50	29	66	190	210	168	122	180	95
FJOH_RS03610	Fjoh_0688		-0.66225	0.062219	-0.3304	0.55405	-1.0331	0.0016398	1726	1553	2678	1123	825	1148	1190	872	714	1941	2416	1584
FJOH_RS03615	Fjoh_0689		-0.13856	0.73936	0.40978	0.44653	-0.4208	0.21549	697	610	892	547	455	657	607	521	440	1149	1487	1035
FJOH_RS03620	Fjoh_0690		0.23216	0.63494	-3.7359	7.8409e-15	1.5035	2.0618e-07	13996	10141	12082	13439	9784	12246	31227	38712	29365	1324	1415	792
FJOH_RS03625	Fjoh_0691		0.41041	0.4369	3.352	7.2057e-20	0.70929	0.15098	30	33	17	30	18	47	45	37	43	348	432	276
FJOH_RS03630	Fjoh_0692		-0.54724	0.35442	-0.2827	0.6677	2.0296	2.9658e-09	43	63	77	33	21	54	293	221	190	43	67	70
FJOH_RS03635	Fjoh_0693		-0.47152	0.22209	-0.10986	0.93099	0.86536	0.010031	139	166	211	108	92	99	323	321	247	234	231	140
FJOH_RS03640	Fjoh_0694		1.7749	2.8224e-06	-0.01094	1	0.67412	0.087153	50	79	51	168	122	236	121	86	69	75	81	67
FJOH_RS03645	Fjoh_0695		1.7065	2.3052e-05	-0.32792	0.72562	1.0904	0.0073035	29	48	41	125	58	150	91	86	62	36	47	34
FJOH_RS03650	Fjoh_0696		0.30318	0.45998	0.83643	0.071294	-0.6222	0.06399	584	463	538	585	399	686	343	349	298	1683	1254	738
FJOH_RS03655	Fjoh_0697		-0.9366	0.0074989	-0.094325	0.91396	0.93114	0.0019406	164696	209165	202974	84994	64167	103179	376264	378955	292605	190077	278783	205138
FJOH_RS03660	Fjoh_0698		-0.48459	0.21646	-0.1811	0.85492	-0.46794	0.16674	1723	1369	1813	998	780	1165	1152	1306	958	2019	2219	1316
FJOH_RS03665	Fjoh_0699		0.57282	0.14553	0.40631	0.39872	-0.37579	0.29503	694	643	666	860	653	997	517	550	420	1520	1183	724
FJOH_RS03670	Fjoh_0700		-0.19151	0.7439	0.11247	0.92268	-0.26153	0.45015	252	376	339	229	156	341	276	255	229	475	504	337
FJOH_RS03675	0		1.6692	1.6002e-06	1.3379	0.00025428	2.4245	1.0603e-14	106	155	90	335	186	456	534	762	513	361	442	319
FJOH_RS03680	Fjoh_0701		0.24366	0.54423	0.16911	0.78236	1.069	0.00033053	1062	1052	831	894	761	1336	1783	2357	1809	1647	1655	985
FJOH_RS03685	Fjoh_0702		0.89217	0.010591	-0.21752	0.83765	0.60492	0.090576	2559	1718	1765	3205	2506	3886	2519	3501	2875	2231	2530	1902
FJOH_RS03690	Fjoh_0703		-0.039796	0.96847	0.67967	0.11009	2.5209	1.4757e-17	1526	1525	2216	1409	1004	1931	9760	11477	7633	3925	4085	2635
FJOH_RS03695	Fjoh_0704		-0.025179	0.97137	-0.13389	0.83765	0.24515	0.53752	1520	3218	3115	1985	1499	2993	3337	3009	2370	2867	3551	2433
FJOH_RS03700	Fjoh_0705		-0.01771	0.99728	-0.57845	0.23481	0.30961	0.48102	86	146	156	109	71	143	181	139	130	90	120	106
FJOH_RS03705	Fjoh_0706		-0.011718	0.89669	-0.032969	0.99486	-1.0923	0.0059684	55	105	112	70	68	77	60	34	27	138	120	75
FJOH_RS03710	Fjoh_0707		0.37472	0.38857	0.29521	0.63861	-0.55329	0.11346	360	394	470	401	347	586	316	297	191	722	722	460
FJOH_RS03715	Fjoh_0708		-2.1263	0.10828	-1.3894	0.40428	-2.7626	0.037183	1486	391	893	222	133	194	150	136	119	593	460	336
FJOH_RS03720	Fjoh_0709		0.8519	0.020369	-0.48263	0.38211	-0.083593	0.80434	460	956	721	1067	757	1416	696	676	527	538	820	545
FJOH_RS03725	Fjoh_0710		-0.7267	0.04813	-0.16376	0.86142	-0.33675	0.33272	1780	1338	1925	919	661	975	1395	1310	1123	1727	2433	1562
FJOH_RS03730	Fjoh_0711		-0.2388	0.52627	-0.075986	0.94859	-0.71986	0.030081	257	287	424	241	188	238	223	185	149	413	439	297
FJOH_RS03735	Fjoh_0712		-0.29688	0.50435	0.16619	0.82171	-0.50388	0.15511	442	428	408	281	237	358	388	248	234	642	704	482
FJOH_RS03740	Fjoh_0713		-0.85189	0.02292	-0.35555	0.56525	-0.33722	0.33758	1103	865	1155	518	351	602	904	774	693	1031	1290	798
FJOH_RS03745	Fjoh_0714		-1.3885	0.038847	-0.98501	0.22997	-0.48707	0.42582	3261	1652	2423	831	623	941	2059	1621	1444	1426	1929	1397
FJOH_RS03750	Fjoh_0715		-1.1911	0.00055365	-0.24133	0.69542	-0.30199	0.37901	863	1193	1289	420	317	474	1258	637	677	942	1532	1047
FJOH_RS03755	Fjoh_0716		-0.85858	0.015349	-0.20975	0.75573	-0.67233	0.041216	415	539	552	260	192	223	452	226	225	484	638	495
FJOH_RS03760	Fjoh_0717		0.079485	0.92723	0.12735	0.96064	0.11436	0.81323	85	90	109	74	67	111	121	95	78	129	119	131
FJOH_RS03765	Fjoh_0718		-1.1736	0.00075938	-0.39393	0.42299	-0.69682	0.032495	579	727	777	269	208	283	641	299	292	603	720	631
FJOH_RS03770	Fjoh_0719		-1.9863	2.0256e-08	-0.81732	0.036671	-1.3369	3.2383e-05	358	417	545	95	73	107	279	106	115	273	348	299
FJOH_RS03775	Fjoh_0720		-1.9382	3.3673e-08	-0.82256	0.040543	-1.481	2.8085e-06	487	507	668	132	89	141	310	141	124	344	493	339
FJOH_RS03780	Fjoh_0721		-2.0748	3.0196e-09	-1.1472	0.0016184	-0.80954	0.016134	336	360	409	83	69	56	304	161	143	173	240	204
FJOH_RS03785	Fjoh_0722		-1.6535	2.0623e-06	-0.69948	0.10464	-1.6412	2.2637e-06	460	523	675	165	111	159	319	107	91	391	538	351
FJOH_RS03790	Fjoh_0723		-1.4716	7.3076e-05	-0.66789	0.15235	-0.97065	0.0052607	210	252	235	74	61	70	169	96	79	172	210	166
FJOH_RS03795	Fjoh_0724		0.99302	0.015132	0.5368	0.36405	-0.0078652	1	64	62	50	98	66	142	52	67	50	124	112	89
FJOH_RS03800	Fjoh_0725		0.487	0.21067	0.27173	0.68212	-0.3198	0.37322	229	294	282	292	214	465	217	212	182	467	471	296
FJOH_RS03805	Fjoh_0726		-1.2268	0.00040703	0.027529	0.97829	-0.76417	0.019007	1068	856	1150	389	298	406	645	670	441	1779	1394	859
FJOH_RS03810	Fjoh_0727		0.34218	0.40058	0.07607	0.94257	-0.90099	0.0050798	656	568	791	686	523	965	389	388	264	1195	897	614
FJOH_RS03815	Fjoh_0728		-0.73205	0.033887	-0.025564	0.98639	-0.1465	0.69233	780	987	1288	582	413	494	1088	882	656	1272	1433	1029
FJOH_RS03820	Fjoh_0729		-1.0121	0.0030971	-0.11091	0.90867	0.26819	0.42314	1194	1158	1565	552	463	574	1825	1575	1134	1439	1843	1273
FJOH_RS03825	Fjoh_0730		-1.1705	0.00066076	0.01826	1	-0.54487	0.080736	730	1071	1380	386	306	470	842	650	558	1465	1408	1104
FJOH_RS03830	Fjoh_0731		-1.1671	0.00080748	-0.062518	0.98015	-0.717	0.025971	796	793	1057	339	262	375	647	506	391	1246	1215	757
FJOH_RS03835	Fjoh_0732		-0.70088	0.068839	0.28139	0.66268	-0.25713	0.47918	498	573	679	255	239	411	557	478	364	987	1039	663
FJOH_RS03840	Fjoh_0733		-1.1486	0.015349	-0.09301	0.95052	-0.27343	0.58768	84	89	101	32	23	52	104	72	45	104	125	93
FJOH_RS03845	Fjoh_0734		-0.32161	0.80528	0.70789	0.75701	1.4556	0.060219	2	5	11	3	4	4	22	15	9	10	11	13
FJOH_RS03850	Fjoh_0735		0.61643	0.10569	-0.13104	0.87598	-0.24987	0.44928	2295	2928	3355	3483	2731	4836	2540	2341	1943	3205	4020	2610
FJOH_RS03855	Fjoh_0736		1.1331	0.00078256	-0.81219	0.031159	-0.68657	0.024116	11251	18310	17653	25999	19657	42710	8454	11833	7508	9995	13878	9575
FJOH_RS03860	Fjoh_0737		-1.0698	0.0054296	-2.4211	8.0294e-14	-0.64049	0.048727	879	976	1197	355	243	680	728	682	468	259	249	202
FJOH_RS03865	Fjoh_0738		-0.27141	0.88368	-0.8988	0.41857	-0.8409	0.26175	409	191	259	150	130	371	192	165	120	258	208	138
FJOH_RS03870	Fjoh_0739		-0.019967	0.95261	-0.85462	0.045163	1.2706	3.6291e-05	408	309	433	283	205	510	852	901	879	287	323	203
FJOH_RS03875	Fjoh_0740		-0.87659	0.084601	-0.17631	0.90223	-0.89255	0.033809	69	82	69	26	26	51	38	41	34	71	117	62
FJOH_RS03880	Fjoh_0741		-1.0103	0.0097818	-0.79771	0.062067	-1.3405	3.3741e-05	346	443	427	169	109	242	221	136	106	261	392	233
FJOH_RS03885	Fjoh_0742		-1.2843	0.00075549	-0.49189	0.30869	-1.9972	2.1137e-09	183	325	308	86	67	129	90	53	50	176	317	223
FJOH_RS03890	Fjoh_0743		-1.4818	0.026375	-0.7662	0.3967	-2.2128	0.00072657	61	174	151	33	24	61	36	23	19	43	114	111
FJOH_RS03895	Fjoh_0744		-1.3089	0.0059367	0.067025	1	-0.84455	0.034476	67	113	97	36	15	47	54	56	37	86	159	114
FJOH_RS03900	Fjoh_0745		-0.68186	0.076463	-0.61454	0.19179	-0.20955	0.58144	1372	977	1448	694	492	823	1082	1162	914	1224	1157	785
FJOH_RS03905	Fjoh_0746		0.22451	0.65206	-0.12841	0.97877	-0.75052	0.10367	109	63	112	117	61	105	65	60	40	171	102	64
FJOH_RS03910	Fjoh_0747		0.69157	0.17905	-0.28576	0.85703	-0.95847	0.063184	101	54	107	150	92	108	54	43	34	144	74	58
FJOH_RS03915	Fjoh_0748		1.7392	0.01475	-0.46263	0.79737	-1.2444	0.047899	103	50	86	291	200	156	38	35	26	132	52	42
FJOH_RS03920	Fjoh_0749		1.0193	0.15888	-0.61456	0.66939	-1.032	0.075515	79	40	70	113	111	82	36	33	22	88	56	21
FJOH_RS03925	Fjoh_0750		1.6882	0.0028878	-0.4477	0.82023	-0.53774	0.42573	151	60	147	383	291	265	99	75	66	198	84	60
FJOH_RS03930	Fjoh_0751		0.68107	0.26257	-0.1881	0.97652	-1.1726	0.097476	351	137	404	449	353	364	151	128	104	602	281	144
FJOH_RS03935	Fjoh_0752		0.74131	0.26119	-0.56171	0.71695	-0.99359	0.19407	936	345	780	1100	893	832	376	390	257	889	600	347
FJOH_RS03940	Fjoh_0753		0.35708	0.71177	-0.73636	0.65045	-1.6043	0.072327	279	93	234	308	170	165	83	69	46	256	145	80
FJOH_RS03945	Fjoh_0754		0.97965	0.19364	-0.83315	0.6614	-1.7996	0.077454	763	216	605	1132	771	663	152	190	111	683	335	169
FJOH_RS03950	Fjoh_0755		1.2543	0.14704	-1.1137	0.49179	-2.7307	0.012369	1193	337	1078	2157	1711	1103	155	153	84	945	480	190
FJOH_RS03955	Fjoh_0756		0.7734	0.058129	0.74428	0.11509	1.0194	0.0040698	73	102	80	121	80	175	177	169	145	223	207	118
FJOH_RS03960	Fjoh_0757		1.9685	2.2005e-08	0.17202	0.83096	3.0685	1.4121e-22	115	127	137	404	311	538	1078	1061	886	182	238	127
FJOH_RS03965	Fjoh_0758		-0.0006038	0.98628	0.24923	0.77508	-0.074341	0.91673	84	119	123	79	63	137	107	124	67	176	184	126
FJOH_RS03970	0		-0.30928	0.41805	-0.55917	0.24311	-0.64283	0.046399	3347	2887	3388	2654	2075	1418	2300	2036	1611	3119	3073	2127
FJOH_RS03975	Fjoh_0760		-0.54446	0.22601	-0.59667	0.2092	0.030699	0.87383	6204	4639	4854	3556	2883	2226	5778	5813	4097	4291	4934	3950
FJOH_RS03980	Fjoh_0761		-0.6083	0.15611	-0.099214	0.90764	-0.71121	0.030717	341	487	462	211	158	360	297	258	196	489	560	446
FJOH_RS03985	Fjoh_0762		-0.41908	0.28151	0.16317	0.8688	0.63624	0.05405	695	1058	1229	608	466	777	1641	1471	1240	1456	1634	1078
FJOH_RS03990	Fjoh_0763		3.0643	0.0018763	7.1804	7.9678e-44	2.4421	0.023591	0	2	4	17	9	13	12	9	8	416	393	231
FJOH_RS03995	Fjoh_0764		1.1739	0.52313	8.3828	4.7023e-69	1.4374	0.32706	0	4	5	4	6	5	14	3	5	1013	1568	992
FJOH_RS04000	Fjoh_0765		1.2796	0.38519	5.9748	3.8335e-33	-0.55732	0.95673	5	1	2	6	6	4	3	3	0	218	286	171
FJOH_RS04005	Fjoh_0766		1.3864	0.28757	4.942	1.2567e-22	0.69315	0.67714	2	7	2	10	8	4	6	3	7	157	168	103
FJOH_RS04010	Fjoh_0767		-0.39081	0.28475	-0.0061836	1	0.45409	0.16741	903	861	1263	751	510	626	1438	1456	1065	1429	1296	1038
FJOH_RS04015	Fjoh_0768		-0.20443	0.64442	0.5089	0.28332	1.4745	6.6587e-07	1362	1669	1982	1184	895	1576	5064	4557	3608	3439	3451	2133
FJOH_RS04020	Fjoh_0769		-0.76541	0.11138	0.64775	0.24291	0.27596	0.57353	54	102	93	31	32	60	118	82	82	143	206	136
FJOH_RS04025	Fjoh_0770		-0.43696	0.36681	-0.18341	0.80464	-0.19423	0.56228	118	164	180	105	60	125	121	121	132	139	208	156
FJOH_RS04030	Fjoh_0771		-0.071101	0.96841	0.23096	0.82967	0.69696	0.077699	59	99	98	59	45	105	139	127	121	117	147	108
FJOH_RS04035	Fjoh_0772		-0.5013	0.35499	-0.39196	0.60844	0.24663	0.56005	67	69	68	50	27	45	78	95	61	61	78	57
FJOH_RS04040	Fjoh_0773		0.32566	0.51598	-0.28798	0.80162	-0.023281	0.99221	64	61	48	78	38	71	67	64	37	70	69	44
FJOH_RS04045	0		-0.94923	0.17303	-0.75265	0.40428	-0.23721	0.7196	71	33	61	22	17	36	41	50	44	39	56	32
FJOH_RS04050	Fjoh_0775		-0.88303	0.22203	-0.46497	0.73614	-0.097987	0.97093	66	34	43	25	16	26	54	43	35	38	64	34
FJOH_RS04055	Fjoh_0776		0.66708	0.34735	-0.18126	0.92939	0.56733	0.3289	17	20	15	26	18	25	29	28	18	23	16	18
FJOH_RS04060	Fjoh_0777		-0.2172	0.85678	-0.073959	0.98639	0.58477	0.20401	34	41	41	29	15	44	62	58	46	38	62	39
FJOH_RS04070	Fjoh_0778		-0.93636	0.028858	-0.57357	0.29637	0.40756	0.26445	112	125	132	58	41	62	185	175	113	112	115	85
FJOH_RS04075	Fjoh_0779		-0.63537	0.19807	-0.32097	0.65206	0.56218	0.13865	74	93	125	63	30	67	160	151	100	114	104	74
FJOH_RS04080	Fjoh_0780		-1.2837	0.071255	-0.76155	0.4625	0.87724	0.050909	24	73	62	18	10	28	71	114	84	13	52	46
FJOH_RS04085	Fjoh_0781		-0.43077	0.54661	-1.4494	0.076387	-0.0032302	0.95571	12	38	37	16	12	26	18	34	27	12	13	13
FJOH_RS04090	Fjoh_0782		-0.77843	0.11371	-0.73669	0.20445	-0.11473	0.78633	43	71	72	46	18	25	53	56	51	50	52	37
FJOH_RS04095	Fjoh_0783		-0.44345	0.54708	0.12383	0.95052	-0.37906	0.40702	35	51	53	20	18	52	30	34	35	67	74	49
FJOH_RS04100	Fjoh_0784		0.033954	0.94601	0.16064	0.90436	0.13602	0.90221	17	40	32	37	8	35	36	28	27	43	62	23
FJOH_RS04105	Fjoh_0785		-0.9706	0.58137	-1.629	0.57436	1.6235	0.00017401	41	11	11	8	9	11	74	67	57	9	13	6
FJOH_RS04110	Fjoh_0786		0.43998	0.29881	0.10444	0.93753	0.52563	0.11523	1782	2988	3067	3018	2179	3629	3805	3859	2955	4242	3750	2555
FJOH_RS04115	Fjoh_0787		2.1605	2.2738e-07	2.5978	9.419e-07	0.70049	0.1708	22	27	23	78	56	150	45	36	31	201	273	99
FJOH_RS04120	Fjoh_0788		0.17377	0.77641	0.22898	0.77338	1.2321	0.00015456	114	120	131	116	91	137	311	300	214	218	192	133
FJOH_RS04125	Fjoh_0789		1.736	1.4247e-06	0.077448	0.95974	1.6194	4.3621e-07	112	115	99	327	228	365	393	314	261	163	153	120
FJOH_RS04130	Fjoh_0790		-0.53681	0.24571	-0.87429	0.07514	0.8786	0.011506	119	97	132	74	51	76	275	165	173	75	104	63
FJOH_RS04135	Fjoh_0791		-0.56243	0.14067	0.2635	0.69887	0.77307	0.015004	565	679	813	399	298	460	1208	1171	950	1060	1259	793
FJOH_RS04140	Fjoh_0792		-0.10867	0.77822	0.29584	0.62945	0.10245	0.77906	463	438	485	387	300	374	505	537	391	850	751	557
FJOH_RS04145	Fjoh_0793		0.27501	0.58099	0.36189	0.53368	0.39487	0.26445	325	355	411	344	304	449	480	489	395	696	625	448
FJOH_RS04150	Fjoh_0794		1.6813	2.9768e-07	-0.91223	0.019426	2.325	1.6226e-15	1985	1847	1675	5165	3579	6405	8843	10651	7283	1228	1475	1028
FJOH_RS04155	Fjoh_0795		0.031756	0.94062	-0.17396	0.93157	0.034707	0.94434	35	40	28	33	18	41	49	30	24	36	50	31
FJOH_RS04160	Fjoh_0796		-0.34146	0.3944	-0.19001	0.78236	0.5249	0.1093	2207	3104	3447	1888	1438	2445	4479	4202	3248	3311	3702	2575
FJOH_RS04165	Fjoh_0797		-1.0166	0.059886	0.65787	0.20133	-0.077994	0.79989	78	200	198	64	43	90	149	141	126	336	359	234
FJOH_RS04170	Fjoh_0798		-0.54201	0.15658	-0.065298	0.96064	-0.51999	0.10443	1920	2312	2589	1329	971	1628	1683	1604	1241	3151	2916	2123
FJOH_RS04175	Fjoh_0799		-0.34545	0.42737	-0.65443	0.16667	-0.84134	0.0093848	329	453	383	293	179	299	228	208	181	319	389	233
FJOH_RS04180	Fjoh_0800		0.66393	0.091551	0.2398	0.70292	1.558	1.0473e-07	1681	1406	1963	2507	1758	2370	5471	4927	3885	2920	2856	1826
FJOH_RS04185	Fjoh_0801		0.40293	0.33672	-0.25361	0.75141	1.6515	1.8041e-08	1054	846	1047	1145	859	1271	3211	3206	2510	1174	1213	779
FJOH_RS04190	Fjoh_0802		1.0893	0.0022322	1.5387	1.9776e-06	1.1728	8.8416e-05	747	748	895	1471	1090	1697	1862	1907	1397	3566	3389	1944
FJOH_RS04205	Fjoh_0804		0.72035	0.32873	-0.083736	0.97652	0.39637	0.55801	10	40	21	25	30	39	33	30	24	29	29	24
FJOH_RS04220	Fjoh_0807		0.46506	0.36271	-0.021466	1	0.38405	0.48347	29	29	20	39	12	47	40	28	30	34	33	30
FJOH_RS04230	Fjoh_0809		-0.59239	0.25717	-0.092272	0.98561	-0.49637	0.3525	168	104	120	73	62	85	113	80	78	182	168	124
FJOH_RS04235	Fjoh_0810		-0.17151	0.76247	0.1146	0.90936	-0.66318	0.10456	130	105	120	93	69	104	76	89	54	173	186	131
FJOH_RS04240	Fjoh_0811		-0.078818	0.98186	0.38782	0.57275	0.44986	0.28346	60	30	37	39	25	40	57	65	49	83	93	45
FJOH_RS04245	Fjoh_0812		0.10435	0.84916	0.95763	0.024733	0.92604	0.0087742	94	89	94	63	69	122	184	163	155	237	256	188
FJOH_RS04250	Fjoh_0813		0.35807	0.74199	-0.059618	1	-0.19147	0.89817	40	29	25	44	32	21	24	43	16	42	45	30
FJOH_RS04255	Fjoh_0814		-0.19053	0.66544	0.59603	0.23268	-0.081182	0.87185	142	214	218	143	108	165	221	177	121	413	404	272
FJOH_RS04260	Fjoh_0815		0.16812	0.73949	0.35526	0.65842	2.111	8.8345e-11	64	110	99	53	67	142	443	368	303	125	173	133
FJOH_RS04265	Fjoh_0816		-0.93049	0.080393	0.27394	0.70264	-0.10183	0.90691	85	63	56	27	22	45	55	74	56	119	115	84
FJOH_RS04270	Fjoh_0817		-0.51425	0.81729	-1.089	0.76818	-1.619	0.40462	1367	204	398	439	305	497	196	237	217	454	518	293
FJOH_RS04275	Fjoh_0818		-0.53326	0.29861	-0.60814	0.50052	-0.64665	0.17206	164	446	332	181	146	201	204	202	156	143	287	302
FJOH_RS04280	Fjoh_0819		-0.97423	0.16448	-1.0825	0.2493	-1.3964	0.037004	1957	6830	5535	1963	1446	2598	1845	1646	1510	1663	3580	2877
FJOH_RS04285	Fjoh_0820		0.13167	0.82796	-0.12502	0.92402	1.3238	0.00010169	322	953	571	504	360	867	1339	1524	1402	454	803	774
FJOH_RS04290	Fjoh_0821		-0.32259	0.59233	-0.26877	0.8047	-0.24179	0.54605	445	1037	679	452	310	718	595	629	492	420	986	781
FJOH_RS04295	Fjoh_0822		-1.5219	4.5638e-06	-0.19153	0.76419	-0.45115	0.15364	4964	6792	7514	1910	1433	2219	4885	4753	3703	6261	8364	6284
FJOH_RS04300	Fjoh_0823		-1.0011	0.0044896	-0.30341	0.59651	-1.0217	0.00066555	1730	2272	2444	903	669	1123	1259	933	821	2221	2524	1790
FJOH_RS04305	Fjoh_0824		-0.48767	0.22561	-0.29135	0.66268	-0.40517	0.21773	981	1081	1159	660	473	805	885	725	697	1076	1413	855
FJOH_RS04310	Fjoh_0825		-0.48058	0.28002	-0.68001	0.12664	-1.8329	2.2283e-08	224	317	364	173	121	258	90	84	66	201	304	199
FJOH_RS04315	Fjoh_0826		-0.91169	0.017838	-0.64534	0.17921	0.99015	0.0017906	280	314	401	160	104	180	772	565	534	281	337	190
FJOH_RS04320	Fjoh_0827		-1.4931	5.0004e-05	-0.54841	0.25791	-0.47459	0.16243	488	537	602	128	114	259	452	360	306	421	599	384
FJOH_RS04325	Fjoh_0828		-1.2996	0.00070065	-0.17975	0.82023	-0.38132	0.27145	325	425	426	105	91	219	351	266	240	405	536	362
FJOH_RS04330	Fjoh_0829		-1.0502	0.013579	0.21639	0.75852	-0.4388	0.2458	311	329	354	106	75	251	341	213	158	503	605	364
FJOH_RS04335	Fjoh_0830		1.3298	0.00010203	-0.17302	0.85083	0.22726	0.50979	663	543	687	1395	989	1652	844	687	600	699	849	583
FJOH_RS04340	Fjoh_0831		-0.83883	0.028712	-0.23005	0.75706	1.1564	0.00019643	423	730	744	246	209	446	1387	1401	1169	398	856	708
FJOH_RS04345	Fjoh_0832		-0.039474	0.9936	-0.26372	0.70299	0.74728	0.031151	150	254	223	161	97	275	398	289	299	139	306	203
FJOH_RS04350	Fjoh_0833	OlsF	0.2195	0.59005	0.16123	0.85111	-0.27035	0.44399	806	1002	1072	819	673	1373	860	815	604	1394	1606	1058
FJOH_RS04355	Fjoh_0834		0.16416	0.94498	0.80593	0.68012	1.046	0.29176	4	7	2	5	2	6	9	10	7	11	7	10
FJOH_RS04360	Fjoh_0835		2.3521	3.4882e-08	2.0238	0.036851	1.3768	0.0013319	29	19	26	126	87	100	65	63	57	213	114	67
FJOH_RS04365	Fjoh_0836		2.4169	2.0325e-11	2.2159	1.5095e-10	1.329	8.4594e-05	85	45	58	262	231	372	160	197	113	490	392	259
FJOH_RS04370	Fjoh_0837		0.27168	0.66756	0.759	0.44527	1.0227	0.0015963	225	800	651	460	357	905	1112	1244	816	861	1250	1255
FJOH_RS04375	Fjoh_0838		0.3195	0.52423	0.79886	0.13741	0.79465	0.015169	608	1582	1542	1065	823	2088	2155	2119	1725	2126	3353	2436
FJOH_RS04380	Fjoh_0839		-0.025568	0.95005	-0.093056	0.95628	0.06244	0.91496	286	271	355	273	193	279	327	300	276	352	461	274
FJOH_RS04385	Fjoh_0840		-0.038594	0.95183	0.67552	0.27025	0.39145	0.26724	335	483	513	350	265	472	620	598	439	1306	893	513
FJOH_RS04390	Fjoh_0841		-0.45537	0.3148	0.081599	0.96064	-0.34559	0.3507	174	239	263	147	90	181	176	197	133	347	336	218
FJOH_RS04395	Fjoh_0842		0.58856	0.11621	0.18691	0.86445	1.0659	0.00038412	390	184	316	374	282	502	690	650	489	636	416	271
FJOH_RS04400	Fjoh_0843		2.8646	3.2153e-17	0.30218	0.63988	0.58966	0.083407	249	306	370	1986	1406	2206	511	438	369	638	485	320
FJOH_RS04405	Fjoh_0844		0.062682	0.99722	-0.031074	0.99486	0.012003	0.98726	279	376	373	296	258	322	392	355	246	495	438	329
FJOH_RS04410	Fjoh_0845		0.054711	0.96841	0.15739	0.89139	0.29302	0.46955	150	160	202	169	108	166	196	216	181	233	265	212
FJOH_RS04415	Fjoh_0846		-0.28938	0.47775	0.00087974	1	-0.37821	0.26724	634	845	946	539	428	683	715	611	452	1143	1111	786
FJOH_RS04420	Fjoh_0847		-0.41095	0.29612	-0.306	0.57721	-0.065008	0.81179	968	1642	1756	835	686	1217	1397	1327	1172	1478	1753	1166
FJOH_RS04425	Fjoh_0848		0.57232	0.15291	-0.062747	0.93637	-0.75246	0.02582	164	279	268	280	200	417	142	146	110	288	292	256
FJOH_RS04430	Fjoh_0849		0.46475	0.24498	-0.35063	0.54644	-1.0971	0.0010745	191	282	251	273	185	398	108	126	88	230	270	207
FJOH_RS04435	Fjoh_0850		0.25615	0.66645	-0.24419	0.79518	-0.056378	0.94549	89	74	108	82	77	110	109	74	67	101	114	75
FJOH_RS04440	Fjoh_0851		0.14209	1	-0.29893	1	1.206	0.52862	0	1	5	3	1	1	5	3	4	6	0	0
FJOH_RS04445	Fjoh_0852		4.134	3.3474e-16	0.3339	0.84304	2.8111	0.034287	17	42	35	361	304	749	360	59	188	33	56	53
FJOH_RS04450	Fjoh_0853		0.83076	0.079351	0.53899	0.39429	0.72485	0.12144	33	51	50	64	46	92	92	47	67	112	93	45
FJOH_RS04455	Fjoh_0854		0.31379	0.52353	0.50054	0.40428	0.42626	0.32943	50	36	43	61	23	57	59	65	45	94	97	48
FJOH_RS04460	Fjoh_0855		0.051722	0.99951	0.16373	0.84433	0.87863	0.0049404	498	566	735	552	418	559	1154	1127	861	1031	925	592
FJOH_RS04465	Fjoh_0856		-0.46269	0.38942	-5.0755	3.2401e-21	0.033071	1	60	111	100	53	35	80	78	93	86	2	5	3
FJOH_RS04470	Fjoh_0857		-0.71481	0.044617	-0.79746	0.036507	0.28076	0.46233	2248	3042	3439	1458	1169	1771	3463	3379	3096	1807	2583	1847
FJOH_RS04475	Fjoh_0858		-0.41264	0.34737	0.024531	1	0.31392	0.43647	125	127	153	88	70	93	166	168	144	188	186	143
FJOH_RS04480	Fjoh_0859		-0.48819	0.45285	0.46572	0.40246	0.26866	0.55228	75	70	80	32	29	82	105	74	79	178	151	75
FJOH_RS04485	Fjoh_0860		-1.4405	5.0005e-05	-0.79638	0.040423	-0.83977	0.0067883	798	1156	1202	285	220	492	607	633	437	628	955	674
FJOH_RS04490	Fjoh_0861		-1.6034	1.8207e-05	-0.13322	0.88884	-0.49796	0.16511	202	255	271	72	52	74	194	169	129	290	322	222
FJOH_RS04495	Fjoh_0862		-1.0041	0.0066284	-0.05492	0.99673	0.4467	0.16626	467	466	533	201	161	251	746	708	477	668	715	422
FJOH_RS04500	Fjoh_0863		-1.2976	0.00037944	-0.16572	0.8548	-0.35549	0.31859	240	303	328	84	89	117	226	237	183	381	362	238
FJOH_RS04505	Fjoh_0864		-1.2745	0.00087711	-0.0099072	1	0.42256	0.23503	205	303	270	95	63	113	348	378	267	356	317	284
FJOH_RS04510	Fjoh_0865		0.079373	0.95543	0.1803	0.84433	0.56404	0.10128	148	132	189	110	126	173	278	229	162	227	260	182
FJOH_RS04515	Fjoh_0866		-0.11128	0.80589	0.018292	0.99889	1.0883	0.00021426	1426	1004	1440	1031	817	1152	2809	2996	2163	1791	1869	1327
FJOH_RS04520	0		0.52616	0.37842	3.6846	6.2179e-21	2.6319	1.232e-10	17	21	10	24	8	31	105	116	71	300	290	204
FJOH_RS04525	Fjoh_0867		-0.35726	0.55052	1.3629	0.00023237	0.8789	0.012996	86	106	108	51	46	106	191	186	148	321	409	248
FJOH_RS04530	Fjoh_0868		7.0157	2.0077e-68	2.9335	0.45128	2.6322	0.069273	22	19	83	5117	3018	4798	470	198	74	961	176	68
FJOH_RS04535	Fjoh_0869		-3.0529	1.1777e-16	-0.062801	0.94671	-0.44847	0.13134	2774	4914	5009	409	384	430	2798	3079	2765	3347	6863	4750
FJOH_RS04540	Fjoh_0870		-3.0306	3.2847e-13	-0.2632	0.6807	-0.47928	0.22079	134	184	157	14	17	15	102	144	82	111	201	174
FJOH_RS04545	Fjoh_0871		-1.8209	7.9048e-08	0.1685	0.85043	-0.78912	0.010888	1649	1982	2037	399	348	607	1135	1141	856	2142	3439	2390
FJOH_RS04550	Fjoh_0872		1.0552	0.28475	-1.0651	0.68438	0.75095	0.22784	17	5	9	10	21	23	20	21	12	6	13	2
FJOH_RS04555	Fjoh_0873		0.13097	0.77155	0.22983	0.75141	0.21356	0.564	152	120	144	121	94	177	178	162	127	238	229	157
FJOH_RS04560	Fjoh_0874		0.16718	0.77209	0.17246	0.83041	-0.079895	0.96224	69	49	69	70	40	69	55	76	42	105	112	57
FJOH_RS04565	Fjoh_0875		-0.42542	0.31153	-0.021269	1	0.32985	0.34035	165	129	162	89	88	102	217	206	136	231	204	140
FJOH_RS04570	Fjoh_0876		-0.48688	0.3482	0.12965	0.94543	0.56038	0.14321	78	93	120	69	34	74	164	137	107	146	134	114
FJOH_RS04575	Fjoh_0877		-0.34513	0.40814	0.12047	0.93467	-0.012232	0.97338	210	286	341	174	144	228	267	298	219	380	438	314
FJOH_RS04580	Fjoh_0878		-0.69302	0.090837	0.19972	0.8143	-0.24864	0.53077	217	239	282	114	100	170	232	209	154	366	410	289
FJOH_RS04585	Fjoh_0879		-0.42589	0.34752	-0.038657	0.99486	-1.0738	0.00071149	428	581	566	302	224	479	289	247	180	712	737	486
FJOH_RS04590	Fjoh_0880		-0.04287	0.92979	-0.3057	0.63988	-0.79065	0.029215	123	203	190	123	112	181	139	85	62	202	183	136
FJOH_RS04595	Fjoh_0881		-1.9109	8.8616e-09	-3.0328	3.7995e-21	-0.31997	0.36811	8150	6488	8137	1799	1325	1968	5896	6700	4992	1152	1418	968
FJOH_RS04600	Fjoh_0882		0.32394	0.45817	0.4931	0.32059	0.67464	0.038123	314	291	391	348	257	449	539	557	424	757	599	422
FJOH_RS04605	Fjoh_0883		0.051971	0.90262	0.40275	0.44527	1.0011	0.00192	156	122	153	134	85	166	328	291	218	319	266	153
FJOH_RS04610	Fjoh_0884		-0.0010792	0.99586	0.34373	0.59347	0.36019	0.36071	142	163	189	128	110	174	227	191	181	318	278	195
FJOH_RS04615	Fjoh_0885		-1.9681	0.00038905	-0.87526	0.17982	-0.23065	0.50075	807	1870	1981	280	241	472	1268	1233	1153	640	1329	1086
FJOH_RS04620	Fjoh_0886		-1.733	0.015066	0.19405	0.88232	0.75239	0.097846	6031	18086	13657	2735	2315	4422	15739	24885	18204	17926	21977	13746
FJOH_RS04625	Fjoh_0887		-1.2651	0.024657	-0.5497	0.46997	0.10476	0.74137	140	81	107	40	35	38	135	135	80	88	100	94
FJOH_RS04630	Fjoh_0888		-1.2311	0.0079258	-0.80898	0.14168	-0.4181	0.29322	190	116	196	75	48	53	132	125	105	136	156	80
FJOH_RS04635	Fjoh_0889		-0.34394	0.55289	0.4163	0.35619	0.94474	0.0010871	2927	1718	2173	1510	1146	1984	4252	5004	3595	3984	4811	3002
FJOH_RS04640	Fjoh_0890		-0.28706	0.62587	0.84003	0.048268	0.23223	0.49393	125	96	104	63	60	106	138	155	84	272	283	192
FJOH_RS04645	Fjoh_0891		0.0094686	0.96841	0.59	0.15583	0.40209	0.19821	1102	791	958	755	626	1078	1409	1248	1003	2052	2224	1285
FJOH_RS04650	Fjoh_0892		0.27938	0.89928	0.14879	1	1.0101	0.42187	1	7	2	1	2	8	10	5	4	1	6	6
FJOH_RS04655	Fjoh_0893		0.33956	0.66679	0.37514	0.80148	0.40454	0.51276	13	23	23	18	15	30	22	37	16	29	33	31
FJOH_RS04660	Fjoh_0894		0.71229	0.67814	0.6635	0.82023	0.54084	0.77906	1	7	7	4	7	8	9	2	8	16	4	8
FJOH_RS04665	Fjoh_0895		0.061255	1	0.45374	0.76368	0.65139	0.33863	12	12	10	9	11	8	10	28	14	21	18	19
FJOH_RS04670	Fjoh_0896		-0.15341	0.83492	-0.20178	0.85145	-0.70767	0.15583	39	62	35	53	22	26	33	26	21	44	55	48
FJOH_RS04675	Fjoh_0897		-0.8608	0.04501	0.18253	0.87598	-0.26991	0.433	129	248	228	77	60	150	187	141	140	262	335	250
FJOH_RS04680	Fjoh_0898		-1.5935	2.9867e-05	-0.23085	0.75141	-1.4596	1.8203e-05	184	215	296	68	45	80	105	85	53	231	310	200
FJOH_RS04685	Fjoh_0899		-1.2387	0.033887	0.25476	0.84433	-0.98049	0.040675	38	53	48	8	12	32	20	28	19	52	79	72
FJOH_RS04690	Fjoh_0900		0.18	0.68686	0.23814	0.83765	-0.11393	0.9091	29	33	31	27	15	53	29	33	21	47	55	37
FJOH_RS04695	Fjoh_0901		-0.37433	0.53004	0.64293	0.25418	-0.30736	0.58021	58	54	58	32	30	49	55	48	31	97	142	97
FJOH_RS04700	Fjoh_0902		-2.6111	4.3277e-05	-4.8899	8.4232e-10	-2.6848	2.294e-05	38	23	34	3	7	1	6	7	2	3	0	1
FJOH_RS04705	Fjoh_0903		-2.2961	1.1951e-06	-5.3884	1.0964e-22	-4.4298	8.5526e-17	2291	1841	3416	628	451	58	125	103	102	28	102	88
FJOH_RS04710	Fjoh_0904		-2.5776	3.3349e-05	-1.0329	0.19205	-1.2756	0.0067301	159	399	339	34	39	47	120	126	99	67	232	220
FJOH_RS04715	Fjoh_0905		-2.2619	1.0128e-10	-1.4862	0.00027766	-1.938	1.8501e-10	1824	3290	3130	334	485	553	676	656	661	583	1605	1363
FJOH_RS04720	Fjoh_0906		-0.2715	0.53106	0.19819	0.7701	-0.0074276	0.99471	543	422	660	417	280	431	605	574	385	945	903	538
FJOH_RS04725	Fjoh_0907		0.28626	0.44808	0.59135	0.17357	-0.084831	0.95131	1483	981	1133	1261	901	1633	1290	1249	807	2951	2706	1452
FJOH_RS04730	Fjoh_0908		0.72759	0.056865	0.766	0.20476	0.046773	0.87735	439	201	276	421	317	593	340	359	242	887	781	403
FJOH_RS04735	Fjoh_0909		0.51388	0.31375	0.64606	0.26548	0.67588	0.10173	46	74	72	79	55	95	84	117	87	149	126	99
FJOH_RS04740	Fjoh_0910		1.658	0.00014616	0.40452	0.62127	2.3641	4.1609e-11	35	41	33	78	93	111	151	221	164	81	56	46
FJOH_RS04745	0		0.32424	0.63831	-0.10593	0.97953	1.3676	0.0023066	22	22	21	15	19	36	54	60	47	33	22	21
FJOH_RS04750	Fjoh_0912		0.56505	0.47385	0.56544	0.62737	2.092	0.00066143	10	10	15	21	6	18	69	32	40	22	29	15
FJOH_RS04755	Fjoh_0913		0.90933	0.71844	-0.38569	1	2.6446	0.01143	1	3	1	2	2	4	9	14	7	1	3	1
FJOH_RS04760	Fjoh_0914	Small hypothetical - membrane	7.617	2.635e-64	0.32238	0.88116	2.9891	1.045e-06	5	10	4	1072	801	1260	69	52	27	14	18	1
FJOH_RS04765	Fjoh_0915		2.5403	0.012628	1.1692	0.36802	2.828	5.629e-06	7	2	3	23	6	39	39	24	23	18	7	10
FJOH_RS04770	0		1.7543	0.00042573	0.099687	0.94745	2.1619	2.538e-11	83	74	80	201	122	398	389	359	277	98	129	94
FJOH_RS04775	0		1.8555	1.0783e-07	0.4244	0.43616	2.1261	3.0784e-12	182	287	251	696	591	865	1111	1098	783	465	479	282
FJOH_RS04780	Fjoh_0918		1.3771	0.00017324	0.33815	0.62348	1.7499	1.4806e-08	159	303	266	578	401	570	768	919	624	461	391	294
FJOH_RS04785	Fjoh_0919		1.0143	0.013644	0.18546	0.89456	0.89655	0.016976	54	78	57	103	72	154	94	150	93	99	80	86
FJOH_RS04790	0		2.1019	5.5145e-07	0.3678	0.73653	2.3257	8.2991e-10	25	33	21	91	68	133	114	163	105	43	43	41
FJOH_RS04795	0		1.6492	3.1739e-05	0.41336	0.58979	1.628	5.0371e-06	37	72	57	138	107	191	168	182	134	94	108	74
FJOH_RS04800	Fjoh_0920		0.38848	0.39004	-0.21014	0.76961	0.72118	0.031509	240	325	310	303	251	403	456	488	417	315	354	274
FJOH_RS04805	Fjoh_0921		0.72287	0.087243	-0.011037	1	0.44755	0.25944	98	169	121	179	136	220	162	182	154	209	164	114
FJOH_RS04810	Fjoh_0922		0.52939	0.22118	-0.22792	0.80866	0.35083	0.33473	165	219	177	229	175	275	273	231	182	210	264	141
FJOH_RS04815	0		0.39327	0.78933	-0.62415	0.77381	0.73701	0.46229	5	12	3	7	6	9	5	18	9	3	7	6
FJOH_RS04820	Fjoh_0923		0.58823	0.17521	-0.14383	0.89008	0.46139	0.27421	57	86	77	104	52	130	102	104	81	90	88	70
FJOH_RS04825	0		0.16339	0.74918	-0.013792	1	1.9862	4.0191e-07	25	30	23	17	16	45	131	89	78	38	31	28
FJOH_RS04830	Fjoh_0924		-0.4431	0.28286	0.19736	0.74834	2.273	6.66e-15	4996	3366	4400	3017	1917	3056	21691	20012	17826	6972	7209	4659
FJOH_RS04835	0		-1.4807	0.027751	0.006504	1	-0.093514	0.92498	41	36	37	14	2	23	45	29	29	29	83	37
FJOH_RS04840	Fjoh_0926		-0.72886	0.10635	0.086102	0.96241	-0.54833	0.13728	185	160	226	91	63	145	142	129	103	204	321	233
FJOH_RS04845	Fjoh_0927		-2.5695	9.1518e-07	-0.52754	0.50207	-2.059	4.204e-06	51	50	88	6	7	14	10	17	15	24	75	60
FJOH_RS04850	Fjoh_0928		-2.7897	1.8425e-08	-0.30812	0.86925	-3.6179	2.4228e-12	1012	676	1118	22	136	175	12	88	107	58	1526	1188
FJOH_RS04855	Fjoh_0929		-2.815	2.1796e-18	-1.0164	0.13661	-1.2255	0.024087	14175	15278	17339	20	2693	2445	112	6751	10667	559	15307	12179
FJOH_RS04860	Fjoh_0930		-3.2105	8.4142e-21	-0.61528	0.54836	-1.7448	4.9598e-05	1455	1699	1877	6	186	252	3	463	834	94	2236	1668
FJOH_RS04865	Fjoh_0931		-1.3266	0.00014982	-0.50911	0.29234	0.15886	0.811	584	543	663	148	188	254	417	728	718	310	758	508
FJOH_RS04870	Fjoh_0932		-0.72686	0.055711	0.20964	0.79518	0.49315	0.19257	420	535	555	194	218	350	497	777	706	737	856	598
FJOH_RS04875	Fjoh_0933		-0.71853	0.073017	-0.12851	0.88621	0.064793	0.88137	206	217	290	122	93	146	254	277	183	283	305	227
FJOH_RS04880	Fjoh_0934		-0.45984	0.35986	-0.17629	0.88564	-0.52537	0.21513	84	87	99	47	45	73	80	53	47	117	117	71
FJOH_RS04885	Fjoh_0935		-0.60393	0.18182	-0.21029	0.81778	-0.57761	0.15528	125	107	143	75	52	80	93	93	58	159	141	109
FJOH_RS04890	Fjoh_0936		-0.95979	0.0080627	-0.40271	0.47202	0.1003	0.80135	780	793	912	347	282	442	945	887	715	790	989	610
FJOH_RS04895	Fjoh_0937		-0.41737	0.33266	-0.20479	0.82023	-0.19621	0.60104	216	274	329	173	124	217	245	252	182	338	377	192
FJOH_RS04900	Fjoh_0938		-0.76064	0.057884	-0.69423	0.1153	-0.6294	0.059138	296	355	375	179	116	219	189	252	188	281	282	228
FJOH_RS04905	Fjoh_0939		-1.3578	0.00011185	-1.44	1.8928e-05	-1.0991	0.0002881	640	734	926	276	176	300	330	361	318	374	391	293
FJOH_RS04910	Fjoh_0940		-0.017156	1	-0.70141	0.22213	0.30894	0.51931	68	81	54	55	43	73	59	127	60	45	56	54
FJOH_RS04915	Fjoh_0941		-0.91722	0.0094988	-0.89866	0.018313	-0.34337	0.2815	750	1120	1041	438	339	497	657	814	682	623	799	535
FJOH_RS04920	Fjoh_0942		-0.24769	0.51751	-0.53623	0.25182	-0.71888	0.019157	1682	1963	2174	1493	1083	1464	967	1364	1017	1809	1927	1320
FJOH_RS04925	Fjoh_0943		0.36421	0.49532	-0.2335	0.75141	-0.56997	0.092101	261	332	327	333	292	337	154	254	179	350	361	270
FJOH_RS04930	Fjoh_0944		-0.70783	0.042386	-0.64775	0.1409	-1.4041	3.3521e-06	731	1104	1009	488	420	506	312	412	293	796	912	580
FJOH_RS04935	Fjoh_0945		-1.0518	0.018455	-0.23888	0.7977	-1.3135	0.00016679	149	192	166	62	39	116	46	85	62	221	210	120
FJOH_RS04940	Fjoh_0946		-0.95465	0.00952	0.16403	0.79936	-1.701	2.2824e-08	898	873	954	417	286	489	257	293	248	1601	1522	821
FJOH_RS04950	Fjoh_0948		0.22529	0.85217	0.41025	0.62945	0.13683	0.81614	26	36	37	33	29	31	40	42	23	64	65	38
FJOH_RS04955	Fjoh_0949		0.15752	0.74013	0.7145	0.19276	0.21224	0.63509	50	48	42	52	25	60	61	57	40	117	103	74
FJOH_RS04960	Fjoh_0950		-0.48281	0.265	0.18419	0.78829	0.26599	0.43105	473	382	468	339	169	300	569	543	424	818	663	447
FJOH_RS04965	Fjoh_0951		0.32341	0.61095	0.11642	0.96064	0.67757	0.13957	30	55	30	44	29	48	58	63	53	55	56	45
FJOH_RS04970	Fjoh_0952		0.90759	0.032009	0.64945	0.27663	0.31829	0.50203	38	74	71	98	55	142	84	79	53	120	136	99
FJOH_RS04975	Fjoh_0953		0.39568	0.32205	0.66498	0.11129	1.212	5.0298e-05	774	753	859	839	656	1174	1852	1939	1503	1880	1830	1128
FJOH_RS04980	Fjoh_0954		-0.45124	0.3103	0.086494	0.95274	-0.12488	0.76785	232	325	335	179	125	250	289	291	200	446	455	293
FJOH_RS04985	Fjoh_0955		-0.38028	0.59054	0.80992	0.13916	0.58353	0.20619	37	42	38	27	17	33	54	62	51	100	99	63
FJOH_RS04990	Fjoh_0956		0.44095	0.59407	0.078545	0.99988	0.85542	0.10424	15	37	34	30	29	34	34	57	51	58	34	22
FJOH_RS04995	Fjoh_0957		-1.9735	4.5158e-09	-0.79868	0.050829	-0.69307	0.030136	1163	989	1280	262	204	255	824	631	579	845	984	672
FJOH_RS05000	Fjoh_0958		-1.7703	3.0717e-06	-0.50934	0.33662	-0.30495	0.43063	284	222	265	66	48	78	223	194	182	234	246	203
FJOH_RS05005	Fjoh_0959		-1.4504	0.084766	0.054232	1	-0.44102	0.47327	464	1854	1758	408	270	558	1209	785	764	1153	2291	1654
FJOH_RS05010	Fjoh_0960		0.02157	0.95261	-0.3422	0.66962	-0.98583	0.0068222	177	156	152	141	100	182	77	93	67	179	201	115
FJOH_RS05015	Fjoh_0961		-1.1718	0.45627	2.597	3.6146e-06	0.1209	1	8	7	5	1	2	5	4	6	10	40	65	49
FJOH_RS05020	Fjoh_0962		-1.5228	7.7203e-05	3.6026	3.4896e-28	-0.97291	0.0040078	207	222	292	69	49	95	137	119	94	4135	4183	2736
FJOH_RS05025	0		0.22799	0.63781	0.78861	0.05985	1.8465	6.8106e-10	522	827	742	621	533	892	2570	2497	2034	1476	1717	1298
FJOH_RS05030	Fjoh_0964		1.2643	0.57765	-0.63104	0.89008	2.1103	0.053799	0	3	4	9	2	2	5	14	8	3	0	2
FJOH_RS05035	Fjoh_0965		0.66388	0.92429	1.0389	0.68967	2.2055	0.080854	2	4	0	2	4	1	17	7	4	7	5	4
FJOH_RS05040	Fjoh_0966		0.59094	0.56186	0.035094	1	0.79676	0.27952	8	10	11	12	10	14	16	19	13	11	15	11
FJOH_RS05045	Fjoh_0967		-0.67994	0.15378	0.041715	1	0.37307	0.39145	50	92	87	46	28	44	113	98	70	87	124	82
FJOH_RS05050	Fjoh_0968		-0.54984	0.13074	0.1319	0.91168	0.39124	0.25448	1079	1598	1717	878	652	937	2127	1903	1434	2124	2251	1624
FJOH_RS05055	Fjoh_0969		-0.15475	0.74632	0.23831	0.75701	0.029229	0.97105	258	416	385	307	177	313	374	394	261	596	585	389
FJOH_RS05060	Fjoh_0970		0.32402	0.53174	0.12531	0.88116	0.59111	0.10164	89	122	87	107	81	125	149	177	108	168	165	87
FJOH_RS05065	Fjoh_0971		-0.035987	1	0.27238	0.67098	0.03085	0.94255	185	189	211	145	113	233	211	213	151	340	358	207
FJOH_RS05070	Fjoh_0972		-0.30258	0.48618	-0.052674	0.98131	-0.61489	0.056797	496	619	667	393	302	519	381	403	319	798	819	549
FJOH_RS05075	Fjoh_0973		0.52045	0.25324	0.038691	1	0.22094	0.58627	115	151	153	153	135	213	149	192	125	215	188	138
FJOH_RS05085	Fjoh_0974		2.5795	2.3107e-14	-1.0632	0.0064132	1.1042	0.00037292	256	291	370	1388	1210	1979	755	656	474	184	230	140
FJOH_RS05090	Fjoh_0975		-1.0546	0.0069238	-0.22857	0.74834	-0.10081	0.79591	148	307	276	91	70	134	279	206	159	192	336	239
FJOH_RS05095	Fjoh_0976		-0.046866	0.94792	-0.0026593	1	-0.1382	0.69766	4604	6421	6133	4420	3405	6197	5633	5087	4089	6106	9109	6204
FJOH_RS05100	Fjoh_0977		-0.38611	0.36862	-0.65499	0.10325	-0.05383	0.84983	3251	5598	5599	2879	2058	4463	4785	4519	3755	3123	4764	3437
FJOH_RS05105	Fjoh_0978		0.26881	0.47114	0.1861	0.82171	-3.1187	1.6004e-14	840	675	1129	774	602	1383	91	135	69	1138	1561	1075
FJOH_RS05115	Fjoh_0980		0.16505	0.72479	-0.68726	0.20559	-1.0607	0.0093038	2500	5735	4683	3763	2807	5613	2199	2126	1508	3839	3555	2569
FJOH_RS05120	Fjoh_0981		0.36065	0.35264	-0.51897	0.32573	-1.1773	0.0024844	1227	2569	1878	1689	1376	3189	745	938	677	1915	1731	1291
FJOH_RS05125	Fjoh_0982		0.83049	0.018709	-0.71565	0.29023	-0.76446	0.11346	635	1348	790	1334	912	1974	479	687	393	610	773	690
FJOH_RS05130	Fjoh_0983		0.39548	0.31432	-0.93611	0.011452	-0.59563	0.050147	7244	13266	9969	10426	7944	15616	6092	7315	5597	6279	7597	5882
FJOH_RS05135	Fjoh_0984		0.11494	0.77357	-0.72032	0.081197	-0.0021962	0.98798	1384	2197	1832	1604	1079	2338	1653	1962	1494	1325	1698	1107
FJOH_RS05140	Fjoh_0985		-0.25887	0.60943	0.32603	0.52028	0.066464	0.81117	352	273	308	223	165	278	342	377	237	644	569	311
FJOH_RS05145	Fjoh_0986		-0.83385	0.19807	0.065699	0.96718	-0.84077	0.17364	61	31	49	28	15	25	33	27	18	75	63	51
FJOH_RS05150	Fjoh_0987		-1.1728	0.046178	0.057409	0.95864	-0.75237	0.18808	246	129	211	80	52	92	150	112	81	304	280	200
FJOH_RS05155	Fjoh_0988		-0.94519	0.0058365	-0.58919	0.182	1.5099	2.7282e-07	2335	2382	3268	1251	924	1234	8358	7680	5693	2272	2519	1847
FJOH_RS05160	Fjoh_0989		0.10972	0.80589	0.26192	0.75763	0.43546	0.26032	82	104	86	86	52	116	130	132	92	129	162	119
FJOH_RS05165	Fjoh_0990		-0.93324	0.0089513	-0.47956	0.35358	0.053825	0.88545	977	821	1007	445	331	447	1072	922	802	920	954	680
FJOH_RS05170	Fjoh_0991		1.0132	0.10098	0.32406	0.82023	1.0724	0.10997	14	16	18	23	21	38	28	24	40	33	25	18
FJOH_RS05175	Fjoh_0992		1.4329	0.024657	1.1678	0.085621	1.4838	0.0054127	10	16	14	23	31	32	42	31	32	43	48	24
FJOH_RS05180	Fjoh_0993		1.9957	0.22601	2.4629	0.28167	3.5356	4.752e-05	0	4	1	7	5	3	21	18	14	5	10	16
FJOH_RS05185	Fjoh_0994		2.8878	0.17809	1.8984	0.42113	3.6843	0.023016	2	0	1	6	9	2	24	4	11	4	7	4
FJOH_RS05190	Fjoh_0995		-1.0091	0.21155	0.41319	0.70414	-0.64673	0.34209	19	74	74	19	16	34	41	38	21	112	109	56
FJOH_RS05195	Fjoh_0996		-0.27169	0.52097	-0.19546	0.80729	0.903	0.0028074	2580	2301	3132	1973	1388	2211	5488	4722	4093	3569	3144	2166
FJOH_RS05200	Fjoh_0997		-0.50677	0.67783	0.7135	0.34664	0.46728	0.42162	47	19	21	16	14	24	42	39	38	82	66	42
FJOH_RS05205	Fjoh_0998		-0.20744	0.6801	0.11453	0.90979	1.7907	3.1681e-09	313	366	378	260	183	333	1222	1244	1012	549	538	362
FJOH_RS05210	Fjoh_0999		-0.55356	0.16281	0.020819	1	-0.18835	0.61261	346	449	427	224	184	287	358	376	287	556	607	403
FJOH_RS05215	Fjoh_1000		-0.37429	0.47964	-0.3388	0.53482	1.7537	3.6008e-09	1357	1813	1793	936	619	1824	5444	5514	4825	1270	2175	1460
FJOH_RS05220	Fjoh_1000		-0.019114	1	0.010573	1	0.86057	0.76028	2	2	0	0	2	1	2	2	3	2	4	0
FJOH_RS05225	Fjoh_1001		-0.70935	0.097652	-0.36536	0.55072	-0.088939	0.81046	160	211	202	102	68	127	163	182	162	194	211	153
FJOH_RS05230	Fjoh_1002		-0.10304	0.83303	0.5663	0.4403	0.63628	0.089238	85	106	105	79	62	87	152	158	127	284	168	109
FJOH_RS05235	Fjoh_1003		-0.73677	0.038648	-0.49673	0.27715	0.7693	0.014951	1313	1626	1923	806	652	951	2599	2874	2341	1337	1694	1254
FJOH_RS05240	Fjoh_1004		0.8387	0.042372	0.085902	0.93223	1.3223	4.9546e-05	116	101	98	157	129	189	263	286	214	176	148	105
FJOH_RS05245	Fjoh_1005		-0.3338	0.41277	-0.37373	0.53482	-0.15807	0.69766	575	543	594	391	310	431	514	535	423	601	648	433
FJOH_RS05250	Fjoh_1006		-0.43296	0.26305	-0.30168	0.63669	1.1938	7.8543e-05	1355	1466	1758	999	725	1101	3332	3471	3087	1897	1702	1113
FJOH_RS05255	Fjoh_1007		-0.59074	0.13758	-0.43078	0.39985	1.1445	0.00014089	1843	2015	2200	979	848	1600	4269	4518	3906	1802	2273	1581
FJOH_RS05260	Fjoh_1008		-0.051167	1	1.1743	0.0061571	-0.3089	0.59064	52	58	58	51	25	66	41	65	27	166	184	129
FJOH_RS05265	Fjoh_1009		0.40006	0.29881	1.4247	1.9699e-05	-0.52555	0.19126	252	177	204	211	172	345	169	157	106	842	868	500
FJOH_RS05270	Fjoh_1010		-0.073771	0.91749	0.50287	0.27403	1.3924	2.3415e-06	3072	2740	3639	2332	1898	3395	9034	7650	6961	5839	6960	4253
FJOH_RS05275	Fjoh_1011		-1.3202	0.00079687	-0.52496	0.2714	1.6707	1.3346e-05	363	521	745	186	183	133	2140	1309	1390	353	558	463
FJOH_RS05280	Fjoh_1012		-0.53301	0.15343	-0.16994	0.83696	0.14926	0.69033	2413	2449	2916	1536	1196	1740	2883	2977	2366	3275	3205	2256
FJOH_RS05285	0		1.1294	0.0055452	0.15795	0.82967	1.4034	1.034e-05	131	84	100	229	162	182	278	337	206	185	161	109
FJOH_RS05290	Fjoh_1013		0.61853	0.67848	0.27198	0.85114	1.6546	0.00018614	33	6	36	31	38	20	65	104	62	45	45	27
FJOH_RS05295	Fjoh_1014		0.70733	0.084662	-0.10766	0.95335	1.194	0.00011874	222	177	204	288	229	305	496	477	364	286	248	181
FJOH_RS05300	Fjoh_1015		0.043426	0.92407	0.60055	0.22439	0.51539	0.14406	275	549	516	331	258	588	635	656	504	874	951	690
FJOH_RS05305	Fjoh_1016		0.05861	0.95261	0.14414	0.87154	1.036	0.00068342	686	810	991	691	563	905	1771	1747	1328	1267	1352	851
FJOH_RS05310	Fjoh_1017		0.38629	0.39443	0.36044	0.51278	0.44569	0.17079	1595	1828	2173	2101	1633	2306	2875	2506	1900	3620	3274	2187
FJOH_RS05315	Fjoh_1018		-1.0436	0.22277	0.27719	0.92192	-1.2197	0.13712	17	70	50	20	12	23	23	23	10	68	59	70
FJOH_RS05320	Fjoh_1019		-1.3278	0.011022	-0.81628	0.19295	0.72908	0.015317	1583	902	1393	498	364	420	2373	2049	1810	1095	1030	708
FJOH_RS05325	Fjoh_1020		0.65919	0.32049	0.62065	0.52214	1.3812	0.0046862	10	23	24	16	19	41	52	47	39	48	30	29
FJOH_RS05330	Fjoh_1021		-1.2857	0.00043523	-0.29496	0.63658	-0.8155	0.011826	660	612	712	216	164	318	392	402	292	554	847	627
FJOH_RS05335	Fjoh_1022		-0.33395	0.47112	-0.81564	0.03219	-0.71628	0.018891	1035	1904	1603	909	668	1507	815	1044	745	909	1341	950
FJOH_RS05340	Fjoh_1023		0.68632	0.053624	0.42042	0.49026	1.6686	4.554e-08	222	300	215	350	189	504	790	828	627	356	439	422
FJOH_RS05345	Fjoh_1024		0.35521	0.41954	0.60286	0.2504	0.016143	1	89	117	144	103	86	195	125	115	94	223	276	169
FJOH_RS05350	Fjoh_1025		-0.011404	1	0.013528	1	-1.0502	0.001354	428	354	444	340	257	436	212	211	150	572	582	417
FJOH_RS05355	Fjoh_1026		1.4043	0.048045	0.43732	0.78972	-0.1392	0.93359	11	5	12	25	17	19	5	10	9	19	16	13
FJOH_RS05360	Fjoh_1027		0.60467	0.38164	0.24509	0.90394	-0.40115	0.5756	14	29	24	33	20	31	20	20	9	41	27	29
FJOH_RS05365	Fjoh_1028		1.6781	3.8726e-07	-0.010834	1	-0.6064	0.063894	1146	1084	1283	2940	2336	4310	859	762	597	1640	1682	1112
FJOH_RS05370	Fjoh_1029		2.3069	8.9463e-12	0.0081727	1	-0.87739	0.014529	167	149	169	605	486	981	63	109	80	203	240	174
FJOH_RS05375	Fjoh_1030		2.1371	1.426e-09	0.41649	0.49823	-0.57741	0.13406	87	114	116	331	298	551	60	77	63	180	220	135
FJOH_RS05380	Fjoh_1031		2.046	0.00023777	0.15608	0.97653	-1.0736	0.20349	13	8	15	38	41	41	6	4	6	15	19	16
FJOH_RS05385	Fjoh_1032		1.2737	0.0038331	0.20285	0.83765	-0.59782	0.24658	35	36	47	62	63	117	21	31	22	71	70	34
FJOH_RS05390	Fjoh_1033		2.1045	2.6162e-07	0.7947	0.17973	-1.0839	0.29149	39	12	34	83	74	167	12	23	6	72	72	47
FJOH_RS05395	Fjoh_1034		3.202	6.5924e-21	-0.031091	0.99486	1.915	8.194e-10	128	181	129	1115	751	1613	583	578	424	219	161	155
FJOH_RS05400	Fjoh_1035		0.51444	0.249	0.55089	0.30924	-0.10131	0.9091	82	77	71	108	60	115	70	86	53	173	150	108
FJOH_RS05405	Fjoh_1036		0.064881	0.92746	0.38338	0.55845	-0.26704	0.59169	67	59	67	54	43	75	52	57	45	121	125	77
FJOH_RS05410	Fjoh_1037		-0.25914	0.58293	0.0095585	1	0.50004	0.13062	487	478	618	381	261	480	753	793	593	744	788	492
FJOH_RS05415	Fjoh_1038		0.18879	0.76375	-0.058435	0.98534	-2.0108	3.4275e-06	72	57	97	61	59	96	14	26	14	92	107	74
FJOH_RS05420	Fjoh_1039		-0.35625	0.52848	-0.42728	0.48007	-1.9123	6.0969e-07	105	112	132	80	48	107	21	40	27	108	121	95
FJOH_RS05425	Fjoh_1040		-0.77583	0.1749	-0.3432	0.61264	-2.0164	3.3521e-06	47	92	85	37	15	65	23	19	11	66	85	66
FJOH_RS05430	Fjoh_1041		-0.54874	0.15891	-0.63361	0.14454	-0.31167	0.35903	1372	1530	1696	928	636	1084	1160	1348	1019	1156	1502	1061
FJOH_RS05435	Fjoh_1042		-0.63306	0.12391	0.38664	0.44611	2.132	4.7608e-13	2819	2739	3664	1574	1065	2518	13059	13748	11528	5402	6337	3626
FJOH_RS05440	Fjoh_1043		-0.07747	0.94728	0.040174	0.97706	-0.55434	0.12013	193	212	216	164	113	228	126	153	123	292	336	190
FJOH_RS05445	Fjoh_1044		-0.030564	0.94136	0.061103	0.9888	-0.49167	0.13371	156	278	293	200	145	245	162	162	155	309	404	237
FJOH_RS05450	Fjoh_1045		0.38294	0.33506	-0.021681	1	1.6681	1.3904e-08	996	814	1048	1102	749	1324	3051	3220	2467	1276	1504	843
FJOH_RS05455	Fjoh_1046		1.2376	0.00051963	0.69026	0.10785	0.34303	0.35417	234	259	288	450	401	706	354	311	276	640	633	344
FJOH_RS05460	Fjoh_1047		-2.0589	8.2224e-11	-0.3334	0.53427	-1.9253	7.276e-11	1458	1662	2090	410	359	189	436	430	419	1717	1951	1481
FJOH_RS05465	Fjoh_1048		-0.19019	0.68006	-0.23221	0.72736	0.24796	0.53584	514	947	787	525	397	734	878	884	743	652	1083	661
FJOH_RS05470	Fjoh_1049		-0.63789	0.21989	-0.12856	0.91446	-0.95217	0.023289	50	111	88	34	31	72	54	39	29	80	136	71
FJOH_RS05475	Fjoh_1050		-1.5021	0.0037172	-0.51218	0.46576	-1.6066	0.0024071	34	67	88	20	14	20	11	27	19	39	77	47
FJOH_RS05480	Fjoh_1051		0.47035	0.23429	0.29845	0.65036	-0.38166	0.23321	405	715	691	626	488	1012	451	463	387	1002	1127	672
FJOH_RS05485	Fjoh_1052		0.51188	0.2991	0.19336	0.91383	-0.20529	0.58164	34	80	89	70	55	118	50	53	57	88	108	86
FJOH_RS05490	Fjoh_1053		1.9914	0.14167	1.1831	0.80245	1.0802	0.62278	3	0	1	6	1	9	0	7	2	5	0	6
FJOH_RS05495	Fjoh_1054		-0.02687	1	-0.1458	0.96064	-0.45745	0.43066	15	22	24	18	9	25	10	12	18	23	31	16
FJOH_RS05500	Fjoh_1055		-1.2632	0.05083	-1.0154	0.2148	-2.3371	0.00069301	649	1884	1355	467	322	549	273	227	213	551	1039	759
FJOH_RS05505	Fjoh_1056		-0.39938	0.63432	-1.8902	0.14336	-2.1286	0.038453	22	117	87	49	33	58	14	22	12	15	20	34
FJOH_RS05510	Fjoh_1057		-0.81037	0.14182	-1.1866	0.11742	-1.6992	0.0036178	278	782	628	300	216	253	177	164	141	198	424	286
FJOH_RS05515	Fjoh_1058		-1.169	0.025488	-1.21	0.058942	-1.7819	0.00071651	245	625	578	202	126	199	131	143	116	176	317	262
FJOH_RS05520	Fjoh_1059		-1.7663	0.0038157	-1.2662	0.072539	-2.4755	9.2127e-05	3660	9994	9352	1969	1572	1839	1424	1311	1097	2522	4696	4212
FJOH_RS05525	Fjoh_1060		-1.4246	0.022986	-0.91547	0.2403	-2.2876	0.00052511	857	2429	2502	633	433	690	340	401	345	808	1598	1279
FJOH_RS05530	Fjoh_1061		-1.3	0.0034511	-0.45082	0.48846	-0.16931	0.77974	94	96	103	41	23	36	114	85	55	71	122	78
FJOH_RS05535	Fjoh_1062		-0.23546	0.64976	0.18363	0.80245	-0.87757	0.0070736	430	461	519	328	232	465	298	249	190	817	750	473
FJOH_RS05540	Fjoh_1063		-0.8619	0.040857	-0.31793	0.6677	-1.4191	0.00020989	282	210	273	117	81	167	117	122	47	244	336	206
FJOH_RS05545	Fjoh_1064		-0.66366	0.070683	-0.40102	0.47215	-1.8258	4.0126e-09	934	800	1044	502	407	545	296	295	173	840	1115	716
FJOH_RS05550	Fjoh_1065		0.18428	0.74982	0.025173	1	-0.41041	0.25461	599	536	778	591	503	705	550	508	332	871	891	678
FJOH_RS05555	Fjoh_1066		-0.43642	0.28424	-0.051558	0.98269	-0.37843	0.29599	262	300	361	199	147	220	258	242	178	431	406	284
FJOH_RS05560	Fjoh_1067		-0.42655	0.31719	-0.013941	1	0.14748	0.67627	914	876	999	593	419	754	1060	1087	820	1247	1366	899
FJOH_RS05565	Fjoh_1068		-3.5037	4.4732e-21	-8.212	1.8286e-67	-8.5775	4.1321e-62	8679	6863	10589	893	750	39	23	22	20	29	40	39
FJOH_RS05570	Fjoh_1069		-0.28206	0.59358	-0.077983	0.97391	1.334	2.9423e-05	118	140	146	101	63	118	358	391	234	179	189	118
FJOH_RS05575	Fjoh_1070		-0.24846	0.62049	0.75379	0.072618	0.2814	0.46127	292	360	419	245	173	349	438	436	357	940	818	527
FJOH_RS05580	Fjoh_1071		-0.40938	0.48758	0.24119	0.87085	1.8898	2.6184e-09	98	253	168	90	82	156	610	610	564	176	356	228
FJOH_RS05585	Fjoh_1072		0.58021	0.2617	0.19613	0.86144	1.8049	1.4536e-06	29	49	34	45	31	68	128	136	107	64	64	36
FJOH_RS05590	Fjoh_1073		0.55306	0.28014	0.63202	0.38317	1.7164	1.0836e-05	22	33	44	31	24	72	113	115	79	47	88	55
FJOH_RS05595	Fjoh_1074		0.22596	0.742	-0.65303	0.1167	1.2873	3.5065e-05	458	856	935	816	581	722	1893	1581	1605	570	715	485
FJOH_RS05600	Fjoh_1075		-0.51219	0.22058	-0.50469	0.32059	-1.3735	1.9122e-05	304	377	436	231	152	277	147	156	108	358	388	247
FJOH_RS05605	Fjoh_1076		-0.073356	0.99108	0.701	0.32883	-0.26162	0.57527	43	75	56	54	17	78	49	48	40	178	119	66
FJOH_RS05610	Fjoh_1077		0.65795	0.1498	0.31288	0.66035	-0.43193	0.34657	78	81	98	95	95	149	79	66	40	175	142	90
FJOH_RS05615	Fjoh_1078		0.43053	0.28309	0.39757	0.4795	-0.97456	0.0037969	182	259	279	259	175	398	136	121	91	534	415	254
FJOH_RS05620	Fjoh_1079		0.53674	0.168	0.85743	0.030258	0.057019	0.92725	255	275	307	317	240	483	296	280	250	844	664	427
FJOH_RS05625	Fjoh_1080		0.6844	0.083966	0.61603	0.18874	0.93867	0.0041745	161	222	199	289	175	329	383	376	301	513	387	239
FJOH_RS05630	Fjoh_1081		0.67951	0.10358	0.71602	0.10607	0.89359	0.0056249	183	221	259	343	216	321	420	458	300	578	489	313
FJOH_RS05635	Fjoh_1082		1.2193	0.0012986	-0.18187	0.82451	-1.3636	0.00013371	116	146	184	267	228	368	52	66	46	144	210	137
FJOH_RS05640	Fjoh_1083		1.589	4.7543e-06	-0.5717	0.25855	-1.5178	3.0091e-06	244	296	344	732	558	937	107	96	88	207	361	188
FJOH_RS05645	Fjoh_1084		-1.2161	0.055159	-0.061371	0.99475	-0.70683	0.22873	24	23	34	7	10	11	15	18	14	34	36	27
FJOH_RS05650	Fjoh_1085		-0.98318	0.041604	-0.43702	0.54315	-0.99574	0.016809	71	54	90	22	27	42	43	27	32	51	94	56
FJOH_RS05655	Fjoh_1086		0.49347	0.35415	0.20558	0.89373	-0.36828	0.40943	34	51	59	60	37	74	32	35	36	63	78	63
FJOH_RS05660	Fjoh_1087		0.09033	0.84019	0.0054477	1	-1.7666	6.933e-08	228	380	455	293	202	469	106	106	81	398	535	382
FJOH_RS05665	Fjoh_1088		-0.2365	0.62793	-0.44708	0.36318	-0.64326	0.039642	378	565	622	350	253	524	317	326	293	416	602	409
FJOH_RS05670	Fjoh_1089		0.28403	0.52764	-0.71839	0.12609	0.17241	0.73775	102	160	151	149	87	194	135	168	134	93	118	98
FJOH_RS05675	Fjoh_1090		0.7085	0.17542	0.23456	0.86285	-0.19002	0.65249	21	36	50	43	32	73	29	24	32	71	52	34
FJOH_RS05680	Fjoh_1091		1.2337	0.0031646	0.31045	0.72241	-0.13247	0.80992	46	63	82	111	98	164	58	68	40	96	126	75
FJOH_RS05685	Fjoh_1092		1.1397	0.0046105	-0.097409	0.95628	-0.6125	0.16583	72	71	60	121	95	167	47	40	40	85	79	74
FJOH_RS05690	Fjoh_1093		0.83376	0.031828	0.53547	0.31918	-0.86447	0.014925	114	169	223	208	179	376	107	95	62	314	382	223
FJOH_RS05695	Fjoh_1094		0.81138	0.12378	0.30805	0.75141	-1.1102	0.045353	19	36	24	32	26	62	9	9	15	45	59	23
FJOH_RS05700	Fjoh_1095		1.2316	0.0014475	0.63096	0.23037	-1.1413	0.0022807	79	127	147	242	165	281	64	52	36	255	256	171
FJOH_RS05705	Fjoh_1096		1.2493	0.0013553	0.18692	0.85111	-1.105	0.00635	51	85	84	136	94	218	35	29	31	107	140	71
FJOH_RS05710	Fjoh_1097		0.53325	0.20638	0.0033014	1	-1.1056	0.0022571	110	138	155	151	114	232	74	52	51	174	211	126
FJOH_RS05715	Fjoh_1098		0.67858	0.15291	-0.083629	0.9615	-1.3089	0.0095459	36	40	38	45	33	82	12	15	16	35	52	46
FJOH_RS05720	Fjoh_1099		0.92087	0.37917	-0.13234	0.98458	-0.95782	0.49005	3	7	5	5	5	15	0	4	3	5	4	7
FJOH_RS05725	Fjoh_1100		0.94665	0.019194	0.28966	0.71386	-0.75493	0.079333	54	76	71	111	63	163	40	41	32	116	126	71
FJOH_RS05730	Fjoh_1101		0.74228	0.10058	0.0019753	1	-0.93199	0.039806	27	61	60	71	36	107	17	33	22	51	74	56
FJOH_RS05735	Fjoh_1102		0.20404	0.65151	-0.15108	0.83724	-1.1529	0.00044318	259	308	336	305	199	379	135	145	107	311	376	319
FJOH_RS05740	Fjoh_1103		0.25426	0.53779	0.15203	0.87277	-0.10366	0.79968	168	257	254	220	141	336	233	206	160	306	412	235
FJOH_RS05745	Fjoh_1104		0.039683	0.92736	0.47701	0.43613	0.37581	0.41078	53	75	55	44	37	82	72	83	70	114	135	77
FJOH_RS05750	Fjoh_1105		0.76442	0.2619	-0.41276	0.8013	0.81485	0.13853	13	26	15	24	21	31	25	43	23	14	29	10
FJOH_RS05755	Fjoh_1106		-0.6592	0.088931	-0.65783	0.12609	-1.5841	2.8985e-07	526	686	742	338	253	450	213	239	168	541	566	436
FJOH_RS05760	Fjoh_1107		-1.081	0.0036206	-0.51558	0.28527	-1.2599	6.5159e-05	321	393	452	150	117	194	151	164	143	318	405	294
FJOH_RS05765	Fjoh_1108		-0.75514	0.046709	-0.62693	0.14673	-1.9996	1.4554e-10	518	664	789	302	242	438	166	192	114	493	628	464
FJOH_RS05770	Fjoh_1109		-1.2777	0.00031076	-0.43811	0.40342	-1.8347	1.8449e-09	863	1006	1078	341	246	441	278	303	210	960	1086	705
FJOH_RS05775	Fjoh_1110		-1.1547	0.0014458	-0.33788	0.56044	-0.072402	0.8555	1147	1377	1502	483	341	727	1300	1323	1020	1331	1646	1045
FJOH_RS05780	Fjoh_1111		-0.37742	0.53515	-0.54784	0.4177	1.3812	0.00011709	59	66	59	49	25	47	143	158	152	51	63	45
FJOH_RS05785	Fjoh_1112		-0.12573	0.83923	-0.12218	0.9476	-0.46474	0.1922	365	283	363	276	188	326	240	252	211	438	484	276
FJOH_RS05790	Fjoh_1113		0.042321	0.92239	-0.091811	0.97706	-0.25473	0.57423	97	89	93	80	56	112	73	83	68	145	111	79
FJOH_RS05795	Fjoh_1114		0.74412	0.31375	-0.60939	0.53993	0.18139	0.87517	9	27	25	24	26	31	25	21	18	18	21	11
FJOH_RS05800	Fjoh_1115		1.4443	0.0045023	-1.1082	0.22724	-0.010036	0.99998	13	25	16	46	22	60	14	19	17	7	17	8
FJOH_RS05805	Fjoh_1116		0.0074033	0.93336	-0.34434	0.78058	-0.79077	0.27037	20	17	20	15	8	29	13	11	8	14	20	21
FJOH_RS05810	Fjoh_1117		-0.77496	0.043421	-0.0018033	1	0.42575	0.22704	371	445	482	222	156	258	601	561	489	610	653	386
FJOH_RS05815	Fjoh_1118		-0.11938	1	-1.0258	0.24311	0.4528	0.54441	20	14	18	17	6	20	18	19	29	8	10	13
FJOH_RS05820	Fjoh_1119		1.5609	0.0076903	-0.37666	0.8223	1.4196	0.0055709	16	13	15	45	32	28	30	44	38	10	20	13
FJOH_RS05825	Fjoh_1120		0.34471	0.93565	-1.1949	0.89032	2.1678	0.14778	1	0	3	1	0	4	3	6	7	0	1	1
FJOH_RS05830	Fjoh_1121		0.1834	0.9161	-1.0355	0.28993	0.5652	0.40896	12	12	22	18	10	15	16	29	19	11	10	7
FJOH_RS05835	Fjoh_1122		-0.89293	0.032501	-0.3972	0.50817	0.4041	0.22179	417	379	394	158	117	290	477	616	427	361	476	314
FJOH_RS05840	Fjoh_1123		-0.10807	0.90197	-0.29261	0.67836	-0.19983	0.63169	389	344	465	261	227	469	377	377	253	528	427	290
FJOH_RS05845	Fjoh_1124		0.62505	0.25817	-0.048569	1	-0.29064	0.6798	43	41	30	36	48	63	34	37	21	63	45	34
FJOH_RS05850	Fjoh_1125		0.77734	0.046437	0.19995	0.82403	1.8796	4.4404e-09	102	104	101	151	94	213	383	398	305	140	176	129
FJOH_RS05860	Fjoh_1126		-1.0105	0.091504	-1.0754	0.21367	-1.0214	0.058661	786	2172	1487	617	479	708	755	649	625	424	1082	1012
FJOH_RS05865	Fjoh_1127		-2.3433	0.053789	-1.1535	0.39577	0.45479	0.58671	1117	7307	6094	790	559	974	6338	5328	6167	1489	3273	2915
FJOH_RS05870	Fjoh_1128		0.12456	0.7326	-0.052894	1	0.58451	0.07995	178	166	155	166	94	216	246	289	192	214	246	157
FJOH_RS05875	Fjoh_1129		-0.80978	0.060473	0.14787	0.82086	1.2341	2.3588e-05	10043	6216	9003	4415	3233	4470	18772	20760	17729	13468	13499	9014
FJOH_RS05880	Fjoh_1130		-0.77723	0.033161	-0.036621	1	-1.0299	0.00067034	1314	1713	1438	744	564	873	690	769	620	1713	2297	1496
FJOH_RS05885	Fjoh_1131		-1.1173	0.0069401	-0.53318	0.36295	0.62491	0.067371	793	1738	1501	540	388	599	2277	1688	1797	851	1474	1089
FJOH_RS05890	Fjoh_1132		0.52363	0.29976	0.51027	0.42663	0.95543	0.017008	40	47	46	49	38	77	102	79	66	71	114	58
FJOH_RS05895	Fjoh_1133		-0.77974	0.203	-0.3081	0.81844	1.0047	0.011134	39	45	40	15	16	31	114	70	57	44	62	25
FJOH_RS05900	Fjoh_1134		-0.87448	0.01977	-0.4107	0.44793	2.5636	1.1349e-17	511	493	534	230	187	288	3397	2642	2628	492	540	423
FJOH_RS05905	Fjoh_1135		0.41761	0.36834	-0.49323	0.44241	-0.60425	0.17526	52	53	88	72	42	109	49	42	30	59	63	48
FJOH_RS05910	Fjoh_1136		1.1936	0.001754	-0.25197	0.79901	-0.24838	0.60194	66	87	80	131	87	253	76	64	48	77	110	62
FJOH_RS05915	Fjoh_1137		1.3171	7.7049e-05	0.252	0.75141	1.7885	1.8331e-09	1938	3082	2960	5185	3688	8123	8438	9554	7873	3621	4648	3502
FJOH_RS05920	Fjoh_1138		0.3977	0.33109	0.14614	0.88515	0.96252	0.0013851	2042	2520	2596	2654	1941	3344	4678	4975	3650	2876	4052	2958
FJOH_RS05925	Fjoh_1139		1.7741	1.1521e-06	1.0858	0.0063939	-0.67857	0.13557	89	60	70	199	156	295	52	47	35	247	230	130
FJOH_RS05930	Fjoh_1140		1.8708	2.2512e-08	0.35875	0.55861	1.3563	1.2476e-05	212	240	209	618	460	1024	553	599	469	420	344	301
FJOH_RS05935	Fjoh_1141		-0.74077	0.040866	-0.57666	0.19681	-0.61882	0.045395	5755	5735	7273	3269	2374	3756	3802	4297	3497	5035	6256	4490
FJOH_RS05940	Fjoh_1142		2.1185	1.8183e-06	-0.2894	0.78864	0.95837	0.059138	14	31	20	69	57	113	36	49	34	19	21	24
FJOH_RS05945	Fjoh_1143		2.4903	2.4005e-05	0.44139	0.80723	1.002	0.2362	5	7	9	28	22	51	12	14	13	8	22	7
FJOH_RS05950	Fjoh_1144		2.3453	0.023245	-0.052699	1	1.2978	0.33203	1	2	5	6	11	15	5	8	5	3	6	1
FJOH_RS05955	Fjoh_1145		3.4689	3.1327e-07	0.94808	0.63882	2.581	0.00083874	3	5	1	35	17	35	14	22	16	5	16	3
FJOH_RS05960	Fjoh_1146		4.7828	1.9588e-40	0.74476	0.1076	3.0863	3.1924e-23	108	221	280	4560	3452	5731	1648	1908	1275	460	519	293
FJOH_RS05965	Fjoh_1147		5.6449	4.3724e-46	0.33498	0.82023	1.51	0.00078833	14	23	29	863	677	1203	76	52	48	40	33	29
FJOH_RS05970	Fjoh_1148		4.8702	2.1261e-39	-0.18648	0.82612	0.96674	0.01483	28	56	68	1115	835	1788	110	108	63	64	53	46
FJOH_RS05975	Fjoh_1149		4.9208	1.6838e-41	-0.11212	0.96244	0.37612	0.55826	40	157	92	2252	1767	3243	131	155	71	123	133	78
FJOH_RS05980	Fjoh_1150		-0.28423	0.92979	0.37459	0.8862	0.50141	0.62281	4	13	9	7	2	10	16	8	10	12	16	13
FJOH_RS05985	Fjoh_1151		0.51769	0.28285	0.63969	0.27673	0.15008	0.7889	47	55	81	79	45	99	85	60	48	116	142	97
FJOH_RS05990	Fjoh_1152		-1.9632	9.1187e-09	-0.71574	0.096282	0.88292	0.0036935	1053	978	1022	229	175	252	1955	1831	1608	633	1016	701
FJOH_RS05995	Fjoh_1153		0.20245	0.6377	0.33735	0.59163	-1.8239	4.0126e-09	498	539	720	639	357	723	165	165	139	1024	991	757
FJOH_RS06000	Fjoh_1154		1.0648	0.003578	0.40957	0.46083	-0.62304	0.073208	279	313	360	666	377	629	225	221	148	689	507	396
FJOH_RS06005	Fjoh_1155		0.69186	0.073607	0.68189	0.13661	2.0783	1.414e-11	177	255	269	282	223	458	1041	946	804	587	495	334
FJOH_RS06015	Fjoh_1157		0.19575	0.85586	-0.099022	1	0.16518	0.97268	6	8	3	4	3	11	4	7	7	5	5	9
FJOH_RS06020	Fjoh_1158		1.476	0.51809	0.56938	0.9504	-0.6564	0.8876	1	2	1	0	4	5	0	0	2	2	5	1
FJOH_RS06040	Fjoh_1159		0.024683	0.98617	-0.24528	0.6734	-0.14648	0.65735	761	1212	1264	821	688	1251	1133	862	760	967	1398	1012
FJOH_RS06045	Fjoh_1160		1.5327	0.25859	0.3435	0.98131	1.9537	0.17206	2	3	1	8	1	7	7	3	11	4	4	2
FJOH_RS06050	Fjoh_1163		0.87532	0.55397	0.28797	1	0.71092	0.57047	4	5	4	11	5	3	6	7	7	2	5	11
FJOH_RS06055	Fjoh_1164		0.82527	0.20184	0.16137	0.96709	0.93322	0.10261	11	19	19	25	15	34	39	25	24	32	19	17
FJOH_RS06060	Fjoh_1165		-0.85325	0.019194	-0.15529	0.86821	-1.4336	2.1447e-05	1314	958	1475	586	456	701	541	481	326	1592	1560	1115
FJOH_RS06065	Fjoh_1166		-0.56687	0.16307	0.16222	0.80347	0.1224	0.69668	1587	1041	1405	811	562	958	1522	1543	1197	2067	2246	1484
FJOH_RS06070	Fjoh_1167		0.015621	1	0.3474	0.69331	0.24007	0.64545	972	2994	2425	1728	1203	2473	2505	2685	1854	3957	3651	2462
FJOH_RS06075	Fjoh_1168		-1.5319	0.14184	-0.44094	0.75912	0.43914	0.54608	59	304	196	41	49	64	315	215	174	139	199	159
FJOH_RS06080	Fjoh_1169		-0.3517	0.64839	0.45959	0.76281	1.8522	0.00026433	6	16	19	4	10	11	66	43	30	21	29	19
FJOH_RS06085	Fjoh_1170		0.016921	0.948	-0.76928	0.056467	-0.15754	0.6778	1084	1124	1153	948	658	1316	824	1194	861	649	1041	778
FJOH_RS06090	Fjoh_1171		-0.12991	0.77271	-0.13601	0.89434	-0.082713	0.84734	537	659	645	477	365	563	634	568	457	730	862	534
FJOH_RS06095	0		0.052787	1	0.205	0.79167	0.95922	0.0016487	462	493	523	437	380	433	1029	1015	721	842	734	571
FJOH_RS06100	Fjoh_1173		-1.3205	0.00015854	0.048041	0.98534	0.98897	0.0011173	1545	1440	2214	570	410	786	3331	3650	2816	2620	2507	1659
FJOH_RS06105	Fjoh_1174		0.54536	0.22734	0.86496	0.047326	2.1219	7.5334e-13	553	507	652	765	609	656	2796	2484	1886	1840	1323	834
FJOH_RS06110	Fjoh_1175		-0.14856	0.69091	0.14815	0.84322	2.3374	3.2828e-15	784	668	879	647	488	596	3899	4011	3345	1384	1141	771
FJOH_RS06115	Fjoh_1176		0.09358	0.94253	0.49029	0.32018	2.1375	9.9613e-13	382	330	495	348	313	395	1705	1908	1452	875	764	512
FJOH_RS06120	Fjoh_1177		-0.081034	0.84419	0.37451	0.51282	1.7546	1.6201e-08	166	137	174	150	101	121	514	601	435	344	261	185
FJOH_RS06125	Fjoh_1178		-0.69263	0.060118	1.0716	0.19746	1.7066	8.0277e-09	1408	1170	1762	770	584	890	5059	4326	4070	6122	3764	1945
FJOH_RS06130	Fjoh_1179		-0.19452	0.76436	-0.2478	0.73147	0.57793	0.08313	246	305	289	189	137	309	437	440	323	274	359	255
FJOH_RS06135	Fjoh_1180		-0.92065	0.0095042	-0.038683	1	0.44667	0.16903	1963	1727	2254	955	670	1002	2686	2807	2252	2436	2934	1960
FJOH_RS06140	Fjoh_1181		-2.0706	4.6947e-10	-0.69477	0.097011	-0.99412	0.0010575	1353	1432	1675	344	240	284	716	790	624	1072	1375	1004
FJOH_RS06145	Fjoh_1182		-0.70219	0.054554	-0.25154	0.71389	0.021325	0.99226	1562	1559	1868	914	662	981	1667	1667	1471	2060	1879	1357
FJOH_RS06150	Fjoh_1183		0.48455	0.28779	0.68643	0.14039	0.73249	0.025669	213	162	244	275	191	252	321	392	276	466	411	368
FJOH_RS06155	Fjoh_1184		-0.20374	0.62374	0.022382	1	-0.11352	0.76947	2719	2515	3306	2110	1633	2445	2653	2665	2204	4048	4149	2791
FJOH_RS06160	Fjoh_1185		0.5913	0.12378	0.15382	0.83765	1.6083	1.1797e-07	391	351	417	547	334	608	1244	1023	1084	640	607	399
FJOH_RS06165	Fjoh_1186		6.2556	1.2859e-56	0.94388	0.11629	2.7761	5.2664e-14	24	27	23	1473	1066	2382	191	197	108	63	67	50
FJOH_RS06170	Fjoh_1187		2.2051	9.0367e-11	-0.080897	0.94364	0.48435	0.17525	169	208	239	762	572	1067	283	310	226	266	261	200
FJOH_RS06180	Fjoh_1189		0.19203	0.68567	-0.78574	0.071992	-1.0959	0.0030465	195	387	430	285	221	468	161	178	108	271	273	184
FJOH_RS06185	Fjoh_1190		-1.5022	1.0534e-05	-0.12598	0.85832	-0.073944	0.82788	1249	2317	2104	574	386	718	2177	1581	1328	1573	2788	2033
FJOH_RS06190	Fjoh_1191		-2.3746	3.7727e-12	-0.11676	0.85676	-1.4845	9.2685e-07	635	1052	1055	119	125	192	377	308	242	734	1303	1052
FJOH_RS06195	Fjoh_1192		1.173	0.69166	1.3921	0.65085	2.7582	0.02898	2	1	0	4	1	1	5	10	6	4	8	0
FJOH_RS06200	Fjoh_1193		0.58174	0.73915	-0.17728	0.98534	0.78712	0.60789	2	0	9	4	1	10	5	6	6	2	4	5
FJOH_RS06210	Fjoh_1195		1.5161	0.0078484	0.51135	0.62198	1.1835	0.025733	16	17	12	36	33	37	31	36	31	34	27	21
FJOH_RS06215	Fjoh_1196		-0.91744	0.26644	-0.81177	0.54254	-0.59598	0.52559	17	14	10	9	6	2	11	10	6	12	13	6
FJOH_RS06220	Fjoh_1197		0.47289	0.50015	0.064762	0.99189	1.3918	0.0019772	21	15	29	27	18	31	47	70	46	28	39	20
FJOH_RS06225	Fjoh_1198		0.31208	0.55512	0.59803	0.28792	-0.44482	0.52291	68	129	49	75	56	137	47	80	47	158	187	128
FJOH_RS06230	Fjoh_1199		1.2313	0.0013124	1.0876	0.010006	0.61801	0.12066	57	79	89	141	88	229	121	117	89	205	250	148
FJOH_RS06235	Fjoh_1200		-0.56694	0.14297	-0.27104	0.76258	-0.67233	0.077699	145	120	162	86	78	66	105	84	69	148	197	109
FJOH_RS06240	Fjoh_1200		-1.6497	0.93506	0.61378	0.97706	1.6757	0.43511	0	3	0	0	0	1	2	5	2	1	4	1
FJOH_RS06245	Fjoh_1201		1.9472	1.723e-08	0.33133	0.55625	1.6759	5.7567e-08	200	178	229	706	494	764	640	670	543	456	336	193
FJOH_RS06250	Fjoh_1202		0.81109	0.032598	-0.14823	0.8756	-0.73652	0.018459	1398	1621	1899	2422	1934	2780	1054	1014	749	2325	2042	1271
FJOH_RS06255	Fjoh_1203		1.3562	0.0084282	0.058325	0.99486	0.95753	0.055134	18	31	14	40	37	59	37	46	34	33	31	20
FJOH_RS06260	Fjoh_1204		0.076425	0.97125	0.32904	0.8703	0.25456	0.81323	12	23	19	13	12	23	22	15	22	22	27	32
FJOH_RS06265	Fjoh_1205		0.60602	0.67352	-0.38768	0.99988	1.4039	0.11153	6	5	2	5	5	7	11	9	13	11	3	0
FJOH_RS06270	Fjoh_1206		0.62494	0.46065	0.51905	0.67809	1.2713	0.027714	14	8	9	16	10	15	31	24	19	18	22	17
FJOH_RS06275	Fjoh_1207		-1.3594	0.0088555	0.31764	0.75438	0.65995	0.16593	35	53	45	7	17	17	99	49	52	55	87	64
FJOH_RS06295	Fjoh_1209		-1.4452	0.00035941	-0.279	0.64204	-0.99198	0.0047616	147	185	206	48	39	82	91	99	68	170	191	182
FJOH_RS06300	Fjoh_1210		-1.4354	0.0066974	-0.66152	0.28993	-0.49278	0.3428	40	49	63	17	11	19	49	37	19	44	41	34
FJOH_RS06305	Fjoh_1211		-1.453	0.036276	-1.4695	0.022789	-1.192	0.033353	32	23	38	7	5	19	16	12	11	16	17	10
FJOH_RS06310	Fjoh_1212		-0.83248	0.20975	-0.85131	0.2616	-1.1182	0.057724	33	19	33	19	9	12	18	10	10	23	18	18
FJOH_RS06315	Fjoh_1213		-0.9035	0.07498	-0.74702	0.22397	-1.3414	0.0015334	73	56	79	30	23	42	30	23	25	60	65	35
FJOH_RS06320	Fjoh_1214		-1.5638	0.01471	-0.75087	0.35358	-0.77644	0.14321	28	30	36	7	7	13	14	18	19	25	32	15
FJOH_RS06325	Fjoh_1215		0.85144	0.046074	0.20385	0.84459	-0.51253	0.27364	55	77	55	82	69	139	48	45	33	72	118	81
FJOH_RS06330	Fjoh_1216		-0.66294	0.20612	0.13985	0.92941	0.059092	0.98341	225	331	529	167	117	303	501	270	284	565	523	385
FJOH_RS06335	Fjoh_1217		-0.012646	1	0.17582	1	0.071443	1	2	4	3	1	3	3	6	1	2	4	3	5
FJOH_RS06340	Fjoh_1218		-1.0394	0.0067649	-0.0069285	1	0.069448	0.90209	366	398	534	168	119	253	384	525	380	506	659	451
FJOH_RS06345	Fjoh_1219		0.21003	0.77704	1.0583	0.01175	1.0127	0.0059827	56	93	100	84	62	90	180	144	144	264	249	142
FJOH_RS06350	Fjoh_1220		-0.62895	0.51153	1.0352	0.17982	0.059259	1	9	21	14	9	5	10	20	11	12	36	38	36
FJOH_RS06355	Fjoh_1221		-0.28767	0.62214	0.4468	0.34542	1.7101	1.0784e-08	398	267	367	221	162	357	1129	1179	954	647	744	428
FJOH_RS06360	Fjoh_1222		1.5931	2.3052e-05	0.39052	0.57586	3.1377	1.438e-22	82	77	70	184	154	249	703	685	557	110	143	123
FJOH_RS06365	Fjoh_1223		2.4257	1.6844e-06	0.45081	0.75141	0.4428	0.57527	7	16	9	40	30	80	23	11	8	24	21	11
FJOH_RS06370	Fjoh_1224		2.3917	2.6398e-12	-0.12624	0.86373	-0.44375	0.21034	98	216	206	721	505	1075	129	132	97	205	216	165
FJOH_RS06375	Fjoh_1225		-1.6731	0.005844	-0.35951	0.66032	-0.16733	0.67892	801	2144	1705	418	295	488	1509	1305	1053	1184	1884	1370
FJOH_RS06380	Fjoh_1226		0.2519	0.48583	0.3941	0.48278	0.6795	0.056884	103	138	101	109	61	194	183	192	149	208	245	127
FJOH_RS06390	Fjoh_1228		0.66725	0.17757	0.95472	0.040585	0.14016	0.77854	47	54	58	59	36	133	72	57	40	166	143	85
FJOH_RS06395	Fjoh_1229		0.85452	0.058482	0.32406	0.71349	-0.75392	0.085674	56	61	68	79	78	123	32	40	32	101	100	87
FJOH_RS06400	Fjoh_1230		0.8754	0.06965	0.73018	0.2403	-0.35007	0.4753	29	37	48	61	37	80	30	25	28	86	88	62
FJOH_RS06405	Fjoh_1231		0.23444	0.80386	0.10671	0.99491	0.32937	0.70429	11	43	23	19	19	38	24	36	29	28	47	28
FJOH_RS06410	Fjoh_1232		-0.29369	0.53106	0.13467	0.8647	0.44442	0.16748	1923	1870	1967	1305	951	1762	2907	2455	2152	2380	3461	2198
FJOH_RS06415	Fjoh_1233		-1.1923	0.00044854	-2.5785	1.7059e-15	-3.5727	2.6221e-26	2405	1949	2656	919	705	916	228	197	145	601	555	347
FJOH_RS06420	Fjoh_1234		-0.79197	0.024004	-2.4791	1.6257e-14	-3.7213	2.12e-32	2842	2498	3468	1500	1156	1550	216	267	162	898	718	414
FJOH_RS06425	Fjoh_1235		-1.0076	0.0037894	-2.4691	2.1561e-14	-3.3117	9.2906e-27	3684	3164	4116	1627	1197	1729	384	460	236	1240	828	489
FJOH_RS06430	Fjoh_1236		-0.66873	0.059394	-2.6652	3.7412e-14	-2.3473	3.3715e-12	318	265	375	174	162	146	63	77	43	91	54	46
FJOH_RS06435	Fjoh_1237		-0.55958	0.16001	-2.5353	1.93e-11	-2.3015	1.3387e-09	831	608	839	485	319	503	158	187	107	220	165	118
FJOH_RS06440	Fjoh_1238		-0.30173	0.44495	-2.5902	4.3579e-15	-2.0021	6.6079e-11	1000	931	1261	814	554	780	255	323	191	334	220	128
FJOH_RS06445	Fjoh_1239		-0.59374	0.10192	-2.714	4.033e-17	-2.2087	2.4834e-13	2498	2065	2902	1524	1108	1463	555	633	379	571	522	354
FJOH_RS06450	Fjoh_1240		-0.43024	0.23421	-2.8022	3.3848e-18	-1.6404	4.8643e-08	3025	2558	3313	2054	1553	1812	965	1109	693	690	534	397
FJOH_RS06455	Fjoh_1241		-0.9851	0.003875	-2.8805	2.7885e-19	-1.7326	5.0536e-09	4585	4176	5770	2258	1641	2154	1558	1531	1108	1042	887	581
FJOH_RS06460	Fjoh_1242		-0.41318	0.26884	-2.8656	3.2792e-18	-1.0054	0.0012497	1023	817	1129	731	503	602	534	493	395	207	166	140
FJOH_RS06465	Fjoh_1243		-0.63037	0.080393	-2.4426	2.5427e-14	-1.5197	3.7143e-07	2983	2821	3574	1808	1358	1851	1178	1152	817	917	755	520
FJOH_RS06470	Fjoh_1244		-0.84673	0.019667	-2.2872	3.143e-12	-1.1652	0.00017517	726	686	779	324	289	400	309	352	274	222	165	171
FJOH_RS06475	Fjoh_1245		-0.89252	0.0087483	-2.5418	3.1692e-15	-0.7544	0.015168	1708	1909	2203	924	745	887	1236	1157	899	537	428	300
FJOH_RS06480	Fjoh_1246		-0.62634	0.085288	-2.2273	5.193e-12	0.26907	0.45168	1247	1532	1673	868	623	895	1887	1769	1438	500	401	296
FJOH_RS06485	Fjoh_1247		1.0978	0.00079694	-0.17619	0.8346	1.5652	1.6515e-07	2240	3724	2209	4951	2886	7478	7091	10366	5854	2724	2787	3288
FJOH_RS06490	Fjoh_1248		-0.78284	0.022296	-0.62085	0.13429	0.28784	0.44607	1577	2346	2616	1094	866	1134	2553	2714	2224	1420	2241	1597
FJOH_RS06495	Fjoh_1249		-0.74919	0.043287	0.22303	0.74604	1.6339	2.9235e-08	1048	931	1158	527	412	626	3863	2845	2622	1536	1875	1236
FJOH_RS06500	Fjoh_1250		-7.8822	3.9196e-14	-0.35514	0.75141	-2.443	0.00083971	3094	1609	2277	8	10	5	452	484	330	2291	2716	1999
FJOH_RS06505	Fjoh_1251		0.31534	0.59281	0.13741	0.93616	-0.6203	0.19215	41	56	49	50	38	65	41	23	26	50	90	61
FJOH_RS06510	Fjoh_1252		0.76385	0.43858	6.9618	6.181e-62	-0.27313	0.80434	5	6	14	15	7	13	7	6	6	1321	1465	1029
FJOH_RS06520	Fjoh_1254		0.058909	1	7.35	5.378e-46	0.98541	0.6873	0	1	5	0	3	1	8	2	1	442	413	288
FJOH_RS06525	Fjoh_1255		-0.92751	0.0072015	-0.65604	0.10537	-0.83334	0.0050975	2612	3722	5006	1667	1252	1999	2365	1988	1631	2176	3662	2931
FJOH_RS06530	Fjoh_1256		-1.0603	0.0024505	-0.56076	0.19164	-1.3745	2.3037e-06	3350	4691	5743	1743	1324	2486	1978	1565	1447	3447	4734	3388
FJOH_RS06535	Fjoh_1257		-0.62534	0.16117	-0.56213	0.32865	0.13329	0.87137	222	509	568	255	185	235	475	415	418	382	414	287
FJOH_RS06540	Fjoh_1258		0.19174	0.64745	0.26531	0.70623	0.0053044	0.98981	64	52	63	59	33	89	68	60	46	127	103	51
FJOH_RS06545	Fjoh_1259		0.32171	0.46544	0.36755	0.50623	0.16456	0.61492	219	161	193	208	153	249	240	231	157	421	296	230
FJOH_RS06550	Fjoh_1260		-2.2475	0.55988	-3.3105	0.62583	-2.2782	0.51949	880	40	56	85	52	47	74	83	59	69	53	21
FJOH_RS06555	Fjoh_1261		-0.71792	0.70105	-0.52277	0.91212	-0.56895	0.75826	198	36	62	53	43	64	90	57	57	127	86	65
FJOH_RS06560	Fjoh_1262		-1.3892	0.44041	-1.0515	0.73613	-0.93249	0.55466	356	78	118	68	46	74	113	104	79	178	115	70
FJOH_RS06565	Fjoh_1263		-0.40786	0.3207	0.19496	0.80207	0.21165	0.59445	431	517	584	357	231	378	590	578	507	828	845	544
FJOH_RS06570	Fjoh_1264		-2.2547	0.016181	-1.6944	0.11377	0.93242	0.048838	144	88	69	15	15	25	148	216	195	23	32	57
FJOH_RS06575	Fjoh_1265		0.054922	0.91746	-0.20967	0.8252	0.29824	0.47475	109	123	87	81	73	130	118	130	125	123	122	103
FJOH_RS06580	Fjoh_1266		-0.86374	0.021871	-0.22104	0.75141	-1.0872	0.00027351	897	1249	1100	486	347	688	469	490	474	1032	1454	1005
FJOH_RS06585	Fjoh_1267		-0.97103	0.0076773	-0.44591	0.35027	-1.4138	1.9601e-06	924	1352	1350	494	367	703	417	463	397	945	1371	990
FJOH_RS06590	Fjoh_1268		-0.8661	0.016422	-0.1261	0.85498	-0.22261	0.47495	3509	5176	4629	1885	1531	2741	3025	4183	3491	3432	6536	5074
FJOH_RS06595	Fjoh_1269		-0.71313	0.099865	-0.76937	0.11265	-1.6795	9.5396e-05	987	2128	2210	797	622	1316	528	581	440	1197	1540	1102
FJOH_RS06600	Fjoh_1270		0.016446	1	0.19843	0.93234	0.087838	0.98341	12	16	17	8	10	21	13	18	14	16	31	18
FJOH_RS06605	Fjoh_1271		0.76044	0.057884	0.64115	0.27715	0.27328	0.45566	103	73	102	128	92	188	113	138	78	266	191	107
FJOH_RS06610	Fjoh_1272		0.7498	0.057169	0.44888	0.36532	0.86173	0.0060638	211	115	191	260	189	289	361	341	222	374	333	207
FJOH_RS06615	Fjoh_1273		0.75445	0.18019	0.53248	0.4687	2.6435	2.616e-07	24	40	32	42	37	55	271	155	145	53	79	44
FJOH_RS06620	Fjoh_1274		1.5481	0.79463	1.0733	0.98534	2.1711	0.51972	1	0	0	2	0	1	3	1	1	0	2	1
FJOH_RS06625	Fjoh_1275		1.5276	2.1435e-05	0.72356	0.093776	1.933	3.6699e-10	184	221	248	510	433	611	872	787	699	521	560	298
FJOH_RS06630	Fjoh_1276		1.1934	0.0010069	1.872	0.020779	2.3817	7.993e-15	188	350	336	551	401	715	1501	1455	1291	2097	1264	711
FJOH_RS06635	Fjoh_1277		0.51925	0.232	-0.10288	0.88486	-1.1959	0.0011474	81	157	179	170	105	229	64	63	44	180	156	138
FJOH_RS06640	Fjoh_1278		-0.38429	0.31594	0.14385	0.88884	-0.19894	0.5511	207	326	290	185	147	181	225	227	218	451	404	287
FJOH_RS06645	Fjoh_1279		0.26685	0.60821	-0.21389	0.76903	-1.2931	2.8444e-05	555	752	826	755	559	800	261	354	215	880	869	567
FJOH_RS06650	Fjoh_1280		0.6702	0.074899	0.14375	0.83871	-1.1437	0.00033556	407	448	534	587	443	849	233	213	156	886	718	372
FJOH_RS06655	Fjoh_1281		-4.0091	9.1248e-05	-1.1555	0.36762	-1.5818	0.050601	4396	1593	4093	253	196	22	1215	1331	784	3497	1535	924
FJOH_RS06660	Fjoh_1282		-0.49766	0.27497	-0.054573	0.98054	0.664	0.077226	78	95	114	71	41	55	192	121	118	110	141	95
FJOH_RS06670	Fjoh_1283		4.1303	2.0805e-05	0.7133	0.97134	3.6798	0.00035223	1	2	0	13	10	24	15	14	9	0	3	3
FJOH_RS06675	Fjoh_1284		0.90575	0.091702	-0.41746	0.5362	1.8887	1.2364e-10	609	382	496	995	650	650	1843	2035	1493	537	469	408
FJOH_RS06680	Fjoh_1285		-0.67127	0.27709	0.15725	0.83604	0.8774	0.019116	70	39	48	28	23	33	124	85	75	82	96	52
FJOH_RS06685	Fjoh_1286		-0.7009	0.21837	0.03744	1	0.52215	0.23085	44	53	68	23	20	44	88	77	60	72	90	52
FJOH_RS06690	Fjoh_1287		-0.62692	0.16206	0.048878	0.97706	-0.13298	0.7861	102	118	130	46	56	87	112	111	82	197	168	98
FJOH_RS06695	Fjoh_1288		-1.5237	0.023139	0.088256	0.99486	0.44998	0.43969	22	33	39	7	5	17	47	33	39	33	55	36
FJOH_RS06700	Fjoh_1289		-0.32605	0.51726	-0.097	0.93753	0.54707	0.10966	326	353	394	258	152	326	581	452	452	414	510	342
FJOH_RS06705	Fjoh_1290		-1.9493	0.0038157	-1.1276	0.13816	0.49779	0.19835	1236	3578	2900	603	454	538	3604	3538	2951	1018	1833	1429
FJOH_RS06710	Fjoh_1291		0.83743	0.025395	0.065173	0.95184	0.15114	0.68779	522	561	575	878	637	965	577	679	505	1013	711	491
FJOH_RS06715	Fjoh_1294		0.18038	0.78003	0.25747	0.68197	0.11577	0.76362	17991	18644	20613	17394	16176	19549	19270	22912	17084	34348	30547	21800
FJOH_RS06720	Fjoh_1294		0.20878	0.70414	0.33937	0.54778	0.96267	0.001013	1184	969	991	992	923	1092	1958	2465	1558	1774	1723	1519
FJOH_RS06725	Fjoh_1294		-0.41025	0.35772	0.021871	1	1.7598	1.4522e-08	138	173	166	117	73	109	462	704	390	207	235	167
FJOH_RS06730	Fjoh_1295		-0.94273	0.0094873	-1.2321	0.00027645	-1.3509	1.1683e-05	628	972	839	321	276	466	290	398	228	318	518	438
FJOH_RS06735	Fjoh_1296		0.45409	0.26305	0.37622	0.54644	0.50086	0.17067	180	395	280	319	215	462	402	392	338	437	568	379
FJOH_RS06740	Fjoh_1297		0.0912	0.84587	0.26244	0.79348	-0.26545	0.49023	82	139	145	93	72	169	112	94	80	172	202	165
FJOH_RS06745	Fjoh_1298		0.93577	0.015213	0.57978	0.24456	-0.25507	0.50641	116	181	148	223	173	325	101	144	107	283	358	204
FJOH_RS06750	Fjoh_1299		-1.5833	0.0053329	-0.72942	0.26451	-2.1307	3.4089e-05	27	46	55	14	7	15	7	11	9	17	51	28
FJOH_RS06755	Fjoh_1300		-0.70518	0.29633	-0.83955	0.20492	-1.7182	0.0012953	18	38	43	13	11	28	9	7	11	13	31	23
FJOH_RS06760	Fjoh_1301		-2.3327	0.011104	-0.936	0.34915	0.87021	0.067327	1612	6107	5487	645	466	1094	9069	6241	6741	1664	3178	3259
FJOH_RS06765	Fjoh_1302		0.083667	0.92723	0.49065	0.51023	0.82735	0.038239	39	67	77	52	37	74	144	89	74	89	125	100
FJOH_RS06770	Fjoh_1303		-0.20573	0.68385	0.43382	0.43503	1.369	0.00052511	544	935	887	507	396	842	2591	1503	1639	1290	1586	1101
FJOH_RS06775	Fjoh_1304		-2.0415	3.3227e-10	0.38017	0.47929	-2.8745	1.8047e-21	4520	3875	4981	1178	739	721	759	530	467	6176	9187	6541
FJOH_RS06780	Fjoh_1305		-1.3729	2.1652e-05	0.74234	0.067187	-2.1483	4.7524e-13	2242	2195	2628	961	663	558	534	498	477	4480	6263	4172
FJOH_RS06785	Fjoh_1306		-0.79166	0.017881	0.86854	0.019749	-0.53913	0.088907	3425	3128	3593	1983	1427	1326	2433	2145	2070	7573	9700	6284
FJOH_RS06790	Fjoh_1307		-1.0523	0.0013272	0.77166	0.045187	-1.5435	1.3325e-07	10299	8364	10426	4946	3521	2769	3226	3096	3151	20237	26204	16865
FJOH_RS06795	Fjoh_1308		0.042513	0.98564	-0.027276	1	-0.024266	1	159	134	158	141	105	141	166	161	105	248	185	133
FJOH_RS06800	Fjoh_1309		-1.2762	0.029304	-0.45014	0.73653	-0.7941	0.12144	70	44	50	25	17	13	29	31	31	68	68	25
FJOH_RS06805	Fjoh_1310		0.22361	0.63881	-0.44213	0.40912	-0.18791	0.62227	4159	3657	4587	4282	3177	4649	3880	3713	2875	4668	4246	2749
FJOH_RS06810	Fjoh_1311		-1.1785	0.00064783	-1.1902	0.00056436	-0.27444	0.44221	4320	3217	4463	1463	1193	1805	3137	3579	2814	2302	2420	1910
FJOH_RS06815	Fjoh_1312		-0.27216	0.59586	0.19914	0.77637	0.44326	0.1869	412	349	454	279	197	388	560	566	457	588	741	451
FJOH_RS06820	Fjoh_1313		-2.8931	2.2339e-08	-0.9141	0.070592	-2.7139	5.3011e-08	7989	5121	7930	377	757	1282	860	1299	930	3532	6157	4401
FJOH_RS06825	Fjoh_1314		-3.3187	1.9322e-14	-1.0055	0.0062385	-4.0197	3.4819e-19	49933	36366	53670	56	5043	6363	325	4433	3304	23730	40117	24806
FJOH_RS06830	Fjoh_1315		-1.8728	1.5682e-08	-0.22506	0.76659	-1.8185	8.0814e-10	1663	1623	2190	143	459	624	331	649	483	2242	2280	1425
FJOH_RS06835	Fjoh_1316		0.26797	0.61095	0.21274	0.79518	-0.3027	0.43063	131	173	203	169	129	210	138	147	105	316	265	163
FJOH_RS06840	Fjoh_1317		-0.21913	0.68182	0.28109	0.69951	-0.60693	0.16641	90	92	89	59	55	81	62	73	39	169	148	103
FJOH_RS06845	Fjoh_1318		-0.35085	0.42292	-0.18269	0.8346	-0.60229	0.066642	758	674	798	513	360	610	477	512	417	941	904	649
FJOH_RS06850	Fjoh_1319		0.22922	0.55397	0.047472	0.98015	1.6782	1.8636e-08	618	728	831	628	485	1086	2484	2268	1866	938	1215	702
FJOH_RS06855	Fjoh_1320		-1.377	0.002244	-0.90087	0.066204	-0.025127	0.93992	1493	1249	2523	593	445	626	1722	1774	1394	1348	1263	910
FJOH_RS06860	Fjoh_1321		0.57631	0.27632	0.5693	0.38882	0.13787	0.797	40	26	29	51	25	47	27	45	30	57	76	49
FJOH_RS06865	Fjoh_1322		0.22814	0.67254	0.079118	0.98534	0.5203	0.26724	45	17	54	37	20	65	52	57	50	36	76	44
FJOH_RS06870	Fjoh_1323		-0.16882	0.80907	-0.54401	0.30924	0.62167	0.05865	214	152	174	118	105	192	276	304	228	168	152	146
FJOH_RS06875	Fjoh_1324		1.1474	0.0013379	0.61653	0.15606	2.8606	1.9219e-21	350	441	243	657	515	761	2463	2759	2040	750	771	515
FJOH_RS06880	Fjoh_1325		1.5443	5.0166e-06	0.2476	0.699	2.2982	1.0228e-14	769	1324	831	2388	1798	2978	4816	4843	3981	1718	1654	1044
FJOH_RS06885	Fjoh_1326		0.35273	0.47954	0.57728	0.22529	1.1456	0.00022714	287	336	419	348	312	434	706	868	614	756	732	474
FJOH_RS06890	Fjoh_1327		-0.691	0.052758	0.79103	0.040585	2.4251	3.2415e-16	1853	1936	2575	1135	878	1243	12135	10149	9934	5916	5172	2969
FJOH_RS06895	Fjoh_1328		-1.1061	0.058531	0.42617	0.40402	0.058236	0.85465	2241	1115	2034	753	579	769	2187	1937	1382	3668	3606	2127
FJOH_RS06900	Fjoh_1329		-0.28748	0.61046	0.44476	0.42113	0.97771	0.0028761	148	138	147	86	75	144	263	322	235	207	328	213
FJOH_RS06905	Fjoh_1330		-0.52609	0.36472	-0.032691	1	1.6187	9.172e-06	45	46	26	19	23	25	141	123	89	38	66	43
FJOH_RS06910	Fjoh_1331		0.46246	0.48489	0.26238	0.86116	2.2144	1.3834e-07	17	18	19	28	10	27	86	91	64	27	33	22
FJOH_RS06915	Fjoh_1332		0.09764	0.78569	0.20239	0.76419	0.028393	0.93384	178	145	149	148	93	200	157	175	134	237	294	171
FJOH_RS06920	Fjoh_1333		0.26103	0.51031	0.37345	0.50361	-0.2483	0.66523	138	103	95	128	70	157	115	100	65	221	202	140
FJOH_RS06925	Fjoh_1334		-0.052381	0.91687	-0.18126	0.84557	-0.86936	0.074909	27	51	58	35	29	43	38	19	14	49	55	43
FJOH_RS06930	Fjoh_1335		-0.033702	0.98241	-0.31498	0.63533	-0.70222	0.063687	109	171	169	121	84	166	110	101	55	177	158	116
FJOH_RS06935	Fjoh_1336		-0.47983	0.27286	-0.86646	0.038569	-0.54442	0.10681	346	385	421	251	154	299	315	220	216	281	327	196
FJOH_RS06940	Fjoh_1337		-0.56241	0.15497	-0.29275	0.64064	-0.8536	0.0059091	1260	1648	1495	852	594	1080	824	878	628	1622	1716	1195
FJOH_RS06945	Fjoh_1338		-0.61272	0.11409	-0.13287	0.90764	-0.21549	0.56937	688	688	753	402	299	469	611	657	491	854	994	625
FJOH_RS06950	Fjoh_1339		0.41903	0.25193	0.23709	0.67472	-0.16678	0.708	1084	791	1003	1030	761	1549	919	886	681	1644	1735	1007
FJOH_RS06955	Fjoh_1340		-2.2095	2.1216e-11	-0.40525	0.38118	-0.36956	0.42857	1023	1149	1726	257	204	213	1499	671	699	871	1512	1217
FJOH_RS06960	Fjoh_1341		-0.63711	0.249	0.66656	0.18878	2.2127	1.038e-05	73	102	85	45	27	75	381	309	425	193	206	126
FJOH_RS06965	Fjoh_1342		0.32921	0.51809	0.66313	0.17967	0.28018	0.44434	373	536	573	519	422	586	570	684	455	1373	1029	588
FJOH_RS06970	Fjoh_1343		-0.37614	0.3768	0.60333	0.15235	2.7563	1.9906e-20	3449	3005	4361	2233	1716	3122	23933	23922	21408	7841	8652	4597
FJOH_RS06980	Fjoh_1345		1.4425	0.0024505	0.79556	0.17282	1.2709	0.001053	30	56	55	84	65	185	117	108	93	110	104	87
FJOH_RS06995	Fjoh_1348		-0.2019	0.69299	0.12979	0.88116	-0.43639	0.22085	282	311	370	236	165	309	299	203	178	587	463	292
FJOH_RS07000	Fjoh_1349		-0.33121	0.47651	0.45551	0.51782	0.11567	0.7909	207	211	252	142	114	193	258	240	195	587	376	220
FJOH_RS07005	Fjoh_R0027		-1.8918	0.12013	-0.86335	0.62127	1.893	0.0016398	2	13	14	2	2	2	40	23	33	2	4	11
FJOH_RS07010	Fjoh_R0028		0.93526	0.84784	-0.96922	0.99486	3.8401	0.0028484	0	2	0	0	0	4	14	8	5	0	0	1
FJOH_RS07015	Fjoh_1350		-0.56858	0.40232	-0.20927	0.8868	-0.22995	0.68525	12	36	25	16	10	14	13	24	20	27	33	19
FJOH_RS07020	Fjoh_1351		0.34941	0.46374	-0.28893	0.70252	0.59446	0.11305	82	126	82	92	79	143	147	153	118	111	97	88
FJOH_RS07025	Fjoh_1352		0.62616	0.13832	0.27407	0.76077	0.26893	0.58281	92	244	185	236	149	287	195	205	181	244	331	208
FJOH_RS07030	Fjoh_1353		-2.096	2.2684e-10	-1.6298	8.494e-07	-1.2209	4.6855e-05	1973	1581	2356	487	380	208	697	984	736	1122	751	556
FJOH_RS07035	Fjoh_1354		-1.8435	1.9923e-05	-1.4642	0.00044564	-1.2413	0.00074311	2112	1679	3045	729	494	250	725	1129	873	1467	939	720
FJOH_RS07040	Fjoh_1355		-2.2972	3.1398e-06	-1.3998	0.0085067	-1.6703	0.00021903	1889	1350	2685	423	314	206	445	705	597	1432	789	620
FJOH_RS07045	Fjoh_1356		-1.1218	0.0012671	-0.71104	0.11533	0.41799	0.2263	612	540	736	226	219	265	762	884	748	676	490	311
FJOH_RS07050	Fjoh_1357		1.2086	0.0071687	0.57035	0.40528	1.8444	5.2711e-07	24	55	54	78	63	114	150	169	126	112	79	55
FJOH_RS07055	Fjoh_1358		-1.5301	0.059858	0.2089	0.91446	1.1063	0.011784	14	49	49	14	6	12	62	100	61	53	62	43
FJOH_RS07060	0		0.12585	0.94792	0.58773	0.32018	2.1593	9.75e-11	55	78	85	56	62	74	291	343	280	145	151	112
FJOH_RS07070	Fjoh_1360		0.22327	0.55946	0.6313	0.12346	0.88652	0.002154	2845	1611	2255	2269	1635	2855	4570	4405	3201	5300	5427	2896
FJOH_RS07075	Fjoh_1361		-1.1695	0.041747	-0.86192	0.14869	0.56122	0.18829	44	37	65	18	10	29	84	73	50	18	50	32
FJOH_RS07080	Fjoh_1362		-1.314	0.089638	-0.4371	0.70457	-0.15702	0.94981	21	17	21	10	4	6	22	23	8	19	17	18
FJOH_RS07085	Fjoh_1363		-0.76224	0.074461	-0.54474	0.34039	0.52785	0.15825	114	122	141	67	49	68	168	193	155	95	144	88
FJOH_RS07090	Fjoh_1364		-1.9506	0.1215	-0.80242	0.62583	-1.4101	0.17067	120	747	440	94	73	105	179	130	139	161	427	313
FJOH_RS07095	Fjoh_1365		-0.3997	0.39017	-0.55618	0.31977	-0.6506	0.074291	239	167	245	148	102	169	143	148	110	260	187	123
FJOH_RS07100	Fjoh_1366		-2.2422	1.6556e-09	-0.99005	0.0092059	-2.9073	2.677e-12	1125	813	1166	219	143	183	176	138	91	608	831	548
FJOH_RS07105	Fjoh_1367	phytase	5.7591	2.0091e-36	0.42166	0.64155	2.4702	2.5773e-11	28	28	28	1129	825	2045	146	181	122	50	52	40
FJOH_RS07110	Fjoh_1368	tbdt - phytase	9.2193	1.8353e-30	-0.42168	0.86482	0.77485	0.47468	0	23	20	5489	4129	11865	21	38	10	13	17	9
FJOH_RS07115	Fjoh_1369		0.59554	0.14479	0.58039	0.20711	2.9113	5.8768e-22	577	920	696	946	732	1069	5132	5409	4960	1336	1718	1087
FJOH_RS07120	Fjoh_1370		-0.32887	0.51661	-0.4077	0.42453	0.19674	0.6052	709	836	931	517	352	839	989	924	779	655	979	696
FJOH_RS07125	Fjoh_1371		-0.25954	0.68091	0.21971	0.83745	0.52131	0.22632	49	26	54	25	27	38	68	66	46	57	78	55
FJOH_RS07130	Fjoh_1372		-1.0341	0.1149	-0.015804	1	0.40231	0.45686	27	37	37	11	9	23	38	50	38	40	66	24
FJOH_RS07135	Fjoh_1373		-0.041654	0.9975	0.20341	0.83096	0.32266	0.47099	56	74	47	46	36	65	67	82	63	95	95	69
FJOH_RS07140	Fjoh_1374		-0.51521	0.26305	0.14783	0.86511	0.066657	0.85981	197	161	221	109	83	154	211	219	155	273	328	214
FJOH_RS07145	Fjoh_1375		-1.2526	0.17616	-0.15306	0.9184	-1.2391	0.11079	21	77	47	19	9	24	13	19	23	40	65	53
FJOH_RS07150	Fjoh_1376		-0.42431	0.37924	-0.21665	0.75141	-0.62827	0.087076	146	140	208	97	73	143	96	126	83	175	177	170
FJOH_RS07155	Fjoh_1377		0.23764	0.62748	0.068425	0.96299	0.5317	0.14002	129	138	166	148	101	183	213	222	163	252	195	130
FJOH_RS07160	Fjoh_1378		0.56618	0.32699	-0.05131	0.98452	-0.11318	0.85743	17	38	27	44	17	43	23	27	21	34	33	30
FJOH_RS07165	Fjoh_1379		0.78558	0.2133	-0.32615	0.79901	-0.69098	0.30166	12	26	19	34	16	33	11	12	10	13	25	18
FJOH_RS07170	Fjoh_1380		-0.24494	0.62654	0.52737	0.28745	0.58553	0.084883	249	353	416	223	163	344	533	524	388	774	664	413
FJOH_RS07175	Fjoh_1381		0.43203	0.34004	0.69351	0.12346	0.0018822	0.98341	131	131	116	165	103	164	141	130	96	329	282	177
FJOH_RS07180	Fjoh_1382		0.49648	0.23906	0.19966	0.8756	-0.57353	0.15737	51	81	99	91	46	148	59	44	42	101	134	93
FJOH_RS07185	Fjoh_1383		1.4875	0.00021268	-0.057051	0.98534	0.27186	0.45798	338	511	399	870	569	1651	491	541	402	526	608	385
FJOH_RS07190	Fjoh_1384		-0.059123	0.91752	0.46424	0.34972	0.89831	0.0038916	865	1262	1212	857	667	1167	2160	2003	1712	2110	2316	1402
FJOH_RS07195	Fjoh_1385		-0.041864	0.94819	0.4151	0.53248	-0.94338	0.0067301	116	202	200	123	106	192	89	96	69	260	328	261
FJOH_RS07200	Fjoh_1386		0.21062	0.71562	-0.024075	0.99486	-0.92695	0.0042974	236	336	358	335	224	329	167	160	134	414	419	308
FJOH_RS07205	Fjoh_1387		-0.0034108	0.93619	-0.46893	0.32299	-1.204	4.6913e-05	1472	2087	2259	1714	1312	1711	824	855	699	1937	1938	1380
FJOH_RS07210	Fjoh_1388		-0.076799	0.7764	0.15202	0.95274	-0.76725	0.027564	156	280	214	207	175	89	124	147	93	250	299	324
FJOH_RS07215	Fjoh_1389		-0.069405	0.92138	-0.45959	0.37462	-1.3439	5.2572e-05	201	297	278	190	153	281	118	97	76	221	275	206
FJOH_RS07220	Fjoh_1390		0.4027	0.40058	-0.16757	0.89995	-0.28457	0.51412	107	104	117	137	88	140	83	101	74	146	145	84
FJOH_RS07225	Fjoh_1391		0.33508	0.9161	1.3342	0.2323	-0.27785	0.87383	2	9	7	7	5	6	3	8	3	21	12	20
FJOH_RS07230	Fjoh_1392		-1.0113	0.1879	0.22574	0.92305	-1.3607	0.051684	12	17	20	6	7	6	7	2	8	30	22	19
FJOH_RS07240	Fjoh_1394		0.10897	0.83727	0.35682	0.5612	-1.2522	0.00049656	141	143	187	151	97	183	78	65	47	338	253	174
FJOH_RS07245	Fjoh_1395		-0.96705	0.026632	-0.39066	0.62348	-0.94296	0.019589	100	80	97	46	34	36	53	47	39	101	107	64
FJOH_RS07250	Fjoh_1396		-0.97639	0.012698	-0.28042	0.68662	-0.44786	0.21722	235	224	239	95	82	120	154	182	152	247	262	213
FJOH_RS07255	Fjoh_1397		-0.60409	0.15893	0.062815	0.9504	0.31729	0.39575	227	188	221	129	87	138	251	263	242	317	334	203
FJOH_RS07260	Fjoh_1398		-1.45	0.0089478	0.029179	0.96675	-1.1194	0.036107	959	540	800	220	207	281	431	362	250	1198	1159	693
FJOH_RS07265	Fjoh_1399		-1.2943	0.049614	0.14682	0.86511	-1.9654	0.0045694	1451	715	1144	424	288	441	287	311	232	2069	1750	988
FJOH_RS07270	Fjoh_1400		-2.4446	9.1331e-05	-0.14697	0.92771	-2.1448	0.00026064	2181	1191	2009	279	208	361	415	409	352	2271	2466	1532
FJOH_RS07275	Fjoh_1401		-1.4439	0.1417	-0.10646	1	-1.7068	0.078291	759	285	473	169	122	192	192	168	107	809	654	399
FJOH_RS07280	Fjoh_1402		-1.6152	0.043639	-0.11665	1	-1.9465	0.018905	113	48	86	23	21	23	27	23	14	111	131	60
FJOH_RS07285	Fjoh_1403		-0.29363	0.70682	0.50599	0.45813	0.24736	0.52714	738	377	565	392	262	551	706	668	571	1431	1033	655
FJOH_RS07290	Fjoh_1404		-0.81209	0.026045	0.0086074	1	0.0045268	1	936	959	1271	526	376	606	1152	1017	851	1414	1540	1054
FJOH_RS07295	Fjoh_1405		-2.7478	0.056546	-0.73488	0.72062	-2.3286	0.075573	3660	1222	1670	287	247	302	433	503	372	1990	1939	1290
FJOH_RS07300	Fjoh_1406		-2.8123	0.045487	-0.59286	0.78829	-1.3811	0.21996	1495	469	771	129	88	119	337	399	310	981	882	547
FJOH_RS07305	Fjoh_1407		-2.5009	0.065804	-0.46922	0.83765	0.26999	0.66401	1293	478	572	132	99	125	859	1055	891	864	772	590
FJOH_RS07310	Fjoh_1408		-2.1838	0.45481	-1.0501	0.84391	-1.568	0.52329	292	25	61	31	17	28	43	56	35	122	95	41
FJOH_RS07315	0		1.1051	0.52423	-0.79293	0.82023	2.3005	0.0096137	1	2	6	4	5	6	16	12	12	3	1	2
FJOH_RS07320	Fjoh_1409		2.0115	3.3387e-05	0.86719	0.25213	2.3206	3.4783e-08	13	24	16	50	51	76	103	83	66	40	44	36
FJOH_RS07325	Fjoh_1410		-0.29943	0.55899	-1.0188	0.1691	0.81845	0.072041	20	49	35	18	25	23	47	80	46	19	15	26
FJOH_RS07335	Fjoh_1411		0.80052	0.07513	0.16198	0.91356	0.57484	0.16243	59	107	103	109	110	166	125	131	117	132	135	105
FJOH_RS07340	Fjoh_1412		-0.56966	0.16105	-0.58445	0.18967	-0.61409	0.049791	469	861	767	409	253	537	547	374	365	422	735	560
FJOH_RS07345	Fjoh_1413		-0.27819	0.60098	-0.24081	0.74449	-0.23809	0.55957	110	159	155	83	72	142	135	117	90	147	169	130
FJOH_RS07350	0		1.1079	0.81026	-0.22027	1	0.88523	0.86324	1	0	1	0	1	3	0	4	0	1	0	1
FJOH_RS07355	Fjoh_1414		-0.026263	1	0.28933	0.67098	-0.48203	0.21773	125	107	128	97	73	132	114	54	77	228	195	138
FJOH_RS07360	Fjoh_1415		-1.1005	0.024004	-0.60834	0.31977	-0.71385	0.055116	2668	6153	5439	1650	1190	2832	2827	2804	2440	2799	4876	3730
FJOH_RS07365	Fjoh_1416		2.755	9.4292e-15	0.73592	0.35164	2.8642	2.158e-18	58	105	35	375	261	518	518	424	430	100	200	121
FJOH_RS07370	Fjoh_1417		-0.2609	0.61225	0.017395	1	-1.3149	0.00028283	130	186	150	85	88	156	55	83	43	210	231	155
FJOH_RS07375	Fjoh_1418		0.23459	0.60853	-0.023827	0.9932	0.0014878	0.9932	345	603	594	496	350	681	510	556	391	704	702	486
FJOH_RS07380	Fjoh_1419		-0.39103	0.40814	-0.11627	0.95052	-1.526	0.0013356	998	646	802	500	398	712	317	270	238	935	1190	778
FJOH_RS07385	Fjoh_1420		-0.41732	0.31163	-0.22616	0.73113	-1.993	3.8663e-10	365	512	573	329	210	370	119	148	82	503	604	435
FJOH_RS07390	Fjoh_1421		-0.011417	0.98628	-0.10449	0.92652	-2.0509	1.1409e-09	194	249	291	190	154	266	50	63	53	262	375	223
FJOH_RS07395	Fjoh_1422		0.34705	0.43108	-0.64245	0.14138	2.525	3.2516e-17	751	899	936	947	698	1106	4722	4843	4464	649	832	595
FJOH_RS07400	Fjoh_1423		0.62491	0.29536	-0.034216	1	3.9928	4.4767e-22	20	28	19	20	23	46	298	357	348	19	40	24
FJOH_RS07405	Fjoh_1424		0.59813	0.40058	1.4599	0.21201	3.9702	5.5209e-29	32	20	19	33	9	61	408	364	319	147	78	37
FJOH_RS07410	Fjoh_1425		-0.2057	0.9291	1.1226	0.14168	0.69776	0.33282	7	18	11	6	6	15	17	31	9	31	41	26
FJOH_RS07415	Fjoh_1426		0.58601	0.22786	0.014557	1	-0.63763	0.17797	46	53	53	70	42	83	24	41	28	70	73	51
FJOH_RS07420	Fjoh_1427		-0.00046959	1	-0.27804	0.7092	-0.50406	0.1348	437	463	521	388	294	521	313	360	281	590	576	334
FJOH_RS07425	Fjoh_1428		-0.3995	0.71187	0.18097	0.93405	0.2396	0.73763	19	12	15	11	7	12	16	22	15	29	18	19
FJOH_RS07430	Fjoh_1429		-0.49367	0.27671	-0.24718	0.79348	-0.64357	0.08542	255	204	258	145	104	186	172	178	100	319	292	169
FJOH_RS07435	Fjoh_1430		-0.23634	0.56234	0.056791	0.95283	0.55045	0.066689	5701	3981	5322	3880	2902	3865	8720	7105	5558	6748	7899	5303
FJOH_RS07440	Fjoh_1431		-0.21878	0.67608	-0.25015	0.80148	-0.20089	0.72114	201	157	146	138	94	135	172	156	104	199	209	139
FJOH_RS07445	Fjoh_1432		-0.54186	0.20946	-0.21853	0.81018	1.0049	0.00087709	518	487	474	278	207	388	1023	1051	793	499	718	416
FJOH_RS07450	Fjoh_1433		-0.26306	0.56224	0.055015	0.97464	1.9568	2.7115e-11	2519	2613	3119	1806	1423	2606	11586	10229	8701	3800	4223	2813
FJOH_RS07455	Fjoh_1434		-0.39624	0.34128	-0.035602	0.99375	-1.4615	3.4364e-06	392	509	443	296	218	341	167	157	139	429	722	494
FJOH_RS07460	Fjoh_1435		-0.45364	0.40058	0.041926	1	-2.8735	2.2227e-14	164	189	180	100	67	175	28	24	18	178	283	222
FJOH_RS07465	Fjoh_1436		-0.18455	0.8028	0.32821	0.59933	-2.2059	4.7674e-11	254	314	291	197	134	328	53	71	53	407	570	382
FJOH_RS07470	Fjoh_1437		0.048482	0.93425	0.26269	0.72986	-1.7556	2.7938e-08	358	595	442	388	290	544	117	167	109	634	826	624
FJOH_RS07475	Fjoh_1438		-0.58796	0.15465	-0.25506	0.69044	-1.8367	1.6515e-07	1152	1652	1067	636	523	1059	383	397	266	1154	1632	1273
FJOH_RS07480	Fjoh_1439		-0.011874	0.92239	0.050276	0.96266	-0.063212	0.9611	281	398	212	200	148	446	301	331	199	360	508	313
FJOH_RS07485	Fjoh_1440		-1.4359	0.1091	1.1766	0.0068445	1.933	0.13958	66	37	42	5	12	32	25	285	218	188	151	92
FJOH_RS07490	Fjoh_1441		-0.76841	0.082496	0.27367	0.72062	-1.3279	0.00012958	172	243	192	96	64	149	86	90	57	278	360	278
FJOH_RS07495	Fjoh_1442		-0.53507	0.21866	0.46239	0.37819	-1.5672	7.1559e-07	377	599	459	253	190	407	152	190	121	800	988	692
FJOH_RS07500	Fjoh_1443		-1.2282	0.00083851	-0.69948	0.098025	-1.4115	2.5497e-06	4154	3352	4278	1193	917	2330	1451	1669	1161	2673	3768	2715
FJOH_RS07505	Fjoh_1444		-0.1711	0.71562	-0.1727	0.8608	-1.1554	0.029432	2568	7254	5796	3882	2904	4571	2379	2153	1953	4601	7225	5146
FJOH_RS07510	Fjoh_1445		0.29876	0.64117	-0.40122	0.7326	1.4461	1.9982e-06	492	1673	1031	920	610	1900	3003	2839	2267	737	1084	1075
FJOH_RS07515	Fjoh_1446		-0.033569	0.98106	0.15737	0.85464	0.549	0.10133	387	502	509	340	284	534	652	736	554	761	732	479
FJOH_RS07520	Fjoh_1447		-0.46072	0.32593	-0.15899	0.86172	-0.56663	0.09799	310	309	374	200	132	291	232	222	185	375	443	304
FJOH_RS07525	Fjoh_1448		0.20729	0.72735	0.053874	0.96709	0.082976	0.87053	216	315	256	259	207	284	277	284	230	427	386	230
FJOH_RS07530	Fjoh_1449		-0.31591	0.88476	0.40623	0.80245	0.098142	1	8	31	14	9	6	23	16	14	21	42	30	17
FJOH_RS07535	Fjoh_1450		0.46602	0.33526	-0.11238	0.91428	-0.13683	0.74003	258	278	367	372	292	351	378	203	202	380	404	268
FJOH_RS07540	Fjoh_1451		-0.70611	0.09816	-0.33103	0.65189	-0.071055	0.91337	90	99	98	47	47	48	133	56	72	61	134	91
FJOH_RS07545	Fjoh_1452		-1.139	0.025647	-1.0105	0.097011	0.9237	0.0071766	116	64	127	38	32	47	228	170	162	55	79	58
FJOH_RS07550	Fjoh_1453		0.46931	0.23421	-0.33666	0.53687	0.32341	0.37536	428	596	672	603	458	932	917	555	536	509	681	480
FJOH_RS07555	Fjoh_1454		-0.76997	0.03585	0.0082463	1	-1.407	5.5077e-06	524	601	726	301	242	356	255	227	182	859	908	584
FJOH_RS07560	Fjoh_1455		-0.87507	0.016533	-0.12478	0.91009	-1.3368	1.084e-05	1050	1074	1279	542	385	633	539	398	351	1439	1543	981
FJOH_RS07565	Fjoh_1456		-0.97537	0.063834	-0.093572	0.9504	-0.78689	0.054961	74	90	76	39	16	54	49	42	41	92	103	86
FJOH_RS07570	Fjoh_1457		-0.60788	0.13686	-0.27327	0.68883	-0.32206	0.37912	504	537	573	294	214	393	455	454	331	651	599	438
FJOH_RS07575	Fjoh_1458		0.012765	0.95645	-0.59248	0.1754	0.52052	0.10972	2265	2472	3095	2482	1803	2155	3853	3771	3044	2076	2527	1878
FJOH_RS07580	Fjoh_1459		-0.85149	0.018131	-0.39676	0.45904	-0.35337	0.27502	1406	1926	1749	799	595	963	1460	1166	1131	1630	1984	1263
FJOH_RS07585	Fjoh_1460		0.5562	0.19254	0.13969	0.86445	-0.059742	0.88377	377	512	547	620	459	663	485	472	352	902	710	406
FJOH_RS07590	Fjoh_1461		-0.064654	0.95261	0.79961	0.089734	0.86706	0.016885	68	98	98	74	47	93	192	143	122	237	213	132
FJOH_RS07595	Fjoh_1462		-0.85636	0.015946	-0.45104	0.32207	0.21342	0.58784	2401	3141	3493	1380	1057	1725	3443	3397	3012	1891	3577	2685
FJOH_RS07600	Fjoh_1463		-1.3896	4.4062e-05	-0.89364	0.013823	-1.041	0.00045961	4399	5537	5975	1688	1238	2187	2988	2303	2047	2509	4653	3443
FJOH_RS07605	Fjoh_1464		-0.78734	0.045063	0.29464	0.65842	-0.95951	0.0025521	435	551	569	230	180	358	306	255	202	800	933	659
FJOH_RS07610	Fjoh_1465		0.4592	0.30954	-0.44466	0.45781	-0.41815	0.27416	162	152	164	184	148	219	121	114	106	163	159	122
FJOH_RS07615	Fjoh_1466		-0.34473	0.44715	0.094976	0.9513	-0.96096	0.003038	329	457	483	266	196	385	270	206	148	637	617	443
FJOH_RS07620	Fjoh_1467		-0.26089	0.637	-0.063661	0.97561	0.011252	0.98844	564	660	702	433	285	676	653	710	495	823	916	593
FJOH_RS07625	Fjoh_1468		-0.61638	0.13832	-0.022768	1	0.68746	0.037711	289	318	386	184	127	238	549	527	441	422	491	320
FJOH_RS07630	Fjoh_1469		0.031315	0.99724	0.19434	0.8047	0.3274	0.36785	286	330	391	279	226	352	412	455	335	506	587	364
FJOH_RS07635	Fjoh_1470		2.7645	1.4348e-16	1.4382	9.3366e-06	3.8834	3.2442e-36	1475	2564	1625	11274	8584	11967	25533	30283	23392	6639	8416	4568
FJOH_RS07640	Fjoh_1471		-0.085795	0.85838	0.19791	0.79737	-0.64477	0.041134	1197	1516	1752	1183	863	1478	1010	997	713	2473	2425	1563
FJOH_RS07645	Fjoh_1472		-0.22611	0.59939	0.21912	0.75701	-0.36398	0.29639	731	751	923	552	452	717	643	665	481	1303	1367	879
FJOH_RS07650	Fjoh_1473		-0.57836	0.10798	-0.041549	1	0.68429	0.022707	3695	2776	3721	2077	1615	1946	5800	5790	4264	4440	4879	3305
FJOH_RS07655	Fjoh_1474		-1.6537	1.1851e-06	0.28538	0.61274	-0.37004	0.28135	2237	1733	2691	568	450	774	1877	1705	1363	3918	4118	2366
FJOH_RS07660	Fjoh_1475		-0.65384	0.086372	-0.62743	0.14454	0.21364	0.56405	5290	5909	6846	3299	2240	4188	7007	6943	5885	4331	6187	4150
FJOH_RS07665	Fjoh_1476		-0.31081	0.49344	0.068068	0.95124	-0.28043	0.43753	1193	1080	1363	722	631	1142	999	1077	797	1880	1789	1183
FJOH_RS07670	Fjoh_1477		0.69147	0.1107	0.36813	0.57608	1.7084	8.6446e-07	55	63	66	77	54	127	200	197	173	127	121	59
FJOH_RS07675	Fjoh_1478		0.99113	0.0056449	-0.72919	0.086382	-0.051861	0.89662	511	763	705	1090	788	1438	766	558	488	431	671	402
FJOH_RS07680	Fjoh_1479		-0.68231	0.077708	-0.35521	0.49687	-0.9197	0.0020578	1805	2521	2601	1175	814	1689	1124	1298	1030	2007	2795	1950
FJOH_RS07685	Fjoh_1480		-0.6815	0.28393	0.54482	0.42453	0.051341	0.98489	28	26	49	14	14	26	32	41	28	72	85	36
FJOH_RS07690	Fjoh_1481		0.70371	0.53113	-0.31583	0.84566	1.477	0.017863	2	14	15	17	11	11	31	24	23	12	7	10
FJOH_RS07695	Fjoh_1482		0.76422	0.048731	0.11358	0.89926	0.75442	0.020657	200	231	208	318	222	379	386	375	276	398	286	199
FJOH_RS07700	Fjoh_1483		0.28699	0.47581	0.4547	0.43135	0.35265	0.36785	82	91	66	84	47	128	101	116	79	178	141	101
FJOH_RS07705	Fjoh_1484		-0.33564	0.43657	-0.38291	0.53482	-0.53808	0.15947	216	166	238	149	111	148	169	146	100	218	216	166
FJOH_RS07710	Fjoh_1485		-0.82502	0.045309	-0.35685	0.56072	-1.2499	0.00015517	345	310	363	174	103	220	155	156	104	387	348	270
FJOH_RS07715	Fjoh_1486		-1.4277	3.2984e-05	0.025868	0.99673	-1.5324	2.8336e-07	2125	1843	2687	706	503	883	898	698	604	2909	3511	2178
FJOH_RS07720	Fjoh_1487		-2.0802	0.00041673	0.39909	0.45733	-0.84974	0.084427	247	134	255	42	35	49	137	116	90	379	413	279
FJOH_RS07725	Fjoh_1488		-1.1728	0.0043753	-0.019473	1	-1.0847	0.0020954	120	223	191	64	43	95	105	83	53	234	261	166
FJOH_RS07730	Fjoh_1489		-0.14106	0.75547	-0.22352	0.85111	-1.3888	0.018598	1264	3765	2929	2159	1561	2108	1071	894	843	1655	3847	2782
FJOH_RS07735	Fjoh_1490		0.02336	0.91712	0.80605	0.26112	0.9196	0.0025082	5436	6153	6666	6419	4689	3580	11207	11595	9924	8145	21410	11067
FJOH_RS07740	0		0.9725	0.05083	1.1046	0.081197	2.7981	1.6773e-16	43	65	30	94	61	68	343	294	280	84	182	112
FJOH_RS07745	Fjoh_1491		0.34552	0.83393	1.1252	0.27437	0.90758	0.10793	5666	1971	1466	4324	3411	1767	6068	6155	5099	6796	15310	5457
FJOH_RS07750	Fjoh_1492		0.83348	0.35415	0.90808	0.27576	1.6672	3.8557e-08	219	115	90	261	214	142	466	512	369	275	579	225
FJOH_RS07755	0		-0.8225	0.097227	-0.5272	0.30432	0.51949	0.12283	2259	4739	3533	2085	1601	879	4678	5370	4122	2810	3454	2743
FJOH_RS07760	Fjoh_1493		0.88783	0.024092	-0.38313	0.58946	0.65198	0.054961	464	1116	848	1324	1014	1295	1288	1173	1084	634	966	693
FJOH_RS07765	Fjoh_1494		0.28933	0.68757	-0.75871	0.085229	-1.1012	0.00023129	1569	2469	1985	2312	1867	1679	1022	895	746	896	2170	1382
FJOH_RS07770	Fjoh_1495		1.067	0.10875	-1.2351	0.00073103	-0.62032	0.068094	584	508	512	1201	849	648	371	351	286	181	432	257
FJOH_RS07775	Fjoh_1496		0.33637	0.70719	-0.85885	0.27064	-0.54987	0.20721	3401	2309	2504	3553	2761	2049	1987	1863	1605	971	2994	1836
FJOH_RS07780	Fjoh_1497		0.6056	0.2011	0.15466	0.92335	0.21018	0.65892	68	123	132	133	106	165	131	129	92	143	172	128
FJOH_RS07785	Fjoh_1498		0.2502	0.62374	0.88916	0.036799	0.29612	0.46233	94	149	121	103	94	168	184	132	110	319	330	205
FJOH_RS07790	Fjoh_1499		-0.010047	1	2.4978	2.4771e-06	0.76937	0.18829	12	58	31	20	21	43	68	50	42	176	342	190
FJOH_RS07795	Fjoh_1500		1.4536	4.4471e-05	2.28	7.9797e-13	1.2216	9.2499e-05	290	576	461	1040	808	1126	855	1151	888	3046	3497	1683
FJOH_RS07800	Fjoh_1501		1.3418	0.00038788	2.1723	1.1915e-09	0.71696	0.039752	97	289	205	404	341	468	317	361	234	1105	1550	718
FJOH_RS07805	Fjoh_1502		1.0472	0.0063395	2.5302	1.289e-06	1.6001	1.4141e-07	391	1049	870	1388	1076	1376	2199	2484	1840	7557	6285	3079
FJOH_RS07810	Fjoh_1503		0.42035	0.61267	2.2034	5.6233e-12	0.20215	0.74735	617	1919	1828	1730	1414	1430	1500	1958	1217	8740	10614	5690
FJOH_RS07815	Fjoh_1504		0.50352	0.46374	2.5177	2.1346e-15	0.76961	0.017591	1042	2879	2795	2768	2333	2374	3829	3945	2875	19412	18741	10036
FJOH_RS07820	Fjoh_1505		0.99255	0.11556	2.489	1.1267e-14	0.50639	0.30655	208	817	741	1060	846	830	820	851	641	4719	4724	2817
FJOH_RS07825	Fjoh_1506		1.4477	0.016859	2.4884	1.5718e-14	1.0692	0.00095537	129	423	330	697	623	548	555	709	461	2251	2558	1384
FJOH_RS07830	Fjoh_1507		-1.3207	3.1829e-05	1.6584	3.4844e-07	-0.84973	0.0049197	2912	3496	4988	1430	1151	1019	2085	2347	1569	14276	18693	11981
FJOH_RS07835	Fjoh_1508		0.50184	0.49369	-1.7943	0.0053468	-2.8568	3.8156e-06	384	981	869	1004	764	715	115	108	68	164	357	262
FJOH_RS07840	Fjoh_1509		0.35698	0.67374	-1.1927	0.063512	-2.0983	9.4422e-05	55	125	87	113	82	76	24	20	15	32	69	44
FJOH_RS07845	Fjoh_1510		-0.32287	0.39073	-1.6574	1.7384e-05	-2.5943	5.9475e-13	1383	2520	2603	1732	1314	1004	378	321	304	515	1106	883
FJOH_RS07850	Fjoh_1511		-0.35481	0.40814	-1.2922	0.021186	-2.8307	1.8762e-08	579	1264	1243	799	605	469	148	128	125	270	702	550
FJOH_RS07855	Fjoh_1512		-0.47926	0.15452	-1.2312	0.0011432	-2.2225	7.7769e-12	422	738	786	450	329	330	123	136	127	215	471	331
FJOH_RS07860	Fjoh_1513		-0.1787	0.57536	-0.94911	0.0095713	-1.0249	0.0010202	325	534	573	440	295	266	231	246	185	263	345	297
FJOH_RS07865	Fjoh_1514		-2.1451	6.3832e-11	-1.7109	9.423e-08	-2.2249	2.0823e-13	1122	1288	1522	264	231	213	289	292	220	307	628	534
FJOH_RS07870	Fjoh_1515		2.6141	0.0078215	12.423	1.8613e-76	1.9341	0.065166	2	3	2	11	11	13	7	13	6	21419	17674	10343
FJOH_RS07875	Fjoh_1516		0.33222	0.45064	-0.45548	0.39735	0.23392	0.52113	521	572	622	637	449	727	610	761	553	591	609	389
FJOH_RS07880	Fjoh_1517		-3.8522	2.995e-09	-1.4981	0.0082417	-2.0704	9.1102e-05	126	205	307	11	14	8	29	65	46	133	84	63
FJOH_RS07885	Fjoh_1518		4.3834	4.0211e-30	-1.4693	0.023136	-0.19343	0.7889	20	31	34	423	401	645	20	34	17	12	15	11
FJOH_RS07890	Fjoh_1519		0.54839	0.45546	-2.9978	4.3557e-15	-8.3682	2.487e-62	6340	9208	12013	13559	9983	7974	28	23	26	356	2178	1632
FJOH_RS07895	Fjoh_1520		-0.23232	0.5965	-0.87102	0.11768	-1.6911	0.00080346	44	78	111	61	57	31	26	26	16	44	60	50
FJOH_RS07900	Fjoh_1521		-0.30468	0.4248	-0.12058	0.88784	-0.80482	0.011337	445	521	650	383	295	395	324	307	246	659	694	505
FJOH_RS07905	Fjoh_1522		-1.4457	0.00022184	0.078378	0.96709	-0.64362	0.056848	323	304	403	100	59	176	241	210	178	375	573	412
FJOH_RS07910	Fjoh_1523		-0.71977	0.051647	-0.3004	0.64204	-0.35091	0.31389	747	819	1015	465	329	512	714	718	504	1065	974	619
FJOH_RS07915	Fjoh_1524		0.45241	0.29459	0.56643	0.28586	1.4433	3.6292e-06	168	173	175	171	159	268	479	515	359	467	321	197
FJOH_RS07920	Fjoh_1525		-0.030086	0.93565	0.26897	0.82819	-0.1972	0.67007	45	52	68	55	34	43	53	40	42	64	92	86
FJOH_RS07925	Fjoh_1526		0.026372	0.96339	0.80864	0.10993	-0.47757	0.3295	66	67	64	54	41	77	54	52	32	170	131	130
FJOH_RS07930	Fjoh_1527		0.029533	1	0.19565	0.83604	-0.47941	0.21166	121	149	167	94	111	164	110	110	79	239	222	166
FJOH_RS07935	Fjoh_1528		1.0025	0.094487	0.18856	0.95052	-0.046477	0.96496	10	24	17	31	17	39	16	16	14	30	23	19
FJOH_RS07940	Fjoh_1529		-0.75721	0.043538	-0.0032904	1	-0.32852	0.3465	3144	3070	3533	1545	1202	2155	2635	2781	2038	4598	4792	3011
FJOH_RS07945	Fjoh_1530		-0.49384	0.29349	0.025032	0.9888	-0.88279	0.022624	154	134	153	89	66	111	91	98	47	226	215	135
FJOH_RS07950	Fjoh_1531		1.3501	0.11303	1.3234	0.16117	0.70987	0.43343	6	8	4	13	10	16	14	9	6	18	25	15
FJOH_RS07955	Fjoh_1532		-1.0162	0.01471	-0.061728	0.9301	-0.74126	0.027894	435	901	833	282	183	454	504	380	332	700	1054	794
FJOH_RS07960	Fjoh_1534		-2.2954	0.00082614	-0.61178	0.46576	-0.0044482	0.9217	387	1078	911	120	100	181	806	640	722	379	838	660
FJOH_RS07965	Fjoh_1535		-1.9492	9.1894e-05	0.08235	0.99375	-0.35181	0.47458	44	56	67	17	10	7	47	47	31	71	83	65
FJOH_RS07970	Fjoh_1536		1.0888	0.0024556	-0.22509	0.7354	0.079163	0.84908	155	170	239	333	209	490	181	254	137	187	220	187
FJOH_RS07975	Fjoh_1537		0.67786	0.1344	1.3812	0.00054482	0.5763	0.17206	44	54	72	79	45	110	90	89	62	233	210	119
FJOH_RS07980	Fjoh_1538		-0.27693	0.54747	0.25867	0.69838	0.242	0.50861	681	909	1040	595	416	829	1165	1018	773	1600	1475	905
FJOH_RS07985	Fjoh_1539		-0.85639	0.026302	0.30937	0.58949	-0.88978	0.0068372	609	530	622	303	187	341	385	319	221	1067	1007	705
FJOH_RS07990	Fjoh_1540		-1.8531	5.2756e-07	-0.047311	1	-0.94966	0.0045326	283	269	323	72	53	77	189	126	119	370	443	267
FJOH_RS07995	Fjoh_1541		-0.3164	0.48267	-0.33575	0.62348	1.3086	1.034e-05	896	640	832	614	384	618	2043	1883	1713	892	925	594
FJOH_RS08000	Fjoh_1542		-0.5294	0.31266	-0.0045363	1	-0.57497	0.24031	57	153	122	59	47	85	57	92	59	137	177	100
FJOH_RS08005	Fjoh_1543		-0.66114	0.065721	0.11737	0.92799	-0.45284	0.15381	900	1320	1534	650	523	780	878	983	724	1756	1989	1337
FJOH_RS08010	Fjoh_1544		-0.86815	0.017584	0.024353	1	-0.7419	0.021242	354	485	623	232	168	261	308	309	212	609	738	503
FJOH_RS08015	Fjoh_1545		-1.8981	0.056865	-0.78101	0.51665	0.19952	0.85268	943	4193	3202	539	399	947	3726	2392	2636	1087	2737	2012
FJOH_RS08020	Fjoh_1546		-1.0366	0.26058	-0.93464	0.42182	0.30978	0.64048	220	907	636	220	135	382	802	669	552	191	420	466
FJOH_RS08025	Fjoh_1547		-0.35972	0.51038	0.52048	0.27577	-0.68707	0.1341	163	123	117	84	68	119	97	99	53	289	285	177
FJOH_RS08030	Fjoh_1548		-0.13796	0.78405	0.079912	0.92381	-0.26725	0.46681	723	716	864	609	428	730	617	722	497	1249	1211	667
FJOH_RS08035	Fjoh_1549		-0.39935	0.3953	-0.35211	0.60608	0.47636	0.17355	229	210	244	180	93	168	344	291	272	278	242	163
FJOH_RS08040	Fjoh_1550		0.20263	0.71401	-0.0071692	1	0.28699	0.39911	267	233	302	250	215	303	325	387	236	449	323	242
FJOH_RS08045	Fjoh_1551		-1.3137	0.047527	-0.73865	0.36295	-0.13618	0.86398	1378	764	965	335	250	515	881	1074	811	754	950	689
FJOH_RS08050	Fjoh_1552		-1.3345	7.6226e-05	-0.4944	0.24822	0.27575	0.46229	5309	7277	8550	2298	1742	2949	8363	8538	7143	4013	8043	6307
FJOH_RS08055	Fjoh_1553		-0.98564	0.0047801	-0.4253	0.36295	-0.58386	0.055523	3060	4802	5312	1871	1331	2350	3315	2672	2285	3602	4984	3553
FJOH_RS08060	Fjoh_1554		-0.81929	0.14542	0.19464	0.80729	0.070876	0.92151	63	50	72	31	17	44	67	61	57	96	123	56
FJOH_RS08065	Fjoh_1555		-0.80152	0.039642	-0.063777	0.95628	-0.27369	0.41078	1047	1398	1560	560	424	997	1013	1223	897	1431	2012	1345
FJOH_RS08070	Fjoh_1556		0.0045919	0.93973	0.24887	0.70069	-1.3357	3.476e-05	442	489	469	338	270	614	195	218	126	762	824	532
FJOH_RS08075	Fjoh_1557		-0.16365	0.76169	-0.88302	0.039978	-0.35309	0.26107	6839	12667	10768	7139	5018	10866	6880	8968	6448	4585	8597	6887
FJOH_RS08080	Fjoh_1558		0.20656	0.64294	-0.064548	0.9679	-0.015479	1	490	461	573	472	369	650	484	558	403	637	687	510
FJOH_RS08085	Fjoh_1559		0.21329	0.62881	-0.83902	0.13581	-0.96312	0.019436	104	208	135	115	92	246	70	66	76	85	123	100
FJOH_RS08090	Fjoh_1560		-1.9472	3.6361e-07	-1.4459	0.0001058	-1.4575	1.5556e-05	255	234	225	48	42	67	67	103	79	94	139	99
FJOH_RS08095	Fjoh_1561		-1.7692	2.1699e-05	-1.0703	0.0098601	-0.52526	0.1679	128	148	154	30	26	52	68	134	83	57	109	87
FJOH_RS08100	Fjoh_1562		-0.83271	0.37842	-0.75683	0.44095	-0.92125	0.22469	18	19	15	10	4	12	9	12	6	10	14	14
FJOH_RS08105	Fjoh_1563		0.091485	1	-0.89006	0.40342	-0.66178	0.4092	7	11	17	9	9	12	3	9	8	3	9	10
FJOH_RS08110	Fjoh_1564		-0.17926	0.88726	-0.85779	0.32614	-0.48576	0.45798	13	22	25	13	10	22	12	16	12	15	15	11
FJOH_RS08115	Fjoh_1565		2.5107	7.7124e-12	-0.35487	0.75132	0.40979	0.3162	56	49	39	248	156	311	90	57	42	55	56	35
FJOH_RS08120	Fjoh_1566		2.33	8.5174e-10	-0.057409	1	-0.24905	0.81692	48	37	45	153	148	258	60	35	15	51	67	42
FJOH_RS08125	Fjoh_1567		1.1598	0.0012309	-0.55872	0.29191	-0.61466	0.10492	224	186	184	357	287	493	149	130	99	142	209	159
FJOH_RS08130	Fjoh_1568		-0.96829	0.010108	-0.016186	0.99041	-0.90007	0.0030357	536	957	929	325	220	514	437	425	354	811	1288	869
FJOH_RS08135	Fjoh_1569		1.5258	0.35323	0.23012	0.85746	3.2339	2.6056e-23	59	85	93	172	252	69	770	648	663	94	129	116
FJOH_RS08140	Fjoh_1570		0.33641	0.43407	0.59719	0.2244	0.63503	0.062261	131	141	149	118	112	227	230	251	152	319	295	196
FJOH_RS08145	Fjoh_1571		0.28981	0.62587	0.18997	0.88702	0.015295	1	25	28	21	38	9	34	33	19	20	37	43	28
FJOH_RS08150	Fjoh_1572		0.83487	0.0644	0.092811	0.95052	0.34415	0.36741	60	60	70	108	69	107	92	104	42	109	89	60
FJOH_RS08155	Fjoh_1573		1.3617	0.15611	0.39986	0.91678	-0.41334	0.90194	4	4	4	6	5	17	8	0	1	5	9	6
FJOH_RS08160	Fjoh_1574		0.62943	0.168	0.079187	0.97721	-0.22151	0.68515	85	80	103	115	91	141	90	86	48	109	139	106
FJOH_RS08165	Fjoh_1575		0.65348	0.13322	0.2261	0.76041	-0.54068	0.174	160	144	161	181	183	243	138	99	74	228	282	183
FJOH_RS08170	Fjoh_1576		1.0195	0.021296	0.58394	0.32018	-0.13675	0.80303	42	47	45	75	53	105	42	35	38	105	103	52
FJOH_RS08175	Fjoh_1577		0.43622	0.35314	0.64292	0.24311	-0.44298	0.41677	64	86	81	61	69	137	94	39	32	148	174	129
FJOH_RS08180	Fjoh_1578		1.057	0.073607	0.64307	0.55667	0.27355	0.8217	6	36	21	32	28	47	37	18	16	45	55	24
FJOH_RS08185	Fjoh_1579		-0.60818	0.093163	-0.30863	0.56525	0.70977	0.025606	5663	8902	8670	4508	3167	4958	13218	12148	10397	7194	9391	6731
FJOH_RS08190	Fjoh_1580		0.21134	0.68602	0.36059	0.51564	0.85615	0.0080369	254	309	283	277	216	325	465	553	438	555	513	319
FJOH_RS08195	Fjoh_1581		-1.5101	7.9733e-05	-3.1962	3.9356e-26	-6.7456	2.8268e-73	2000	2822	2709	1078	792	74	28	26	14	90	60	708
FJOH_RS08200	Fjoh_1582		-1.6374	1.3284e-05	-3.2391	6.5224e-27	-8.2726	3.8119e-97	5073	4920	6186	2057	1671	65	18	22	11	157	182	1470
FJOH_RS08205	Fjoh_1583		-0.5783	0.34234	0.15722	0.90941	-0.13957	0.8217	36	37	43	27	15	23	26	43	31	57	65	42
FJOH_RS08210	Fjoh_1584		-0.19326	0.8065	-0.42403	0.60029	-1.2494	0.0034907	103	72	82	64	45	86	40	39	27	75	113	61
FJOH_RS08215	Fjoh_1585		-0.12944	0.90678	-0.227	0.82931	-0.58148	0.29761	34	45	39	25	23	44	35	27	15	48	39	38
FJOH_RS08220	Fjoh_1586		1.6896	6.2888e-07	-0.17854	0.84304	-1.2186	0.00023639	233	298	304	751	507	1043	133	121	89	323	381	231
FJOH_RS08225	Fjoh_1587		1.6571	2.1652e-05	0.0052737	1	-0.38149	0.41078	38	79	54	122	114	220	46	44	34	77	82	56
FJOH_RS08230	Fjoh_1588		-1.2403	0.0046417	0.76007	0.046154	-1.0352	0.013572	6615	4283	5649	2051	1562	2319	2776	2928	2161	11539	14629	9758
FJOH_RS08235	Fjoh_1589		-0.48892	0.22244	0.5499	0.25249	1.2408	5.7783e-05	375	469	579	296	206	344	1263	981	924	888	1088	651
FJOH_RS08240	Fjoh_1590		-0.82722	0.055711	-0.61661	0.20133	1.702	5.6764e-08	147	179	171	88	51	100	575	516	447	133	133	133
FJOH_RS08245	Fjoh_1591		-0.19745	0.69498	-0.12069	0.90654	2.2878	5.3034e-14	231	242	260	193	129	218	1251	1167	996	237	355	254
FJOH_RS08250	Fjoh_1592		0.80867	0.033744	1.3053	0.00034291	0.98056	0.0037039	110	123	118	170	108	258	264	214	185	443	406	259
FJOH_RS08255	Fjoh_1593		-0.051935	0.95558	-0.047	1	0.60111	0.055321	514	364	441	361	280	441	726	664	550	692	577	380
FJOH_RS08260	Fjoh_1594		-0.14786	0.82666	-0.14502	0.85509	2.259	4.6185e-14	567	903	906	553	377	917	3900	3641	3139	821	1152	718
FJOH_RS08265	Fjoh_1595		-0.36691	0.44495	-0.17321	0.8703	-0.1418	0.78633	70	105	122	72	45	74	115	88	55	125	137	72
FJOH_RS08270	Fjoh_1596		-0.24624	0.53897	-0.44208	0.4779	-0.14567	0.79855	115	96	116	67	79	76	105	105	76	109	103	90
FJOH_RS08275	Fjoh_1597		-0.71758	0.58832	1.7525	5.7336e-06	-0.27598	0.88131	562	185	202	195	140	162	259	344	198	1710	1583	997
FJOH_RS08280	Fjoh_1598		-0.42142	0.70082	1.8644	1.1287e-09	0.13368	0.80423	2016	696	906	912	702	656	1299	1696	1022	6181	7089	4264
FJOH_RS08285	Fjoh_1599		-0.97703	0.44495	1.484	0.00024673	1.2457	0.0069267	3848	1225	1525	1235	875	694	4686	6211	4789	7943	10125	6474
FJOH_RS08290	Fjoh_1600		-1.3208	0.33139	1.5605	9.9595e-05	0.081112	0.87048	1110	348	433	260	195	186	662	818	547	2370	3142	1927
FJOH_RS08295	Fjoh_1601		-0.039963	0.9913	2.1725	1.9492e-12	0.35795	0.5436	674	261	258	393	289	306	519	588	432	2689	2801	1699
FJOH_RS08300	Fjoh_1602		-0.10683	0.93544	2.2869	1.8266e-13	0.58599	0.27745	637	243	283	358	278	274	533	693	517	2691	2870	1937
FJOH_RS08305	Fjoh_1603		-1.3787	0.35618	1.6081	0.00010032	0.092245	0.86945	9945	2546	3886	2218	1637	1470	6176	6607	4911	23830	27603	15765
FJOH_RS08310	Fjoh_1604		-1.762	0.47651	1.5251	0.014433	1.1386	0.084619	543	80	113	77	50	67	597	667	432	1047	1110	737
FJOH_RS08315	Fjoh_1605		-0.35586	0.56216	0.23196	0.73147	1.216	9.2111e-05	223	115	170	116	90	132	427	391	334	292	314	175
FJOH_RS08320	Fjoh_1606		-0.20057	0.64933	-0.23781	0.75573	0.68948	0.06671	82	110	131	68	68	94	153	187	149	113	130	97
FJOH_RS08325	Fjoh_1607		-0.35402	0.45751	-0.026251	1	0.028812	0.98341	206	193	250	123	110	198	216	222	191	296	324	193
FJOH_RS08330	Fjoh_1608		-0.68134	0.082999	0.20845	0.73155	-0.17022	0.69492	1400	902	1357	633	479	841	1035	1235	881	1942	2194	1311
FJOH_RS08335	Fjoh_1609		0.6714	0.08692	-0.50089	0.59857	-0.44047	0.33051	1944	5617	4976	5513	3958	6994	2924	2944	2634	1971	4311	4202
FJOH_RS08340	Fjoh_1610		-3.4344	0.002625	-0.94077	0.41323	-1.3693	0.081974	1683	7632	6358	426	264	503	2062	1693	1758	1750	4028	3822
FJOH_RS08345	Fjoh_1611		-2.9323	0.0068312	-0.81205	0.46497	-1.1997	0.10966	495	2189	1822	149	110	232	639	567	576	665	1274	1111
FJOH_RS08350	Fjoh_1612		-2.662	0.010121	-1.0042	0.36295	-1.0732	0.14123	1126	4934	4076	410	334	561	1617	1264	1475	1279	2654	2112
FJOH_RS08355	Fjoh_1613		2.6841	1.8296e-10	0.15796	0.89032	3.498	1.9906e-20	23	16	13	90	59	152	216	201	161	21	45	13
FJOH_RS08360	Fjoh_1614		2.6419	8.4516e-09	0.26279	0.89032	2.5563	7.1924e-09	13	11	15	69	37	110	99	65	57	17	25	17
FJOH_RS08365	Fjoh_1615		0.13858	0.78559	-0.47325	0.35539	1.2231	4.2772e-05	1093	1137	1256	1085	819	1323	2595	2883	2281	1131	1234	819
FJOH_RS08370	Fjoh_1616		-1.2581	0.0037894	-0.42834	0.45904	-0.74036	0.039629	175	179	225	57	35	126	131	118	84	165	228	149
FJOH_RS08375	Fjoh_1617		-0.66458	0.081718	0.085091	0.93223	-0.69672	0.029666	1845	1476	1946	1023	676	1115	1185	1079	866	2472	2720	1900
FJOH_RS08380	Fjoh_1618		-3.4878	0.027777	-1.856	0.23139	-2.3106	0.073171	77	20	51	6	0	7	12	15	4	19	16	17
FJOH_RS08385	Fjoh_1619		-4.2348	0.083624	-3.1948	0.27169	-4.0419	0.072846	2714	336	1087	71	53	68	104	85	68	184	203	201
FJOH_RS08390	Fjoh_1620		-0.41893	0.38829	0.13118	0.88564	-0.25251	0.53455	132	117	157	85	63	109	124	102	98	194	237	137
FJOH_RS08395	Fjoh_1621		0.2708	0.66172	0.41561	0.44841	-0.13634	0.79898	136	154	171	156	135	163	158	152	95	256	349	182
FJOH_RS08400	Fjoh_1622		-4.0006	0.10187	-2.1834	0.44478	-3.1193	0.14485	1514	257	505	38	33	57	105	117	53	213	227	217
FJOH_RS08405	Fjoh_1623		-1.9438	3.6561e-08	0.065868	0.97161	-1.2811	5.4085e-05	446	459	569	117	81	121	285	152	145	611	793	537
FJOH_RS08410	Fjoh_1624		0.89125	0.02129	0.13617	0.91356	1.0421	0.0014227	152	213	207	295	218	378	379	406	328	274	289	221
FJOH_RS08415	Fjoh_1625		-0.24311	0.41805	-0.045204	0.96653	-0.70075	0.026371	910	1123	1464	869	776	686	757	776	517	1602	1465	1146
FJOH_RS08420	Fjoh_1626		-0.82952	0.022265	-0.748	0.064361	-1.9584	5.7695e-11	3040	3109	3595	1533	1158	1929	844	976	601	2286	2912	2091
FJOH_RS08425	Fjoh_R0031		-1.1075	0.84715	-0.52625	1	-1.4315	0.76265	2	2	1	2	0	0	0	2	0	2	3	0
FJOH_RS08435	0		7.1677	1.2946e-64	1.956	8.9227e-05	4.7383	1.4011e-17	18	11	7	1514	1245	1697	366	433	185	71	70	44
FJOH_RS08440	Fjoh_1627		-0.81772	0.13153	-0.11366	0.97458	-0.90474	0.088502	4590	2585	3586	1911	1469	1709	2048	2130	1472	5181	4624	3084
FJOH_RS08445	Fjoh_1628		-0.5851	0.17159	-0.46611	0.37147	0.65809	0.067371	145	277	251	119	87	172	383	294	310	192	251	164
FJOH_RS08450	Fjoh_1629		-0.48027	0.20459	-0.51848	0.2898	-0.66763	0.039748	2029	1749	2228	1291	965	1325	1452	1277	928	1920	2037	1372
FJOH_RS08455	Fjoh_1630		-0.62475	0.076468	-0.54812	0.22313	-0.45364	0.16349	7592	9010	10182	5228	3881	5172	6789	6953	4939	8125	8516	6295
FJOH_RS08460	Fjoh_1631		0.5317	0.57335	0.17895	0.95593	1.5545	0.0040791	6	23	8	14	12	18	39	35	28	19	25	10
FJOH_RS08465	Fjoh_1632		0.49096	0.27445	-0.47904	0.46009	1.4955	7.6589e-06	86	78	84	95	71	133	253	226	193	81	78	65
FJOH_RS08470	Fjoh_1633		0.18699	0.64799	0.17	0.83095	1.1768	0.00016646	243	188	200	200	146	275	483	464	426	287	347	267
FJOH_RS08475	Fjoh_1634		-0.86181	0.013607	-2.9767	6.2179e-21	-1.9238	4.0637e-11	8888	11793	12612	5221	3939	6046	2978	2854	2448	1785	2002	1487
FJOH_RS08480	Fjoh_1635		-1.1635	0.00052857	-3.0554	6.9357e-22	-2.5914	1.4974e-18	27108	33657	38731	12716	9786	14188	5500	5699	4444	5411	5609	3979
FJOH_RS08485	Fjoh_1636		-1.0714	0.0016251	-3.0384	9.6733e-22	-2.786	6.9858e-21	8419	10831	12817	4404	3264	4962	1491	1694	1221	1743	1739	1367
FJOH_RS08490	Fjoh_1637		-0.99253	0.0044407	-3.016	6.6397e-21	-2.7073	3.011e-19	1868	2453	2793	1133	709	1132	338	417	280	396	402	299
FJOH_RS08495	Fjoh_1638		-0.96388	0.0050254	-3.0802	9.4344e-22	-2.8805	2.2233e-21	1554	2184	2466	880	712	1022	270	299	226	333	303	268
FJOH_RS08500	Fjoh_1639		-1.0442	0.002244	-2.87	1.3804e-19	-3.2311	1.084e-26	5496	7799	8560	3102	2224	3451	756	840	607	1415	1342	977
FJOH_RS08505	Fjoh_1640		-0.87857	0.010172	-2.7413	5.7262e-18	-2.874	7.9528e-22	5054	6190	7742	3183	2223	3076	760	1029	671	1284	1378	905
FJOH_RS08510	Fjoh_1641		-0.923	0.007302	-2.6045	1.5151e-16	-2.1316	3.3852e-13	12207	14292	16517	6807	4914	7046	2726	3863	2724	2878	3497	2480
FJOH_RS08515	Fjoh_1642		-0.037002	0.95314	-0.14845	0.88089	-0.18291	0.61087	550	623	635	506	372	603	519	542	453	865	707	498
FJOH_RS08520	Fjoh_1643		0.078964	0.90262	0.13269	0.8703	-0.080849	0.93549	258	247	265	259	165	262	252	301	159	425	395	259
FJOH_RS08525	Fjoh_1644		0.27645	0.69028	0.34794	0.58267	-0.43754	0.42732	64	50	44	47	53	58	47	40	28	116	95	53
FJOH_RS08530	Fjoh_1645		1.793	0.0002116	-0.15233	0.9504	1.748	9.8062e-05	13	26	17	45	40	80	68	61	49	23	23	17
FJOH_RS08535	Fjoh_1646		1.2002	0.54661	0.35363	1	1.3855	0.43251	0	2	3	3	1	6	7	3	2	3	4	1
FJOH_RS08540	Fjoh_1647		0.69033	0.51605	-0.45945	0.80245	1.0452	0.16593	6	11	8	7	11	15	19	13	16	7	7	8
FJOH_RS08545	Fjoh_1648		-1.185	0.25437	0.066948	1	-0.31142	0.87383	8	10	9	3	4	2	9	11	2	8	15	12
FJOH_RS08550	Fjoh_1649		2.1729	6.9708e-08	0.80417	0.1661	2.045	2.1091e-08	34	38	41	124	125	172	137	177	130	98	84	66
FJOH_RS08560	Fjoh_1650		2.939	1.3274e-18	-0.5698	0.91446	1.5677	0.0010813	325	79	68	1227	812	1201	480	523	431	237	121	80
FJOH_RS08565	Fjoh_1651		-1.0132	0.0040982	-0.50639	0.29676	-0.82745	0.0078769	4086	3328	4618	1727	1263	2035	2257	2518	1759	3544	4298	2892
FJOH_RS08570	Fjoh_1652		0.51026	0.23939	-0.34089	0.54895	-0.32145	0.38138	230	326	250	246	195	581	197	238	179	219	308	261
FJOH_RS08575	Fjoh_1653		0.54392	0.12829	0.073112	0.98302	-1.8171	1.3175e-09	1061	1536	1680	1543	1097	2753	387	460	305	1653	2320	1619
FJOH_RS08580	Fjoh_1654		-0.23264	0.68256	-0.40457	0.4727	0.70734	0.028304	603	632	712	462	297	676	1040	1027	943	571	816	483
FJOH_RS08585	Fjoh_1655		0.064564	0.91144	-0.17571	0.82171	1.0209	0.0010605	368	451	472	374	271	498	862	893	729	474	556	402
FJOH_RS08590	Fjoh_1656		0.85137	0.026377	-0.083338	0.97923	-0.105	0.85101	123	112	113	172	122	250	118	102	91	130	175	114
FJOH_RS08595	Fjoh_1657		0.35723	0.41003	-0.36439	0.57721	-1.3862	3.9017e-05	201	253	260	264	178	333	84	107	70	263	286	159
FJOH_RS08600	Fjoh_1658		-0.25294	0.54833	-0.81946	0.12998	-0.67319	0.10592	225	510	382	280	187	310	173	245	227	271	291	221
FJOH_RS08605	Fjoh_1659		-1.059	0.0034491	-1.1064	0.0023777	-2.498	6.1001e-15	378	559	528	205	150	228	75	94	75	268	336	244
FJOH_RS08610	Fjoh_1660		-0.71868	0.047407	-1.1174	0.0012637	-0.39072	0.23591	5198	5566	6018	2930	2212	3389	4186	4458	3559	3102	3754	2838
FJOH_RS08615	Fjoh_1661		-0.70797	0.066804	-0.65814	0.11663	1.431	2.0883e-06	1036	1518	1472	703	457	937	3099	3830	3246	939	1314	926
FJOH_RS08620	Fjoh_1662		-0.69234	0.11595	-0.34687	0.58201	-0.6871	0.045226	411	321	426	198	125	306	286	224	185	431	416	308
FJOH_RS08625	Fjoh_1663		-0.73452	0.054917	-0.68342	0.12426	-1.1413	0.0002307	654	624	782	371	250	424	350	282	258	556	646	423
FJOH_RS08630	Fjoh_1664		-0.48288	0.24523	-0.3002	0.64455	-0.67961	0.039907	335	408	424	218	180	304	268	230	195	399	479	317
FJOH_RS08635	Fjoh_1665		0.50206	0.36625	-0.26226	0.78243	-0.35471	0.57309	46	45	42	53	43	62	35	48	20	54	37	46
FJOH_RS08640	Fjoh_1666		0.2121	0.67352	0.033477	1	-0.095602	0.79375	150	212	200	164	139	245	161	176	157	225	305	194
FJOH_RS08645	Fjoh_1667		-1.511	0.064393	-0.51889	0.63669	0.49169	0.34525	178	525	285	77	81	128	414	454	418	256	360	241
FJOH_RS08650	Fjoh_1668		-1.6956	0.1104	-0.93609	0.48303	-0.58806	0.43482	202	769	385	108	83	159	269	326	244	184	402	282
FJOH_RS08655	Fjoh_1669		-1.7067	0.072605	-0.85544	0.4672	-0.73701	0.30148	228	870	511	141	104	157	287	351	258	279	491	324
FJOH_RS08660	Fjoh_1670		-1.5997	0.032824	-0.68289	0.4727	-0.7151	0.2109	438	1299	810	231	179	281	455	539	445	462	838	638
FJOH_RS08665	Fjoh_1671		-1.2957	0.051764	-0.55996	0.5362	-1.1675	0.044546	499	1359	870	288	221	423	327	472	335	548	998	726
FJOH_RS08670	Fjoh_1672		-0.48897	0.48762	-0.29162	0.7757	-0.5855	0.28519	536	1617	1058	541	442	952	606	722	644	1002	1239	973
FJOH_RS08675	Fjoh_1673		0.41833	0.30309	0.50842	0.30236	-0.06923	0.84212	351	577	493	502	375	732	426	476	375	1029	915	606
FJOH_RS08680	Fjoh_1674		-0.76495	0.077603	-0.20893	0.76903	0.12714	0.79691	167	236	235	94	70	159	259	213	187	175	297	213
FJOH_RS08685	Fjoh_1675		2.7623	6.3843e-15	0.69407	0.18505	3.0035	2.7401e-20	64	79	56	376	251	546	559	527	444	165	138	106
FJOH_RS08690	Fjoh_1676		-0.45199	0.249	0.3374	0.50453	1.4409	9.1946e-07	2255	1693	2258	1367	1001	1437	5769	5497	4888	3940	3832	2322
FJOH_RS08695	Fjoh_1677		0.35757	0.38954	0.46646	0.39004	-0.14824	0.797	94	96	82	83	67	156	71	99	67	186	191	109
FJOH_RS08700	Fjoh_1678		-0.23024	0.74632	0.24313	0.7854	-0.529	0.17844	82	93	96	68	40	92	47	67	62	117	169	117
FJOH_RS08705	Fjoh_1679		0.37664	0.50474	0.25033	0.80159	0.020651	1	76	80	110	86	83	115	111	70	74	125	148	119
FJOH_RS08710	Fjoh_1680		0.4868	0.2814	0.27828	0.70264	0.4276	0.30047	91	88	115	110	84	156	105	146	122	155	192	108
FJOH_RS08715	Fjoh_1681		0.42434	0.44495	0.59164	0.28556	0.0025438	1	66	63	85	71	70	96	74	71	59	173	140	96
FJOH_RS08725	Fjoh_1683		0.51231	0.68127	-0.6853	0.8047	2.4563	2.7397e-05	3	12	4	10	4	9	41	31	26	2	9	4
FJOH_RS08730	Fjoh_1684		1.7904	0.56184	-0.334	1	3.3268	0.032911	0	1	1	1	1	4	7	6	5	2	0	0
FJOH_RS08735	Fjoh_1685		2.696	0.022088	0.7521	0.91959	1.9954	0.12319	0	5	0	10	7	9	8	8	3	2	4	4
FJOH_RS08740	Fjoh_1686		1.8001	0.3253	0.77599	0.73613	1.4143	0.16053	2	5	3	19	5	4	11	11	4	9	9	4
FJOH_RS08745	Fjoh_1687		1.7621	2.0397e-07	0.32787	0.63861	-0.27257	0.51595	364	344	406	1058	802	1331	344	350	204	879	583	343
FJOH_RS08750	Fjoh_1688		-1.4359	0.00012799	-0.76055	0.081225	0.090763	0.77857	2689	1927	2524	754	468	1094	2782	2534	2045	1424	2047	1788
FJOH_RS08755	Fjoh_1689		-0.60017	0.12819	-0.68655	0.11509	-1.1029	0.00048732	552	644	677	304	274	462	351	282	206	398	643	422
FJOH_RS08760	Fjoh_1690		-0.87985	0.017588	-0.39921	0.44091	-1.5501	2.1467e-07	1553	1887	1979	798	580	1129	709	575	480	1570	2121	1463
FJOH_RS08765	Fjoh_1691		-0.93069	0.036276	-0.38449	0.51837	-1.7308	6.0688e-07	217	231	226	73	63	179	81	73	44	216	244	189
FJOH_RS08770	Fjoh_1692		-0.35787	0.54661	0.17749	0.84304	-0.67833	0.047687	173	262	246	110	91	268	149	138	115	350	377	243
FJOH_RS08775	Fjoh_1693		-0.30122	0.53661	-0.1054	0.94342	-1.0736	0.00073591	615	602	664	413	304	592	312	328	223	886	805	538
FJOH_RS08780	Fjoh_1694		0.73604	0.040622	0.28049	0.65683	0.5708	0.082932	381	440	461	638	370	835	641	667	509	885	642	451
FJOH_RS08785	Fjoh_1695		-0.85785	0.020365	-0.21689	0.79144	0.10098	0.79721	842	704	974	403	294	474	860	979	748	905	1148	707
FJOH_RS08790	Fjoh_1696		-0.54412	0.21166	-0.10495	0.92268	-0.20775	0.59666	124	190	143	93	67	101	140	125	110	199	182	150
FJOH_RS08795	Fjoh_1697		-0.74086	0.38765	-0.17785	0.92514	-0.19399	0.77791	25	26	31	17	4	24	30	18	20	37	33	22
FJOH_RS08800	Fjoh_1698		-0.85187	0.066948	-0.93238	0.090167	-2.2711	9.172e-06	453	835	1120	362	235	528	154	174	135	387	636	504
FJOH_RS08805	Fjoh_1699		-0.6355	0.11668	-0.20299	0.79325	-0.048745	0.92725	311	317	439	210	132	237	386	340	259	368	482	315
FJOH_RS08810	Fjoh_1700		-0.4166	0.36068	0.33675	0.51984	2.067	1.8722e-12	1142	918	1151	615	488	974	4668	4576	3704	1796	2104	1295
FJOH_RS08815	Fjoh_1701		-1.968	0.0099092	-0.52886	0.60203	0.082514	0.98	1210	3844	2923	567	414	695	2780	2526	2456	1325	2846	2453
FJOH_RS08820	Fjoh_1702		-0.71143	0.14182	-0.69932	0.26744	-0.15994	0.73966	4482	2546	5567	2197	1692	2550	3952	3717	3125	3467	3932	2473
FJOH_RS08825	Fjoh_1703		-0.25219	0.51956	-0.1248	0.89032	0.0974	0.83312	1222	1444	1698	1061	806	1162	1601	1538	1282	1757	1987	1298
FJOH_RS08830	Fjoh_1704		0.36898	0.50956	0.097528	0.93753	0.49257	0.23782	56	71	57	63	54	82	102	78	68	110	86	56
FJOH_RS08835	Fjoh_1705		-0.65675	0.11084	0.099359	0.89032	0.12384	0.70957	346	339	289	177	133	215	374	385	272	445	574	328
FJOH_RS08840	Fjoh_1706		-0.23706	0.55485	0.010421	1	-0.1942	0.63848	153	131	151	114	93	93	123	122	117	210	207	142
FJOH_RS08845	Fjoh_1707		-0.52849	0.32072	0.040428	0.99408	-0.14972	0.79933	56	66	80	50	24	44	59	74	42	99	108	58
FJOH_RS08850	Fjoh_1708		-0.49409	0.32205	0.17324	0.82403	0.026519	0.94789	198	227	203	133	75	181	215	237	164	334	346	223
FJOH_RS08855	Fjoh_1709		-0.4537	0.32768	-0.23254	0.79354	0.17585	0.62468	209	217	199	140	90	159	224	274	184	269	239	170
FJOH_RS08860	Fjoh_1710		-0.74965	0.093985	-0.07107	0.97451	0.87521	0.0092326	135	149	172	74	52	106	272	300	225	178	228	143
FJOH_RS08865	Fjoh_1711		0.64526	0.11069	-0.18261	0.8627	1.4664	9.2566e-07	416	342	320	477	411	520	952	1091	844	466	431	320
FJOH_RS08870	Fjoh_1712		0.25997	0.52693	-0.42333	0.44611	-0.38971	0.26211	204	331	286	257	179	409	226	194	171	236	333	202
FJOH_RS08875	Fjoh_1713		-0.10633	0.8607	-0.0030024	1	-0.32409	0.38037	1213	895	1237	885	651	1108	966	922	697	1781	1490	1006
FJOH_RS08880	Fjoh_1714		-0.47727	0.23342	-0.44699	0.43704	-0.36795	0.31564	371	344	371	198	191	260	287	288	233	371	393	254
FJOH_RS08885	Fjoh_1715		2.8767	2.9494e-18	1.7802	2.9267e-08	0.43089	0.20909	466	881	449	3492	2503	5367	793	835	671	2639	3345	1898
FJOH_RS08890	Fjoh_1716		-0.68	0.084766	-0.13349	0.85492	-1.5183	4.7935e-07	941	1252	1451	510	456	978	453	447	311	1135	1754	1235
FJOH_RS08895	Fjoh_1717		-0.17297	0.72284	-0.0017241	1	0.2608	0.52509	235	279	337	206	156	272	330	331	298	353	397	307
FJOH_RS08900	Fjoh_1718		-0.34654	0.42072	-0.14762	0.85464	-0.17754	0.61415	561	666	809	441	322	587	648	581	478	774	900	627
FJOH_RS08905	Fjoh_1719		0.13559	0.75018	-0.14751	0.91212	-0.3955	0.3418	170	152	173	144	108	217	140	137	89	228	208	136
FJOH_RS08910	Fjoh_1720		0.85592	0.048605	1.3641	0.00068396	1.6028	8.886e-06	45	50	37	66	41	104	164	129	97	158	201	87
FJOH_RS08915	Fjoh_1721		-0.25336	0.75108	0.24173	0.75256	1.136	0.00045126	143	148	130	97	57	160	349	289	252	183	262	185
FJOH_RS08920	Fjoh_1722		-0.24815	0.60375	-0.14083	0.88721	0.48225	0.12868	17082	14147	18383	12137	8264	15301	25124	21879	19374	19065	22772	15299
FJOH_RS08925	Fjoh_1723		-0.92428	0.041947	-0.64031	0.2754	-1.4083	0.00063983	262	577	505	151	146	301	200	140	133	249	429	366
FJOH_RS08930	Fjoh_R0033		-1.8069	0.59276	-2.5393	0.43261	-1.756	0.43111	1	7	2	0	0	3	1	2	0	0	1	1
FJOH_RS08940	Fjoh_1724		2.5861	0.0016826	0.27375	0.98941	2.625	0.00024535	4	3	3	18	16	15	23	24	14	7	3	5
FJOH_RS08945	Fjoh_1725		0.065528	0.91988	-0.66306	0.38882	0.23445	0.56215	5013	10939	7401	7798	4404	8357	7917	10563	7389	3900	6083	7492
FJOH_RS08950	Fjoh_1726		-0.16018	0.78669	-0.4753	0.40676	-0.89332	0.0097033	219	201	229	163	119	213	117	117	100	224	219	151
FJOH_RS08955	Fjoh_1727		-0.61372	0.12331	0.0045867	1	-0.57917	0.074291	1396	1149	1521	745	540	982	923	922	762	1816	2180	1240
FJOH_RS08960	Fjoh_1728		-0.4937	0.24499	0.41076	0.40267	-0.50482	0.13561	1237	971	1282	711	490	925	814	894	663	2157	2313	1466
FJOH_RS08965	Fjoh_1729		-1.2638	0.023658	-1.0048	0.11669	-1.6191	0.0019048	167	431	405	147	75	120	108	96	96	159	243	202
FJOH_RS08970	Fjoh_1730		-1.7115	3.2399e-07	-0.88704	0.019536	-0.57695	0.058082	2046	2149	2831	696	428	663	1458	1518	1445	1959	1642	1184
FJOH_RS08975	Fjoh_1731		-1.9189	1.1369e-05	-1.1205	0.026217	-3.1092	2.9912e-11	1336	975	1739	365	321	128	118	210	123	1200	721	466
FJOH_RS08980	Fjoh_1732		-0.40312	0.40058	0.021938	0.99486	-0.086232	0.88495	295	223	264	150	128	230	252	255	205	373	370	270
FJOH_RS08985	Fjoh_1733		0.85173	0.15056	-1.0735	0.46576	-1.2698	0.20424	1724	856	702	1902	1494	1623	490	536	346	832	730	501
FJOH_RS08990	Fjoh_1734		1.572	1.7336e-05	0.53798	0.27058	1.5049	1.3737e-06	151	132	133	375	291	361	394	476	284	321	277	180
FJOH_RS08995	Fjoh_1735		0.0077217	0.97542	-2.3572	0.098421	0.68022	0.12467	696	340	293	453	394	236	776	763	590	120	149	78
FJOH_RS09000	Fjoh_1736		0.026184	0.93913	0.17872	0.84304	0.27198	0.53479	78	79	95	69	47	106	87	118	85	150	132	82
FJOH_RS09005	Fjoh_1737		-0.080116	0.90271	1.2384	0.00083916	0.054272	0.93359	110	119	131	79	79	128	120	132	104	413	413	256
FJOH_RS09010	Fjoh_1738		-0.13347	0.80415	1.3053	0.00064963	-1.0243	0.056354	61	129	70	68	51	78	46	49	28	266	337	209
FJOH_RS09015	Fjoh_1739		0.037239	0.98241	1.0486	0.02335	-0.70955	0.080397	49	115	87	65	52	99	50	54	40	199	319	143
FJOH_RS09020	Fjoh_1740		0.33462	0.4369	-0.064831	0.94219	-0.19092	0.62376	361	411	460	406	326	581	293	460	280	445	536	473
FJOH_RS09025	Fjoh_1741		-0.084016	0.91535	-0.16107	0.83745	-0.588	0.15384	93	95	112	76	60	103	51	90	51	105	110	114
FJOH_RS09030	Fjoh_1742		-1.1508	0.0020159	0.11421	0.89032	-0.4443	0.21339	662	561	710	238	171	340	525	498	352	969	1020	676
FJOH_RS09035	Fjoh_1742		0.19934	0.81954	-0.75636	0.20492	0.89515	0.035799	25	52	62	30	38	63	83	88	69	35	35	30
FJOH_RS09040	Fjoh_1744		-1.1372	0.060118	-1.2283	0.10603	-0.47208	0.32386	310	824	553	236	152	245	398	338	382	218	379	285
FJOH_RS09045	Fjoh_1745		-0.52484	0.47709	-0.58663	0.4727	-0.34478	0.54605	19	40	24	16	11	22	19	22	20	21	25	22
FJOH_RS09050	Fjoh_1746		3.2205	4.0452e-14	2.1904	1.7746e-06	2.2317	9.6797e-13	126	66	71	779	612	665	478	462	296	704	587	308
FJOH_RS09055	Fjoh_1747		-1.3238	0.0001468	0.52426	0.24777	-0.64966	0.042498	1912	1374	2100	588	459	779	1220	1127	949	3074	4176	2616
FJOH_RS09060	Fjoh_1748		-0.42988	0.34131	0.76207	0.054759	-0.6773	0.035573	732	696	788	461	315	640	517	415	391	1735	1871	1188
FJOH_RS09065	Fjoh_1749		-0.54491	0.23074	-0.13535	0.91356	-0.55175	0.11696	167	225	243	125	78	169	170	126	114	270	312	157
FJOH_RS09070	Fjoh_1750		0.72921	0.73936	0.6915	0.88532	1.5526	0.30802	1	2	2	0	1	7	5	6	3	1	9	1
FJOH_RS09075	Fjoh_1751		0.89887	0.66584	0.064493	1	0.74433	0.71116	2	0	5	7	1	3	4	4	3	5	2	2
FJOH_RS09080	Fjoh_1752		0.96389	0.37889	0.86984	0.59359	0.96527	0.35685	3	5	7	10	4	11	5	13	9	8	23	5
FJOH_RS09085	Fjoh_1753		-1.1434	0.0006864	-0.02312	1	-0.36546	0.26724	4656	4630	6402	2122	1576	2156	4341	4000	3245	6418	8033	5042
FJOH_RS09090	Fjoh_1754		0.5737	0.2256	1.2254	0.00089109	-0.33851	0.37843	118	114	162	182	131	168	85	116	93	504	458	225
FJOH_RS09095	Fjoh_1755		1.657	0.00041812	1.0003	0.0069423	0.17834	0.60781	208	179	193	609	445	436	215	253	169	627	563	315
FJOH_RS09100	Fjoh_1756		1.1198	0.0037493	1.2303	0.00068185	-0.68055	0.073411	132	131	162	267	203	299	102	88	65	528	483	269
FJOH_RS09105	Fjoh_1757		1.2012	0.021929	1.005	0.093117	-0.7405	0.26087	23	23	23	41	37	55	17	13	10	70	58	47
FJOH_RS09110	Fjoh_1758		0.35787	0.43284	-0.18292	0.80245	0.089865	0.8472	643	957	1003	995	687	1084	1045	891	691	1129	1028	717
FJOH_RS09115	Fjoh_1759		-0.50919	0.30391	0.18027	0.80464	-0.46496	0.17448	335	322	397	167	131	356	271	233	221	510	645	370
FJOH_RS09120	Fjoh_1760		-2.3441	0.0019967	-0.83547	0.28088	-1.5298	0.012708	84	254	224	30	21	41	75	58	48	102	152	126
FJOH_RS09125	Fjoh_1761		-0.84009	0.03212	-0.22702	0.72708	-0.37387	0.25197	170	313	336	119	92	171	208	194	184	205	378	274
FJOH_RS09130	Fjoh_1762		-1.1319	0.0021595	-0.61422	0.18721	-0.45552	0.1537	432	808	711	254	157	347	519	433	383	384	726	472
FJOH_RS09135	Fjoh_1763		-0.20874	0.59477	0.10665	0.9021	0.91719	0.0026561	682	629	724	531	408	516	1280	1342	1062	1150	969	674
FJOH_RS09140	Fjoh_1764		-0.98291	0.057908	-0.40904	0.62737	0.11064	0.73049	6789	3932	5422	2407	1901	2579	6283	6196	4589	5985	5868	3870
FJOH_RS09145	Fjoh_1765		-3.8399	9.2544e-07	-1.2259	0.089825	-0.46884	0.39378	1213	2960	1887	106	97	145	782	1802	1451	761	1361	1054
FJOH_RS09150	Fjoh_1766		4.12	2.4881e-33	-0.10219	0.93685	2.8248	3.2949e-18	760	910	646	11291	7949	15438	4385	6356	4930	780	1145	806
FJOH_RS09155	Fjoh_1767		1.1986	0.0010473	-0.055186	0.9504	-0.68331	0.072528	172	389	368	546	446	772	219	164	155	365	436	303
FJOH_RS09160	Fjoh_R0035		-0.49011	0.55946	0.25876	0.79731	0.70012	0.094272	34	49	32	25	10	39	60	85	38	52	76	47
FJOH_RS09165	Fjoh_R0036		-0.2571	0.7001	-0.95135	0.18192	-0.7385	0.18683	26	24	40	21	17	24	17	19	15	21	21	16
FJOH_RS09170	Fjoh_1768		1.6179	2.1904e-06	0.1597	0.84927	0.22406	0.53077	429	423	492	1123	908	1432	520	568	417	652	737	509
FJOH_RS09175	Fjoh_1769		-1.2262	0.015306	0.05304	1	0.16191	0.87383	62	136	99	35	38	24	169	55	87	77	161	136
FJOH_RS09180	Fjoh_1770		-2.2803	0.019256	0.16786	0.96059	-0.10959	0.93533	17	65	45	7	6	8	71	18	22	46	81	49
FJOH_RS09185	Fjoh_1771		-0.60016	0.11878	0.065836	0.96559	-0.32691	0.34226	343	371	435	204	176	247	313	286	267	563	578	381
FJOH_RS09190	Fjoh_1772		-0.02019	0.98186	0.46207	0.40267	0.040217	0.96137	172	155	202	165	106	167	164	193	160	310	353	255
FJOH_RS09195	Fjoh_1773		-0.89431	0.016522	-0.040058	0.98131	0.15181	0.68813	2364	2939	2735	1098	858	1754	2782	3263	2461	2557	4162	3041
FJOH_RS09200	Fjoh_1774		0.45893	0.31452	0.44311	0.37147	1.2023	8.2856e-05	433	554	569	635	486	634	1327	1118	955	1095	1033	576
FJOH_RS09205	Fjoh_1775		0.22438	0.58823	0.68863	0.10811	0.69262	0.032126	432	535	586	506	339	705	910	809	665	1315	1129	729
FJOH_RS09210	Fjoh_1776		0.068974	0.97881	-0.02221	1	1.0898	0.00048732	263	283	301	257	212	260	622	610	490	395	428	245
FJOH_RS09215	Fjoh_1777		-1.1149	0.0011338	-1.5838	1.2884e-06	-1.1648	8.0493e-05	3429	3897	5265	1601	1246	1987	1880	1938	1499	1665	2364	1292
FJOH_RS09220	Fjoh_1778		-3.9305	1.2067e-30	-7.7708	4.5903e-77	-11.006	5.0878e-96	1326	1860	2065	133	111	4	0	0	2	7	11	11
FJOH_RS09225	Fjoh_1779		-3.9141	2.2888e-32	-7.9905	4.1823e-95	-11.988	4.9173e-154	26144	30482	34523	2404	1938	42	8	6	7	60	131	222
FJOH_RS09230	Fjoh_1780		-3.2113	2.1424e-20	-7.7846	8.1053e-75	-13.008	4.9506e-93	8177	6499	8613	980	834	23	0	3	0	12	47	65
FJOH_RS09235	Fjoh_1781		-3.8302	1.6943e-21	-8.9009	1.1086e-65	-10.948	4.3614e-69	9141	7133	11475	832	585	21	6	6	2	12	19	36
FJOH_RS09240	Fjoh_1782		0.34385	0.4967	-0.26322	0.68662	1.0511	0.00064485	435	494	577	584	433	549	1095	1043	831	569	580	425
FJOH_RS09245	Fjoh_1783		0.42208	0.30492	2.6253	2.9534e-07	0.50441	0.19369	87	165	97	145	74	187	205	136	129	658	1320	748
FJOH_RS09250	Fjoh_1784		1.1952	0.00049222	-0.1612	0.89333	-0.4405	0.22814	487	381	467	866	611	1152	318	375	260	642	549	347
FJOH_RS09255	Fjoh_1785		-0.90234	0.015078	0.36837	0.55267	-0.86079	0.0076917	273	363	467	178	122	187	194	223	157	639	675	463
FJOH_RS09260	Fjoh_1786		-2.0321	1.0467e-07	0.15269	0.88964	-2.4692	4.7498e-12	171	203	258	59	29	39	34	51	25	344	304	230
FJOH_RS09265	Fjoh_1787		0.34794	0.5757	0.49024	0.53645	2.3062	2.5936e-09	32	17	21	15	18	48	117	109	110	49	44	34
FJOH_RS09270	Fjoh_1788		-0.6403	0.35544	0.015355	0.99159	1.8855	1.4158e-07	52	37	31	16	17	35	145	154	133	64	56	38
FJOH_RS09275	Fjoh_1789		-0.8171	0.10558	0.072963	0.95921	1.9288	1.485e-09	112	97	87	48	30	70	322	447	322	130	151	115
FJOH_RS09280	Fjoh_1790		0.058687	0.9299	-0.21063	0.78059	0.14586	0.72129	690	771	836	719	482	814	802	888	723	824	1001	678
FJOH_RS09285	Fjoh_1791		0.64282	0.078128	0.73893	0.072618	1.2483	3.718e-05	4631	8073	6329	8059	5685	11523	14588	14151	13544	14129	15262	10461
FJOH_RS09290	Fjoh_1792		-0.20813	0.69301	-0.52391	0.27064	-0.55649	0.095468	908	851	984	654	471	910	681	626	487	746	932	716
FJOH_RS09295	Fjoh_1793		-0.031478	1	-0.3605	0.57863	0.6122	0.066899	262	273	223	211	144	286	400	367	342	236	301	213
FJOH_RS09300	Fjoh_1794		-0.34457	0.45694	-0.36218	0.54749	0.59968	0.0711	307	246	312	216	136	226	435	435	384	286	308	252
FJOH_RS09310	Fjoh_1796		2.894	0.40232	0.13476	1	0.05303	1	0	0	1	2	1	3	0	1	0	0	0	1
FJOH_RS09315	Fjoh_1797		0.93572	0.29172	-0.26438	0.94826	0.038638	1	7	4	11	11	8	17	2	11	8	8	9	6
FJOH_RS09320	Fjoh_1797		1.7921	0.46157	-0.55296	1	2.0729	0.3763	1	1	0	3	0	4	0	4	4	1	1	0
FJOH_RS09325	Fjoh_1798		0.60372	0.32811	-0.023582	1	-0.25276	0.78787	20	18	15	24	14	33	12	18	13	22	24	20
FJOH_RS09330	Fjoh_1799		0.48685	0.35545	0.11559	0.90754	-0.63333	0.35489	31	23	21	24	16	57	17	20	11	41	47	20
FJOH_RS09335	Fjoh_1800		0.27664	0.50293	0.60708	0.19136	0.73071	0.023289	280	360	311	336	214	438	574	529	408	638	711	483
FJOH_RS09340	Fjoh_1801		-0.28344	0.62094	0.12967	0.89939	0.027247	0.98146	362	505	457	299	180	470	464	457	361	577	748	497
FJOH_RS09345	Fjoh_1802		-0.38303	0.36289	-0.31242	0.63669	-0.078817	0.93006	433	271	434	281	189	261	379	411	262	447	360	343
FJOH_RS09350	Fjoh_1803		-0.155	0.73376	0.59743	0.35349	0.43767	0.18755	966	932	1178	709	620	988	1380	1441	1151	2925	2023	1071
FJOH_RS09355	Fjoh_1804		-0.86862	0.04496	-0.40071	0.56044	0.37685	0.37082	78	104	109	52	35	43	111	140	106	102	110	67
FJOH_RS09360	Fjoh_1805		-0.98642	0.0051296	-0.56911	0.20133	-0.67034	0.02987	1629	1907	2557	823	648	1098	1352	1269	1004	1885	1902	1348
FJOH_RS09365	Fjoh_1806		-1.0123	0.0042416	-0.42892	0.40722	-1.297	1.7028e-05	1675	1640	2238	816	562	932	821	784	561	1959	1953	1301
FJOH_RS09370	Fjoh_1807		-1.2726	0.00029086	-0.49935	0.30151	-1.445	1.5083e-06	1513	1634	2088	617	418	804	679	686	475	1667	1838	1173
FJOH_RS09375	Fjoh_1808		-1.1671	0.00063827	-0.61186	0.16571	-1.4475	1.2543e-06	2030	2216	2650	895	672	981	832	934	651	2035	2109	1524
FJOH_RS09380	Fjoh_1809		-0.71533	0.054106	-0.30792	0.61274	-1.2745	2.5325e-05	1456	1575	1996	887	622	1063	714	772	506	2015	1849	1261
FJOH_RS09385	Fjoh_1810		-0.76398	0.034811	-0.56643	0.2148	-1.2938	3.0473e-05	761	820	1067	486	328	477	400	404	238	778	849	612
FJOH_RS09390	Fjoh_1811		-0.70879	0.052886	-0.25452	0.7092	-1.1409	0.00018066	1526	1566	1850	869	657	999	801	787	564	1954	1937	1346
FJOH_RS09395	Fjoh_1812		0.068791	0.96496	0.14307	0.91212	0.21111	0.57047	418	568	630	504	365	528	599	717	465	735	809	662
FJOH_RS09400	Fjoh_1813		-1.2589	0.00021745	-0.46908	0.30869	-1.0312	0.00059121	2026	2727	3143	964	681	1098	1295	1415	963	2407	2662	2016
FJOH_RS09405	Fjoh_1814		-1.6581	6.6992e-07	-0.41502	0.38664	-0.6309	0.040806	4269	5478	6718	1441	1077	1841	3480	3874	2730	4881	6002	4444
FJOH_RS09410	Fjoh_1815		-0.20097	0.58482	-0.3584	0.51113	1.2705	3.0803e-05	511	749	687	488	393	504	1645	1482	1307	599	757	541
FJOH_RS09420	Fjoh_1816		1.0324	0.0067007	0.55751	0.28527	2.1174	1.6822e-11	114	141	138	182	174	328	532	628	464	284	260	186
FJOH_RS09425	Fjoh_1817		-0.070504	0.97687	0.17897	0.81819	0.0012774	0.99405	359	437	372	276	214	475	414	415	296	509	712	456
FJOH_RS09430	0		1.2771	0.0439	0.80223	0.36385	1.208	0.061819	13	4	12	15	12	37	32	26	10	26	32	10
FJOH_RS09435	Fjoh_1818		0.54392	0.16295	0.005764	1	0.4486	0.2021	132	121	104	141	97	219	173	178	124	165	176	119
FJOH_RS09440	Fjoh_1819		0.12724	0.84715	0.19872	0.90223	0.22699	0.68703	25	20	22	14	16	34	28	31	18	34	34	29
FJOH_RS09445	Fjoh_1820		0.60275	0.21155	-0.15894	0.90314	-0.7145	0.12566	55	84	51	68	67	108	44	45	24	75	81	59
FJOH_RS09450	Fjoh_1821		0.029197	0.88413	0.096582	0.93534	0.49526	0.14214	169	93	125	110	73	167	175	215	146	253	162	122
FJOH_RS09455	Fjoh_1822		-0.33142	0.57066	-0.12865	0.96208	0.78076	0.023119	114	101	91	69	49	92	173	198	140	141	143	80
FJOH_RS09460	Fjoh_1823		-1.4936	0.0004699	-0.39203	0.57866	-1.2338	0.0011217	149	126	123	36	30	56	72	55	39	159	130	99
FJOH_RS09465	Fjoh_1824		-2.0436	0.0033732	-0.53753	0.55434	-1.2313	0.04565	777	377	655	128	123	104	294	252	207	593	614	403
FJOH_RS09470	Fjoh_1825		0.58267	0.14025	0.29469	0.70943	-0.10291	0.83624	76	138	95	130	71	205	90	111	73	176	172	127
FJOH_RS09475	Fjoh_1826		-3.395	0.063834	0.19956	0.97652	-0.26868	0.88927	5	4	11	0	0	2	6	7	3	6	16	7
FJOH_RS09480	Fjoh_1827		-0.29882	0.48549	0.35356	0.60203	0.28766	0.46783	180	366	410	159	180	301	421	401	275	456	655	403
FJOH_RS09485	Fjoh_1828		0.27629	0.55629	-0.12709	0.94859	0.33251	0.53551	31	40	35	27	21	67	45	45	37	47	42	33
FJOH_RS09490	Fjoh_1829		1.574	0.00010619	1.4232	0.00031602	0.73792	0.070212	47	43	63	148	90	143	99	80	65	214	212	103
FJOH_RS09495	Fjoh_1830		-1.9751	6.7262e-08	0.26021	0.66003	0.73503	0.024792	390	328	385	87	57	94	562	581	596	537	750	414
FJOH_RS09500	Fjoh_1831		1.2153	0.0008475	0.58044	0.28071	-0.42018	0.28931	119	173	287	377	236	519	147	146	111	394	397	277
FJOH_RS09505	Fjoh_1832		0.87881	0.021403	0.43332	0.4672	-3.5715	3.3814e-10	224	365	518	664	360	665	42	30	17	702	671	474
FJOH_RS09510	Fjoh_1833		1.8644	1.349e-07	0.54509	0.32018	-2.4122	1.654e-10	102	144	179	508	276	512	34	20	21	291	286	197
FJOH_RS09515	Fjoh_1834		0.4308	0.46372	1.0634	0.039311	0.38804	0.45939	24	32	33	27	24	52	45	41	26	91	100	48
FJOH_RS09520	Fjoh_1835		-0.52298	0.35663	0.027706	1	0.47465	0.27539	40	44	56	41	16	24	82	65	41	53	76	50
FJOH_RS09525	Fjoh_1836		-0.73038	0.32873	0.25915	0.92724	1.5328	2.7376e-05	24	90	58	29	24	30	192	139	130	41	136	77
FJOH_RS09530	Fjoh_1837		-1.218	0.37761	0.20673	0.9679	0.75365	0.33692	5	39	22	9	4	11	36	29	35	37	32	24
FJOH_RS09535	Fjoh_1838		-0.40223	0.34427	0.060082	0.98534	-0.16667	0.63848	161	249	273	143	108	178	226	184	162	345	341	210
FJOH_RS09540	Fjoh_1839		-0.19535	0.61558	-0.18954	0.85111	1.1764	0.00017971	234	245	288	207	155	186	579	583	486	359	320	183
FJOH_RS09545	Fjoh_1840		-0.30339	0.48714	-0.19429	0.8608	3.4431	1.2854e-28	211	153	179	134	106	125	1983	1923	1775	174	268	167
FJOH_RS09550	Fjoh_1841		1.73	4.5323e-07	-0.6911	0.10811	-0.3986	0.22687	372	599	566	1460	1080	1684	436	348	314	414	459	317
FJOH_RS09555	Fjoh_1842		-4.4977	6.0321e-08	-1.5315	0.030622	-3.2504	8.4754e-06	4475	5454	10856	312	183	249	766	618	632	1889	3500	3195
FJOH_RS09560	Fjoh_1843		-3.8086	0.004595	-1.9468	0.13928	-3.0438	0.011134	161	220	592	22	16	16	53	32	25	80	112	106
FJOH_RS09565	Fjoh_1844		-3.851	0.00094954	-2.0087	0.066758	-3.1032	0.0024451	261	465	964	39	21	35	73	50	56	149	192	161
FJOH_RS09570	Fjoh_1845		-1.4149	4.7187e-05	-0.94155	0.0098163	-0.34938	0.26168	781	1198	1125	347	226	405	770	759	745	485	876	638
FJOH_RS09580	Fjoh_1847		-0.48346	0.25859	-0.049336	0.98534	-0.34234	0.34261	417	492	566	285	207	405	433	403	279	629	709	460
FJOH_RS09585	Fjoh_1848		-0.48966	0.1993	-0.28126	0.64455	-0.18946	0.59829	672	752	945	507	361	529	760	683	535	916	864	658
FJOH_RS09590	Fjoh_1849		0.32456	0.63475	-0.40574	0.5467	0.2975	0.60574	36	48	64	54	40	58	35	81	54	43	45	47
FJOH_RS09595	Fjoh_1850		0.038308	0.98226	-0.42872	0.37147	0.53536	0.11039	588	848	992	712	503	863	1240	1178	905	735	849	647
FJOH_RS09600	Fjoh_1851		0.35687	0.37008	-0.17575	0.8346	-0.64376	0.043397	1343	1645	1722	1615	1196	2322	1024	1097	762	2049	1973	1265
FJOH_RS09605	Fjoh_1852		1.0186	0.003859	-0.28232	0.67098	-0.71687	0.035782	338	373	421	583	454	928	228	277	160	453	410	308
FJOH_RS09610	Fjoh_1853		0.098181	0.86708	-0.80244	0.033348	-1.0146	0.00099618	5575	10622	9185	7503	5420	9816	3370	5043	3400	5171	7297	5480
FJOH_RS09615	Fjoh_1854		-0.0688	0.93363	-0.81404	0.071352	-0.61976	0.05401	3547	6817	5378	3999	2818	5948	2718	4141	2790	2821	4407	3718
FJOH_RS09620	Fjoh_1855		-0.15692	0.77416	-0.55574	0.26744	-1.4866	3.9944e-05	6574	12926	10902	6846	5118	11273	2739	4733	2780	6448	10012	8703
FJOH_RS09625	Fjoh_1856		0.4021	0.29445	-0.13718	0.8561	-0.76703	0.02928	3493	6916	5993	5294	4107	9059	2245	4043	2730	4310	7472	6343
FJOH_RS09630	Fjoh_1857		1.6611	2.5765e-06	1.0119	0.0077217	2.1561	1.1895e-12	304	603	628	1447	1080	1392	2253	2206	1902	1175	1691	994
FJOH_RS09635	Fjoh_1858		-0.69491	0.083415	-0.018912	1	-0.58914	0.081444	418	385	404	209	159	265	266	265	236	649	520	357
FJOH_RS09640	Fjoh_1859		-0.44373	0.24222	-0.5791	0.24329	-0.17047	0.69585	344	336	367	275	171	183	306	352	239	313	338	237
FJOH_RS09645	Fjoh_1860		-0.61788	0.11304	-0.55023	0.23022	-0.59357	0.063497	422	728	645	352	224	405	431	378	313	509	595	423
FJOH_RS09650	Fjoh_1861		0.29033	0.58684	0.0011752	1	0.14774	0.73549	534	914	880	813	639	873	942	838	655	1151	1082	695
FJOH_RS09655	Fjoh_1862		0.4411	0.28796	0.37218	0.47012	0.32598	0.33742	518	482	536	646	434	676	660	664	525	1065	898	584
FJOH_RS09660	Fjoh_1863		-1.0051	0.01075	0.22146	0.74004	-1.4225	3.9944e-05	225	201	223	92	73	106	95	81	59	305	429	239
FJOH_RS09665	Fjoh_1864		-0.40757	0.38766	-0.23761	0.77203	1.9513	7.276e-11	394	270	420	208	169	326	1410	1417	1195	383	477	311
FJOH_RS09670	Fjoh_1865		1.0733	0.003708	0.028271	1	2.2836	3.1298e-14	352	364	376	703	510	696	1622	1902	1543	504	524	380
FJOH_RS09675	Fjoh_1866		1.2979	0.00021745	0.44006	0.42057	2.0916	4.7819e-13	2229	1206	1526	3120	2259	5544	6737	7889	6079	3375	2945	2346
FJOH_RS09680	Fjoh_1867		0.74321	0.15257	0.27111	0.82171	2.7007	1.3894e-12	22	26	23	24	21	61	163	131	142	37	44	28
FJOH_RS09685	Fjoh_1868		-1.1112	0.014615	-0.99482	0.027786	-1.086	0.0037758	86	122	123	31	31	70	46	57	44	67	81	59
FJOH_RS09695	Fjoh_1869		0.36149	0.60268	0.40955	0.76903	-0.24969	0.9012	12	6	14	10	5	23	10	13	4	19	24	12
FJOH_RS09700	Fjoh_1870		0.38864	0.83448	0.12742	1	-1.2044	0.25653	6	5	12	7	8	9	1	4	4	15	5	10
FJOH_RS09705	Fjoh_1871		0.15576	0.8279	0.1083	0.91678	-1.0112	0.019032	78	94	78	67	68	97	54	49	20	118	143	84
FJOH_RS09710	Fjoh_1872		-0.64998	0.21548	-1.2716	0.0062813	0.79693	0.04002	51	85	68	40	24	46	135	105	95	26	40	37
FJOH_RS09720	Fjoh_1874		-0.94076	0.046968	-1.1832	0.041319	-3.2713	2.3747e-07	787	509	1130	361	277	412	77	88	73	351	582	401
FJOH_RS09725	Fjoh_1875		-0.70272	0.079867	-0.34995	0.52143	-1.7473	3.17e-05	191	415	354	137	132	219	94	87	84	279	371	277
FJOH_RS09730	Fjoh_R0039		0.49917	0.78575	-0.46006	0.84478	0.19578	0.96635	5	9	8	6	10	8	7	7	9	8	7	5
FJOH_RS09735	Fjoh_1876		0.72482	0.0474	0.20248	0.76856	0.77414	0.017742	221	243	252	312	217	498	398	443	330	445	392	222
FJOH_RS09740	Fjoh_1876		2.3121	0.85205	0.48722	1	2.5697	0.5118	0	1	0	0	3	0	1	1	3	0	2	0
FJOH_RS09745	Fjoh_1877		0.85467	0.057643	0.50671	0.48572	1.0586	0.006771	45	45	29	54	43	92	88	89	65	81	59	71
FJOH_RS09755	Fjoh_1878		0.51431	0.21876	0.098082	0.89032	0.59372	0.058699	918	967	1048	1259	925	1296	1495	1611	1144	1778	1485	791
FJOH_RS09760	Fjoh_1879		0.29872	0.59586	0.68449	0.49283	1.4828	7.2409e-07	922	1714	1627	1589	1188	1459	4100	4104	3022	4644	2550	1518
FJOH_RS09765	Fjoh_1880		-0.0056123	0.93486	-0.029362	1	-0.19528	0.76394	39	37	57	46	31	29	40	46	26	49	71	44
FJOH_RS09770	Fjoh_1881		0.80642	0.45907	-0.63801	0.82947	0.99571	0.34755	2	9	3	6	3	13	4	14	8	1	6	4
FJOH_RS09775	Fjoh_1882		-0.34345	0.93573	-2.5013	0.48815	-0.55684	0.75396	1	11	4	5	1	5	1	6	3	0	4	0
FJOH_RS09780	Fjoh_1883		0.86623	0.55479	0.26284	0.96641	-0.41503	0.82146	3	3	7	8	5	6	2	4	3	4	12	4
FJOH_RS09785	Fjoh_1884		0.10357	1	-0.12258	0.95628	0.5926	0.44008	7	11	14	6	9	13	20	16	10	7	14	14
FJOH_RS09790	Fjoh_1885		0.037574	0.96841	-1.5416	0.48435	0.17431	0.97425	3	6	6	3	6	2	5	7	4	4	3	0
FJOH_RS09795	0		2.9698	0.38951	1.3151	0.98607	0.39199	1	0	1	0	0	3	3	0	0	1	1	1	1
FJOH_RS09805	Fjoh_1887		-1.2743	0.46014	3.8212	0.00084579	1.2578	0.035799	54	502	158	79	62	100	548	560	461	1856	6899	3716
FJOH_RS09810	Fjoh_1888		0.31646	0.45367	-0.47674	0.33448	0.29011	0.43839	255	385	336	365	222	447	398	420	315	311	302	257
FJOH_RS09815	Fjoh_1889		0.75971	0.046968	-0.064335	0.97721	0.10754	0.78383	202	231	258	256	257	481	267	272	177	314	314	208
FJOH_RS09820	Fjoh_1890		0.11364	0.8368	0.0080754	1	-0.33178	0.39289	196	170	258	172	145	253	161	186	128	310	317	176
FJOH_RS09825	Fjoh_1891		0.20027	0.59272	0.050995	0.97212	0.57916	0.06754	1186	1149	1436	1106	825	1813	1973	1923	1494	1765	1958	1239
FJOH_RS09830	Fjoh_1892		0.5091	0.31739	0.14573	0.90764	0.88149	0.01058	90	90	103	100	102	129	205	180	120	143	136	113
FJOH_RS09835	Fjoh_1893		0.6213	0.10058	0.49282	0.35287	-1.071	0.0040007	123	124	123	162	93	247	53	63	52	230	267	168
FJOH_RS09840	Fjoh_1894		-0.55345	0.12556	-0.90006	0.013292	-0.45344	0.14567	1563	2552	2477	1197	1017	1478	1695	1526	1306	1318	1746	1306
FJOH_RS09845	Fjoh_1895		0.84004	0.018815	0.079613	0.97504	-0.29605	0.38984	376	592	507	641	516	1104	469	350	318	527	821	590
FJOH_RS09850	Fjoh_1896		0.31355	0.74834	-0.066365	0.9679	0.063198	1	9	51	35	41	18	39	36	25	29	43	30	35
FJOH_RS09855	Fjoh_1897		0.33415	0.4369	0.2166	0.77762	-0.70216	0.093692	83	107	87	90	64	150	60	66	39	161	163	90
FJOH_RS09865	Fjoh_1899		0.13681	0.89169	0.88577	0.024987	-1.9077	5.7563e-05	869	1959	1512	1399	1080	1387	386	435	274	3363	3879	2716
FJOH_RS09870	Fjoh_1900		0.87172	0.022265	0.95331	0.011154	-1.6094	2.5253e-07	427	719	610	850	725	1079	189	226	135	1569	1699	1029
FJOH_RS09875	Fjoh_1901		0.96081	0.010075	0.4046	0.4652	0.14835	0.71965	235	284	250	409	325	526	300	277	236	449	492	346
FJOH_RS09880	Fjoh_1902		-1.769	0.0013116	-0.81824	0.21628	-2.5942	1.7602e-05	760	425	715	183	129	150	109	113	84	594	478	318
FJOH_RS09885	Fjoh_1903		-0.94781	0.015268	-1.6643	1.9592e-06	-1.6781	5.0358e-07	175	179	287	129	58	88	52	65	68	76	70	95
FJOH_RS09890	Fjoh_1904		-1.827	0.00052265	-3.3959	1.4963e-08	-3.3356	2.0445e-08	398	332	679	137	116	46	60	44	30	69	62	38
FJOH_RS09895	Fjoh_1905		0.87698	0.17906	-2.7006	0.03549	-0.58412	0.5008	21	8	14	20	19	29	10	9	9	1	3	4
FJOH_RS09900	Fjoh_1906		-1.0616	0.0058233	0.82264	0.052434	2.736	9.9256e-19	131	209	238	80	61	85	1464	1153	1001	496	514	282
FJOH_RS09905	Fjoh_1907		-0.43152	0.46781	-0.76682	0.34915	0.76272	0.011162	1167	563	1021	556	472	703	1539	1650	1343	576	870	615
FJOH_RS09910	Fjoh_1908		0.32769	0.49815	-0.36719	0.54315	-0.10834	0.83057	702	634	862	775	642	862	769	725	477	865	809	500
FJOH_RS09915	Fjoh_1909		-0.17479	0.61634	0.15846	0.8561	0.37031	0.28229	345	295	494	296	243	275	528	514	362	744	526	340
FJOH_RS09920	Fjoh_1910		-0.35012	0.70269	0.11584	0.9615	1.5998	0.00024471	21	16	23	18	8	14	48	85	44	43	22	18
FJOH_RS09925	Fjoh_1911		0.056868	0.93499	0.54836	0.56525	0.7378	0.15949	18	22	17	17	10	25	36	37	20	43	30	31
FJOH_RS09930	Fjoh_1912		0.34512	0.42346	0.29398	0.67836	0.25601	0.49375	123	118	147	165	82	177	155	183	110	222	225	155
FJOH_RS09935	Fjoh_1913		-0.073656	0.89681	0.18282	0.78829	-0.25613	0.5396	386	276	369	311	210	303	300	313	225	552	585	367
FJOH_RS09940	Fjoh_1914		-0.4037	0.29674	-0.045787	0.99486	-0.41296	0.24339	1644	1415	1947	1154	823	1173	1239	1510	893	2389	2209	1549
FJOH_RS09950	0		-1.4054	0.024294	0.32751	0.78943	1.2778	0.0032336	18	33	23	8	9	4	76	64	34	27	54	35
FJOH_RS09955	Fjoh_1916		0.26799	0.62688	0.85188	0.18874	2.0221	1.296e-08	44	42	33	53	24	47	181	166	124	58	129	86
FJOH_RS09960	Fjoh_1917		-0.28484	0.47795	0.1411	0.8703	0.0060832	1	456	446	636	345	287	412	520	547	405	852	798	501
FJOH_RS09965	Fjoh_1918		0.83008	0.025311	0.13594	0.86373	1.4307	1.4308e-06	690	559	689	1140	711	1044	1567	1984	1473	1057	958	696
FJOH_RS09970	Fjoh_1919		-1.883	0.0069251	-1.3728	0.082892	-0.87123	0.1061	749	2248	1783	396	289	352	930	707	763	514	906	796
FJOH_RS09975	Fjoh_1920		0.50927	0.43157	0.31343	0.8024	-0.0091759	1	16	33	27	24	23	44	22	29	20	58	33	27
FJOH_RS09980	Fjoh_1921		-0.57627	0.12621	-0.40396	0.44611	0.10127	0.80675	641	734	949	459	331	502	914	846	617	729	911	571
FJOH_RS09985	Fjoh_1922		-0.2893	0.44493	0.19118	0.82286	0.27464	0.46309	903	1500	1589	968	688	1029	1541	1755	1253	2213	2105	1388
FJOH_RS09990	Fjoh_1923		0.67422	0.19472	0.3252	0.78972	1.279	0.0020766	24	41	44	50	30	68	86	79	80	50	64	53
FJOH_RS09995	Fjoh_1924		-2.5765	0.010126	-0.85806	0.40428	-2.7067	0.0046174	47	176	209	20	14	25	20	29	13	68	120	96
FJOH_RS10000	Fjoh_1925		-2.6399	0.0087483	-0.35763	0.76283	-1.389	0.062673	35	120	150	16	7	18	42	32	32	67	131	89
FJOH_RS10005	Fjoh_1926		0.077108	0.90755	-0.0083316	1	-0.57125	0.075455	507	722	800	637	412	747	466	472	354	989	949	603
FJOH_RS10010	Fjoh_1927		-0.46712	0.20009	-0.40634	0.45172	-0.24131	0.47468	1426	1452	1839	1000	792	1008	1210	1427	1146	1459	1906	1148
FJOH_RS10015	Fjoh_1928		-0.061339	0.86671	0.92884	0.061395	-0.62066	0.20414	41	54	54	46	34	35	33	37	23	138	128	91
FJOH_RS10020	Fjoh_1929		-0.48321	0.28898	0.64589	0.18967	2.0672	2.1786e-11	141	186	186	133	62	115	714	813	530	473	299	239
FJOH_RS10025	Fjoh_1930		-0.95802	0.008081	-0.38197	0.43217	-0.90624	0.0023067	1935	3448	2859	1083	836	1679	1481	1465	1195	2129	3257	2432
FJOH_RS10030	Fjoh_1931		-0.11353	0.76358	0.66481	0.30755	-0.11621	0.8402	30	52	51	30	34	33	37	48	31	91	90	78
FJOH_RS10035	Fjoh_1932		-1.1305	0.021929	-0.48113	0.44653	-1.5322	0.001443	190	419	487	117	107	189	137	117	98	253	400	301
FJOH_RS10040	Fjoh_1933		0.48075	0.26612	-0.0090534	0.995	1.541	3.074e-06	65	154	103	113	76	200	374	275	234	71	170	146
FJOH_RS10045	Fjoh_1934		0.72324	0.059886	0.21147	0.76551	1.0101	0.00096061	305	239	327	442	293	482	646	636	422	490	476	320
FJOH_RS10050	Fjoh_1935		0.060059	0.9366	-0.11416	0.98884	0.67588	0.050994	934	433	655	579	505	711	1097	1232	860	940	895	597
FJOH_RS10060	Fjoh_R0042		1.0345	0.95645	-1.5128	0.99486	0.57849	0.998	0	2	0	2	1	0	1	2	0	0	1	0
FJOH_RS10065	Fjoh_R0043		-0.34945	0.96623	1.3165	0.50361	1.2952	0.30584	0	7	2	2	1	3	6	8	6	4	14	9
FJOH_RS10070	Fjoh_1936		-1.4288	0.052637	-0.94502	0.35025	-0.46162	0.39053	21170	70307	50873	14773	11356	16865	33616	31684	29783	13767	38773	35292
FJOH_RS10080	Fjoh_1937		-1.2076	0.078222	0.2322	0.89008	0.041428	0.95221	26	41	18	10	7	15	31	33	21	22	69	37
FJOH_RS10085	Fjoh_1938		-0.63055	0.09556	-0.71257	0.24668	-0.46198	0.15527	316	604	439	261	187	277	339	308	279	201	422	382
FJOH_RS10090	Fjoh_1939		-1.9499	0.034959	-1.5156	0.16793	-1.2129	0.10049	1119	4742	3798	729	527	756	1377	1197	1219	696	1717	1575
FJOH_RS10095	Fjoh_1940		-2.2673	0.037093	-1.3442	0.27576	-0.86446	0.25313	1297	6591	5169	821	512	877	2275	2161	2078	1010	2726	2344
FJOH_RS10100	Fjoh_1941		-1.6692	0.064554	-1.2879	0.24822	-0.3712	0.53947	495	2180	1813	388	300	450	1147	1132	909	384	806	938
FJOH_RS10105	Fjoh_1942		-1.4362	0.086821	-1.3498	0.2116	0.48748	0.37156	806	3298	2727	713	503	843	3020	3088	2661	519	1113	1445
FJOH_RS10110	Fjoh_1943		-1.5763	1.5109e-06	-0.24369	0.78864	-2.1844	6.5795e-14	9936	17029	15699	4147	3117	4490	2874	3368	2581	7195	19136	17094
FJOH_RS10115	Fjoh_1944		-1.9454	2.7929e-09	-0.34334	0.63669	-3.3919	4.0363e-29	14465	20491	20695	4181	3139	4622	1773	1886	1374	8780	23961	20501
FJOH_RS10120	Fjoh_1945		-1.5283	2.703e-05	-0.10784	0.93685	-2.2271	1.2608e-12	549	755	574	172	121	271	106	166	111	279	783	999
FJOH_RS10125	Fjoh_1946		-1.0866	0.1694	0.29759	0.80245	0.38228	0.49005	32	19	29	6	6	23	40	28	32	28	52	43
FJOH_RS10130	Fjoh_1947		-0.60546	0.11818	-0.81823	0.03669	-0.28479	0.37606	500	854	758	381	282	500	554	572	498	398	653	439
FJOH_RS10135	Fjoh_1948		-1.9668	0.2619	-1.4147	0.54644	-1.2017	0.41078	218	50	85	23	22	35	50	59	46	62	57	54
FJOH_RS10140	Fjoh_1949		-0.498	0.23075	-0.072715	0.95974	0.44486	0.17596	1018	1253	1208	659	492	949	1778	1499	1243	1088	1879	1199
FJOH_RS10145	Fjoh_1950		0.27965	0.53415	-0.0031812	1	-0.22566	0.53551	409	584	518	434	406	704	451	442	337	615	786	501
FJOH_RS10150	Fjoh_1951		-1.1059	0.073231	-0.37292	0.74651	0.86186	0.0027844	19028	11310	12354	6076	4597	6148	25268	28638	22130	15979	16571	10457
FJOH_RS10155	Fjoh_1952		-1.1577	0.0081035	-0.63691	0.24711	0.25443	0.40943	16489	10269	15139	5279	4181	6467	17234	18169	13221	13558	12486	8557
FJOH_RS10160	Fjoh_1953		0.83447	0.41931	1.1048	0.36742	0.54998	0.59116	6	5	4	6	5	13	11	7	4	11	17	13
FJOH_RS10165	Fjoh_1954		-0.090417	0.98286	-0.11869	0.91356	-1.3566	1.0384e-05	630	787	737	508	335	942	292	280	229	921	957	635
FJOH_RS10170	Fjoh_1955		2.1743	1.0382e-06	0.55664	0.41675	-0.25375	0.75783	39	23	29	93	78	197	14	36	24	61	64	47
FJOH_RS10175	Fjoh_1956		1.6229	1.0603e-06	0.55406	0.48922	0.33136	0.37606	290	234	292	656	465	1078	272	370	332	798	479	280
FJOH_RS10180	Fjoh_1957		1.0348	0.021414	0.14955	0.91429	-3.4103	6.4177e-08	646	1148	1656	2436	1390	1877	117	102	83	1663	1794	1250
FJOH_RS10185	Fjoh_1958		1.4128	0.00081644	0.36149	0.65189	-3.8517	4.0043e-14	50	78	98	212	119	158	7	5	3	136	133	92
FJOH_RS10190	0		0.82947	0.75332	0.018853	1	#NAME?	0.33284	2	1	2	6	0	2	0	0	0	1	2	3
FJOH_RS10195	Fjoh_1959		0.76101	0.063136	0.11813	0.9238	-3.536	1.6568e-11	682	929	1448	1765	1029	1421	99	80	68	1667	1560	933
FJOH_RS10200	Fjoh_1960		1.0427	0.017819	-0.22366	0.75141	-2.6023	2.5898e-09	146	211	304	482	266	358	41	33	28	287	249	169
FJOH_RS10205	Fjoh_1961		-0.035239	1	0.41837	0.45902	-0.29861	0.40702	305	497	471	310	221	541	335	404	247	721	836	569
FJOH_RS10210	Fjoh_1962		-1.1639	0.017078	0.13365	0.89448	1.6344	7.4791e-07	83	76	79	41	16	35	275	254	187	122	125	86
FJOH_RS10215	Fjoh_1963		-0.53475	0.35632	0.35627	0.51984	1.4941	1.5515e-06	162	93	113	79	61	73	399	373	254	246	224	144
FJOH_RS10220	Fjoh_1964		-0.56168	0.1543	0.10658	0.92724	1.1285	0.00033029	181	174	191	93	99	109	461	403	291	277	262	203
FJOH_RS10225	Fjoh_1965		1.0729	0.0057101	0.87047	0.044069	3.9203	1.9645e-34	88	115	126	218	125	243	1746	1699	1287	281	311	173
FJOH_RS10230	Fjoh_1966		-0.44127	0.37917	0.039726	0.99486	3.3246	2.2619e-25	75	92	91	61	38	60	1049	823	613	102	149	86
FJOH_RS10235	Fjoh_1967		-0.46721	0.65206	-0.21524	0.90195	4.1257	1.1756e-31	29	25	22	15	8	27	511	449	336	22	35	26
FJOH_RS10240	Fjoh_1968		0.58382	0.15544	-0.27807	0.69916	3.9562	2.6176e-35	105	154	125	160	108	225	2312	1755	1595	98	174	123
FJOH_RS10245	Fjoh_1969		0.48515	0.42998	-0.26612	0.80245	0.50507	0.33188	20	41	27	45	20	39	41	48	30	37	26	27
FJOH_RS10250	Fjoh_1970		0.67333	0.096949	0.58095	0.21522	0.91374	0.0041799	199	181	213	264	207	325	385	411	283	499	383	254
FJOH_RS10255	Fjoh_1971		0.88909	0.027487	0.36211	0.58161	-0.12586	0.80246	73	142	88	191	96	189	95	102	68	176	199	119
FJOH_RS10260	Fjoh_1972		0.4303	0.68225	-0.10993	1	0.86958	0.20179	11	7	12	14	8	12	23	16	14	7	20	9
FJOH_RS10265	Fjoh_1973		0.79606	0.52627	-0.2721	0.97044	0.66892	0.55801	6	6	5	8	8	8	6	8	11	5	8	5
FJOH_RS10270	Fjoh_1974		1.023	0.2857	1.8585	0.02555	1.4745	0.040238	4	4	13	15	7	13	18	21	15	19	47	27
FJOH_RS10275	Fjoh_1975		-0.85687	0.29058	0.4531	0.84887	0.32175	0.63957	10	12	26	12	6	2	21	28	9	9	44	27
FJOH_RS10280	Fjoh_1976		-2.0776	0.79659	1.8642	0.39004	0.072759	1	1	1	2	0	0	1	1	2	1	6	7	5
FJOH_RS10285	Fjoh_1977		-0.14938	0.7433	0.078722	0.96108	0.12194	0.76874	329	313	410	272	206	314	373	410	310	543	479	374
FJOH_RS10290	Fjoh_1978		-0.38262	0.55485	0.051417	0.9615	-0.017991	1	87	62	60	40	34	66	72	66	62	77	126	77
FJOH_RS10295	Fjoh_1979		-0.34504	0.69665	-0.66593	0.47215	-0.70784	0.25646	32	25	25	18	13	25	19	17	13	24	27	16
FJOH_RS10300	Fjoh_1980		0.27886	1	0.37421	0.97464	1.2192	0.26792	0	5	6	2	4	4	10	11	3	8	5	4
FJOH_RS10305	Fjoh_1981		0.33086	0.84365	-0.1063	1	1.423	0.048388	4	7	9	9	4	8	20	20	11	12	9	3
FJOH_RS10310	Fjoh_1982		0.31946	0.72063	0.59396	0.61416	0.21292	0.7861	12	9	12	10	8	18	14	17	7	31	16	16
FJOH_RS10315	Fjoh_1983		0.16638	0.73224	0.69695	0.078051	0.73657	0.05865	732	465	684	590	480	712	1416	868	772	1471	1593	890
FJOH_RS10345	Fjoh_1984		0.077329	0.87705	0.038038	0.98534	-0.28432	0.43969	257	271	331	241	182	348	235	243	193	422	449	255
FJOH_RS10350	Fjoh_1985		0.79539	0.15201	-0.18364	0.91396	0.79528	0.072327	30	27	36	45	37	52	51	70	36	28	48	28
FJOH_RS10355	Fjoh_1986		3.4435	0.037106	1.1027	0.95052	2.7538	0.29459	0	1	1	5	5	7	1	3	7	0	3	2
FJOH_RS10360	Fjoh_1987		0.73399	0.088714	-0.28554	0.85083	-0.49503	0.26671	78	60	66	106	66	120	47	44	47	105	83	34
FJOH_RS10365	Fjoh_1988		1.4379	0.00061458	0.10504	0.93367	-0.36056	0.45686	82	78	70	158	100	302	62	66	46	131	99	84
FJOH_RS10370	Fjoh_1989		1.0754	0.012374	0.37545	0.56027	1.4088	0.018743	88	93	134	187	170	174	414	192	193	185	212	121
FJOH_RS10375	Fjoh_1990		0.27369	0.43105	0.18382	0.79472	0.40848	0.2109	330	307	353	314	200	544	512	454	309	522	577	342
FJOH_RS10380	Fjoh_1991		0.51588	0.20882	0.53105	0.33028	0.15142	0.71987	88	53	77	71	58	149	77	90	68	154	149	102
FJOH_RS10385	Fjoh_1992		0.36767	0.59477	0.40931	0.64177	1.474	0.00027506	35	20	26	20	29	39	84	74	62	52	45	40
FJOH_RS10390	Fjoh_1993		2.4001	1.4379e-12	0.51495	0.30561	2.2339	2.1403e-13	223	414	317	1303	1105	1779	1507	1473	1241	631	666	421
FJOH_RS10395	Fjoh_1994		1.2446	0.0005338	-0.51907	0.32207	0.84732	0.0085244	192	213	198	417	290	506	323	444	279	157	208	162
FJOH_RS10400	Fjoh_1995		2.0889	1.4726e-09	-0.19744	0.835	0.39136	0.25987	153	147	122	525	378	629	169	231	140	160	166	139
FJOH_RS10405	Fjoh_1996		1.8324	1.5151e-07	-0.10506	0.92984	0.94881	0.003383	171	183	213	574	431	686	351	414	283	233	250	180
[truncated: 3,142 more rows]

## Sheet: S2- DSM2064-CP
T: Fasta headers	T: Majority protein IDs	Locus_Tag	LFQ intensity FJ_H1	LFQ intensity FJ_H2	LFQ intensity FJ_H3	LFQ intensity FJ_LFE1	LFQ intensity FJ_LFE2	LFQ intensity FJ_LFE3	LFQ intensity FJ_LN1	LFQ intensity FJ_LN2	LFQ intensity FJ_LN3	LFQ intensity FJ_LP1	LFQ intensity FJ_LP2	LFQ intensity FJ_LP3	C: Student's T-test Significant FJ_LP_FJ_H	C: Student's T-test significant	N: Peptides	N: Razor + unique peptides	N: Unique peptides	N: Sequence coverage [%]	N: Unique + razor sequence coverage [%]	N: Unique sequence coverage [%]	N: Mol. weight [kDa]	N: Q-value	N: Score	N: Intensity	N: MS/MS count	N: Peptides FJ_CYE1	N: Peptides FJ_CYE2	N: Peptides FJ_CYE3	N: Peptides FJ_H1	N: Peptides FJ_H2	N: Peptides FJ_H3	N: Peptides FJ_LFE1	N: Peptides FJ_LFE2	N: Peptides FJ_LFE3	N: Peptides FJ_LN1	N: Peptides FJ_LN2	N: Peptides FJ_LN3	N: Peptides FJ_LP1	N: Peptides FJ_LP2	N: Peptides FJ_LP3	N: Razor + unique peptides FJ_CYE1	N: Razor + unique peptides FJ_CYE2	N: Razor + unique peptides FJ_CYE3	N: Razor + unique peptides FJ_H1	N: Razor + unique peptides FJ_H2	N: Razor + unique peptides FJ_H3	N: Razor + unique peptides FJ_LFE1
A1E5T9_FLAJ1 SprE OS=Flavobacterium johnsoniae (strain ATCC 17061 / DSM 2064 / UW101) GN=sprE PE=4 SV=1	A1E5T9	Fjoh_1051	25.5941	25.1271	25.4452	25.7518	25.6443	25.5662	26.7246	25.6251	25.8129	25.7043	25.1395	25.8516			15	15	15	19.7	19.7	19.7	101.13	0	56.271	772120000	55	8	3	6	10	6	9	8	0	7	3	10	6	9	5	5	8	3	6	10	6	9	8
A1E5U0_FLAJ1 Uncharacterized protein OS=Flavobacterium johnsoniae (strain ATCC 17061 / DSM 2064 / UW101) GN=Fjoh_1052 PE=4 SV=1	A1E5U0	Fjoh_1052	26.7543	26.5364	26.2862	27.1405	25.8209	26.9289	26.089	26.3304	26.0554	27.0639	26.6168	26.3988			7	7	7	66.4	66.4	66.4	13.938	0	13.458	1490100000	53	6	4	4	6	5	5	6	1	6	2	5	3	5	4	4	6	4	4	6	5	5	6
A1E5U3_FLAJ1 SprC OS=Flavobacterium johnsoniae (strain ATCC 17061 / DSM 2064 / UW101) GN=sprC PE=4 SV=1	A1E5U3	Fjoh_0981	27.816	27.3812	27.1896	27.4681	26.9658	27.4567	26.949	27.6194	27.1247	27.6348	27.3404	27.6779			13	13	13	33.1	33.1	33.1	51.855	0	56.972	2645400000	79	9	6	4	9	9	9	9	0	9	4	9	8	10	9	9	9	6	4	9	9	9	9
A1E5U4_FLAJ1 SprD OS=Flavobacterium johnsoniae (strain ATCC 17061 / DSM 2064 / UW101) GN=sprD PE=4 SV=1	A1E5U4	Fjoh_0980	29.1033	28.9123	29.0869	29.0452	26.5692	28.9244	28.6741	29.2338	29.049	28.7928	28.2715	28.1459	+	FJ_LP_FJ_H	42	42	42	41.9	41.9	41.9	168.33	0	262.94	6680200000	264	25	24	25	31	29	29	19	0	23	19	28	31	16	16	18	25	24	25	31	29	29	19
A1E5U5_FLAJ1 SprB OS=Flavobacterium johnsoniae (strain ATCC 17061 / DSM 2064 / UW101) GN=sprB PE=4 SV=1	A1E5U5	Fjoh_0979	31.9499	31.8112	31.7022	31.388	30.292	31.7078	31.6599	31.1495	31.4635	32.0485	31.906	31.9887			70	70	70	26.1	26.1	26.1	672.01	0	323.31	53433000000	1047	52	42	44	58	57	55	44	6	53	22	33	46	60	49	54	52	42	44	58	57	55	44
A1E5U7_FLAJ1 Phosphoglycerate kinase OS=Flavobacterium johnsoniae (strain ATCC 17061 / DSM 2064 / UW101) GN=pgk PE=3 SV=1	A1E5U7	Fjoh_0977	34.2649	34.081	34.0658	34.1985	33.2378	34.1964	34.2529	34.175	34.3864	34.2251	34.1519	33.9633			44	44	44	97.5	97.5	97.5	42.382	0	323.31	218060000000	1494	30	27	29	33	37	42	30	18	28	30	38	39	33	41	40	30	27	29	33	37	42	30
A5F9R4_FLAJ1 GCN5-related N-acetyltransferase OS=Flavobacterium johnsoniae (strain ATCC 17061 / DSM 2064 / UW101) GN=Fjoh_5056 PE=4 SV=1	A5F9R4	Fjoh_5056	24.6825	24.7629	24.7327	24.7619	26.3505	25.2736	26.4138	25.5523	25.4545	24.5778	25.3063	25.5346			4	4	4	32.9	32.9	32.9	18.442	0	77.451	762850000	32	3	2	3	4	4	3	4	0	3	2	2	3	4	3	4	3	2	3	4	4	3	4
SYH_FLAJ1 Histidine--tRNA ligase OS=Flavobacterium johnsoniae (strain ATCC 17061 / DSM 2064 / UW101) GN=hisS PE=3 SV=1	A5F9R5	Fjoh_5052	29.9979	30.1155	30.0734	29.5863	29.3895	29.6213	29.8821	30.0985	30.2034	29.8338	29.8354	29.8972	+	FJ_LP_FJ_H	38	38	38	78.9	78.9	78.9	52.94	0	323.31	15104000000	453	32	26	31	29	30	30	24	2	27	20	32	25	32	28	25	32	26	31	29	30	30	24
A5F9R7_FLAJ1 Release factor glutamine methyltransferase OS=Flavobacterium johnsoniae (strain ATCC 17061 / DSM 2064 / UW101) GN=prmC PE=3 SV=1	A5F9R7	Fjoh_5054	26.3849	26.4104	26.495	26.2676	26.4575	26.4048	25.4184	26.131	26.4748	26.1473	27.0655	27.2992			8	8	8	36.6	36.6	36.6	33.085	0	55.075	1306000000	50	6	4	5	5	5	4	5	1	4	3	4	3	7	6	5	6	4	5	5	5	4	5
A5F9R8_FLAJ1 Hypothetical lipoprotein OS=Flavobacterium johnsoniae (strain ATCC 17061 / DSM 2064 / UW101) GN=Fjoh_5055 PE=4 SV=1	A5F9R8	Fjoh_5055	25.8093	25.8388	25.9721	26.1407	26.93	25.8377	25.9846	26.0385	26.2896	25.8405	25.6712	26.278			10	10	10	39.8	39.8	39.8	30.771	0	30.929	1044300000	43	4	3	5	6	6	4	6	0	4	2	3	4	7	5	3	4	3	5	6	6	4	6
A5F9R9_FLAJ1 DEAD/DEAH box helicase domain protein OS=Flavobacterium johnsoniae (strain ATCC 17061 / DSM 2064 / UW101) GN=Fjoh_5046 PE=4 SV=1	A5F9R9	Fjoh_5046	21.673	25.2454	25.5104	24.2197	26.3826	22.4797	23.6243	22.557	24.398	24.8629	25.1787	24.7662			7	7	7	37.1	37.1	37.1	25.263	0	29.47	394190000	12	1	0	0	4	4	3	4	0	3	0	1	1	3	3	2	1	0	0	4	4	3	4
A5F9S0_FLAJ1 Putative two component, sigma54 specific, transcriptional regulator, Fis family OS=Flavobacterium johnsoniae (strain ATCC 17061 / DSM 2064 / UW101) GN=Fjoh_5047 PE=4 SV=1	A5F9S0	Fjoh_5047	27.7406	27.733	27.9509	27.8258	26.5886	27.6754	26.2462	27.6471	27.6416	27.4668	27.799	27.7771			19	19	19	61.8	61.8	61.8	43	0	127.88	3002400000	162	12	10	14	14	15	17	12	0	15	3	14	13	12	15	14	12	10	14	14	15	17	12
A5F9S2_FLAJ1 ABC transporter related OS=Flavobacterium johnsoniae (strain ATCC 17061 / DSM 2064 / UW101) GN=Fjoh_5049 PE=4 SV=1	A5F9S2	Fjoh_5049	25.7479	25.9091	26.1235	25.7926	26.684	26.1986	24.6888	25.6584	25.9872	25.3561	25.999	26.1109			9	9	9	38.5	38.5	38.5	34.711	0	21.096	986270000	59	4	4	3	7	7	4	6	0	6	1	4	4	6	5	4	4	4	3	7	7	4	6
A5F9S3_FLAJ1 Chaperone protein DnaJ OS=Flavobacterium johnsoniae (strain ATCC 17061 / DSM 2064 / UW101) GN=dnaJ PE=3 SV=1	A5F9S3	Fjoh_5050	30.136	29.8023	29.5451	29.7547	26.3783	29.6285	29.1038	29.3833	29.2228	29.7355	29.2841	29.318			24	24	24	64.9	64.9	64.9	39.959	0	307.2	11820000000	307	16	12	14	15	19	18	16	2	14	11	15	16	18	15	16	16	12	14	15	19	18	16
A5F9S4_FLAJ1 Protein GrpE OS=Flavobacterium johnsoniae (strain ATCC 17061 / DSM 2064 / UW101) GN=grpE PE=3 SV=1	A5F9S4	Fjoh_5051	30.19	29.6672	30.1411	29.6537	30.0744	29.2138	28.2795	29.4374	28.5275	29.8601	29.8033	29.2617			18	18	18	58.3	58.3	58.3	21.791	0	162.57	9191200000	189	10	11	12	13	17	17	11	1	12	11	16	14	14	16	16	10	11	12	13	17	17	11
A5F9T2_FLAJ1 Scramblase family protein OS=Flavobacterium johnsoniae (strain ATCC 17061 / DSM 2064 / UW101) GN=Fjoh_5036 PE=4 SV=1	A5F9T2	Fjoh_5036	27.7301	27.6639	27.8346	28.4198	27.2975	28.1054	27.1981	28.2251	27.9755	27.5427	27.3908	27.4517	+	FJ_LP_FJ_H	18	18	18	88.7	88.7	88.7	22.41	0	151.12	3771700000	143	11	6	10	14	13	13	13	0	12	5	11	13	12	9	8	11	6	10	14	13	13	13
A5F9T3_FLAJ1 Short-chain dehydrogenase/reductase SDR OS=Flavobacterium johnsoniae (strain ATCC 17061 / DSM 2064 / UW101) GN=Fjoh_5037 PE=3 SV=1	A5F9T3	Fjoh_5037	27.9689	28.25	27.5879	27.6937	28.8383	28.0236	27.9545	27.949	28.0566	28.1195	28.5905	28.5769			17	17	17	73.5	73.5	73.5	25.575	0	108.09	4894900000	147	11	11	12	10	13	14	10	2	13	6	8	8	15	14	10	11	11	12	10	13	14	10
A5F9T4_FLAJ1 Uncharacterized protein OS=Flavobacterium johnsoniae (strain ATCC 17061 / DSM 2064 / UW101) GN=Fjoh_5038 PE=4 SV=1	A5F9T4	Fjoh_5038	27.4261	27.2772	26.9342	27.6403	27.1808	27.56	26.5491	27.0941	26.7032	27.8022	27.5399	27.1401			18	18	18	78.1	78.1	78.1	19.6	0	109.85	2634000000	109	12	6	11	11	11	11	11	1	12	4	7	10	15	13	12	12	6	11	11	11	11	11
A5F9T5_FLAJ1 MiaB-like tRNA modifying enzyme OS=Flavobacterium johnsoniae (strain ATCC 17061 / DSM 2064 / UW101) GN=Fjoh_5039 PE=4 SV=1	A5F9T5	Fjoh_5039	25.6441	25.3718	25.583	21.7846	24.819	25.1049	24.6283	22.7424	22.0068	24.0358	22.0035	24.746			7	7	7	24.8	24.8	24.8	50.522	0	4.863	296880000	12	0	0	0	4	7	6	0	0	0	1	0	1	1	1	2	0	0	0	4	7	6	0
A5F9T6_FLAJ1 Uncharacterized protein OS=Flavobacterium johnsoniae (strain ATCC 17061 / DSM 2064 / UW101) GN=Fjoh_5040 PE=4 SV=1	A5F9T6	Fjoh_5040	30.0018	29.8651	29.7895	31.0661	29.4924	30.8104	29.5633	29.9071	29.769	30.3715	30.1155	29.7779			16	16	16	56.2	56.2	56.2	21.791	0	206.76	19527000000	340	14	9	12	13	15	14	11	4	11	6	10	10	13	10	11	14	9	12	13	15	14	11
A5F9T8_FLAJ1 Uncharacterized protein OS=Flavobacterium johnsoniae (strain ATCC 17061 / DSM 2064 / UW101) GN=Fjoh_5030 PE=4 SV=1	A5F9T8	Fjoh_5030	28.7758	28.5836	28.7643	29.2397	26.2971	28.9149	26.3106	28.3535	28.5079	29.0289	29.1302	29.2796	+	FJ_LP_FJ_H	25	25	25	80.8	80.8	80.8	34.576	0	152.69	6501600000	322	18	15	17	19	22	18	20	0	20	4	15	16	20	16	16	18	15	17	19	22	18	20
A5F9U0_FLAJ1 Prolyl oligopeptidase peptidase family S9A OS=Flavobacterium johnsoniae (strain ATCC 17061 / DSM 2064 / UW101) GN=Fjoh_5032 PE=4 SV=1	A5F9U0	Fjoh_5032	27.3421	26.9574	26.712	26.7351	26.6218	26.7127	26.4469	27.3126	27.1987	26.6946	26.6158	26.9768			19	19	19	33.6	33.6	33.6	81.203	0	48.265	1787000000	114	6	2	2	16	12	10	13	0	11	4	9	9	13	6	8	6	2	2	16	12	10	13
A5F9U6_FLAJ1 Sulfatase OS=Flavobacterium johnsoniae (strain ATCC 17061 / DSM 2064 / UW101) GN=Fjoh_5023 PE=4 SV=1	A5F9U6	Fjoh_5023	25.7682	25.7364	25.8497	25.6892	26.7929	25.8189	26.541	26.5188	26.5084	25.4363	25.1584	25.4203	+	FJ_LP_FJ_H	10	10	10	19.3	19.3	19.3	73.369	0	13.443	890340000	48	1	1	3	7	5	6	5	0	3	3	6	5	4	3	3	1	1	3	7	5	6	5
A5F9U9_FLAJ1 Peroxidase OS=Flavobacterium johnsoniae (strain ATCC 17061 / DSM 2064 / UW101) GN=Fjoh_5017 PE=4 SV=1	A5F9U9	Fjoh_5017	29.3193	29.4002	29.7872	30.8045	29.9783	30.6772	29.3203	29.4976	29.404	29.9541	30.7603	30.4424	+	FJ_LP_FJ_H	16	16	16	65.6	65.6	65.6	23.628	0	163.29	15028000000	312	11	8	8	14	11	10	16	6	14	5	10	9	14	11	10	11	8	8	14	11	10	16
A5F9V2_FLAJ1 NAD-dependent epimerase/dehydratase OS=Flavobacterium johnsoniae (strain ATCC 17061 / DSM 2064 / UW101) GN=Fjoh_5020 PE=4 SV=1	A5F9V2	Fjoh_5020	26.3486	26.3752	26.4145	27.3055	26.3358	26.9692	24.972	26.3186	26.329	26.2661	26.8578	25.99			10	10	10	65.7	65.7	65.7	23.313	0	96.507	1616900000	59	7	4	5	9	7	7	6	0	7	0	5	5	6	5	4	7	4	5	9	7	7	6
A5F9V7_FLAJ1 Adenylosuccinate lyase OS=Flavobacterium johnsoniae (strain ATCC 17061 / DSM 2064 / UW101) GN=Fjoh_5015 PE=3 SV=1	A5F9V7	Fjoh_5015	30.0887	30.2551	29.8484	29.8016	27.4055	29.6479	29.6617	29.8107	29.7196	29.6206	29.4705	29.3539	+	FJ_LP_FJ_H	38	38	38	81.2	81.2	81.2	50.812	0	266.72	13883000000	396	21	16	19	33	33	26	21	3	23	11	23	23	26	19	16	21	16	19	33	33	26	21
A5F9V8_FLAJ1 Sodium/hydrogen exchanger OS=Flavobacterium johnsoniae (strain ATCC 17061 / DSM 2064 / UW101) GN=Fjoh_5016 PE=4 SV=1	A5F9V8	Fjoh_5016	23.8847	23.8718	23.3586	24.0197	25.7566	23.9603	23.8889	24.6005	24.1738	23.7006	23.7661	24.5177			4	4	4	4.7	4.7	4.7	82.668	0	10.669	231720000	19	2	3	3	2	2	3	4	0	4	0	4	4	3	3	2	2	3	3	2	2	3	4
A5F9V9_FLAJ1 Cytochrome-c peroxidase OS=Flavobacterium johnsoniae (strain ATCC 17061 / DSM 2064 / UW101) GN=Fjoh_5007 PE=4 SV=1	A5F9V9	Fjoh_5007	31.0214	30.8998	30.7992	29.716	26.4938	30.0044	30.2186	30.5012	30.477	29.6838	29.8935	29.5417	+	FJ_LP_FJ_H	19	19	19	57.1	57.1	57.1	38.874	0	233.57	20962000000	335	16	10	11	18	17	18	13	2	12	12	15	16	14	15	13	16	10	11	18	17	18	13
A5F9W0_FLAJ1 Uncharacterized protein OS=Flavobacterium johnsoniae (strain ATCC 17061 / DSM 2064 / UW101) GN=Fjoh_5008 PE=4 SV=1	A5F9W0	Fjoh_5008	31.985	32.0527	31.9684	31.2593	32.0681	31.4003	30.976	31.8383	31.8716	30.774	30.8039	30.5815	+	FJ_LP_FJ_H	19	19	19	65.5	65.5	65.5	35.83	0	294.3	44612000000	401	14	15	15	15	16	16	12	7	12	10	13	17	14	11	15	14	15	15	15	16	16	12
A5F9W1_FLAJ1 tRNA (guanosine(18)-2-O)-methyltransferase OS=Flavobacterium johnsoniae (strain ATCC 17061 / DSM 2064 / UW101) GN=trmH PE=3 SV=1	A5F9W1	Fjoh_5009	27.0245	27.1308	27.38	26.944	27.2552	26.73	26.8557	27.1347	27.2518	26.859	27.134	27.1151			6	6	6	25	25	25	25.492	0	4.6789	2003100000	38	3	2	3	5	4	4	3	0	1	3	3	3	3	2	4	3	2	3	5	4	4	3
A5F9W4_FLAJ1 ATP--cobalamin adenosyltransferase OS=Flavobacterium johnsoniae (strain ATCC 17061 / DSM 2064 / UW101) GN=Fjoh_5002 PE=4 SV=1	A5F9W4	Fjoh_5002	25.2395	24.7799	24.4942	25.2987	26.7486	25.1605	23.8572	24.9386	24.4854	24.9898	24.717	24.6134			6	6	6	44.4	44.4	44.4	21.572	0	64.514	467820000	43	2	3	3	3	4	2	4	0	2	0	2	1	4	1	1	2	3	3	3	4	2	4
A5F9W6_FLAJ1 Protein translocase subunit SecA OS=Flavobacterium johnsoniae (strain ATCC 17061 / DSM 2064 / UW101) GN=secA PE=3 SV=1	A5F9W6	Fjoh_5004	31.8595	31.808	31.724	31.3866	30.47	31.3713	30.9047	31.3376	31.2726	31.3485	31.3366	31.3073	+	FJ_LP_FJ_H	100	100	100	84.1	84.1	84.1	126.64	0	323.31	46536000000	1269	79	62	75	77	84	81	62	6	64	41	66	65	69	65	60	79	62	75	77	84	81	62
A5F9W8_FLAJ1 Hypothetical lipoprotein OS=Flavobacterium johnsoniae (strain ATCC 17061 / DSM 2064 / UW101) GN=Fjoh_5006 PE=4 SV=1	A5F9W8	Fjoh_5006	34.35	34.4084	34.1934	33.1754	31.1225	33.429	34.1395	34.1414	34.2136	33.6802	33.5803	33.6848	+	FJ_LP_FJ_H	25	25	25	74.1	74.1	74.1	28.682	0	323.31	241760000000	1120	21	19	20	17	21	24	14	11	17	20	21	24	17	22	24	21	19	20	17	21	24	14
A5F9X0_FLAJ1 O-methyltransferase-like protein OS=Flavobacterium johnsoniae (strain ATCC 17061 / DSM 2064 / UW101) GN=Fjoh_4998 PE=4 SV=1	A5F9X0	Fjoh_4998	24.3677	24.4496	23.1828	24.9192	26.2131	24.669	23.3744	22.7308	24.3187	24.7472	25.0019	24.8167			4	4	4	22.4	22.4	22.4	29.805	0	11.012	328490000	15	1	1	2	3	4	2	2	0	2	1	1	1	2	2	2	1	1	2	3	4	2	2
A5F9X2_FLAJ1 Hypothetical lipoprotein OS=Flavobacterium johnsoniae (strain ATCC 17061 / DSM 2064 / UW101) GN=Fjoh_5000 PE=4 SV=1	A5F9X2	Fjoh_5000	24.6016	24.2545	24.9236	26.6832	27.7223	26.6319	24.0378	25.9975	26.0477	28.0988	27.8526	27.9284	+	FJ_LP_FJ_H	11	11	11	47	47	47	24.825	0	84.849	1475800000	69	6	4	5	3	2	3	9	1	5	2	4	3	10	9	9	6	4	5	3	2	3	9
A5F9X7_FLAJ1 ABC transporter related OS=Flavobacterium johnsoniae (strain ATCC 17061 / DSM 2064 / UW101) GN=Fjoh_4996 PE=4 SV=1	A5F9X7	Fjoh_4996	26.5151	26.6179	26.4037	26.9719	26.6097	26.2572	26.5479	26.1082	26.3887	26.0616	26.048	26.2982	+	FJ_LP_FJ_H	17	17	17	29.2	29.2	29.2	71.919	0	87.806	1309900000	105	9	5	5	13	14	13	7	0	7	4	8	8	11	8	4	9	5	5	13	14	13	7
A5F9X8_FLAJ1 Dihydrolipoamide acetyltransferase component of pyruvate dehydrogenase complex OS=Flavobacterium johnsoniae (strain ATCC 17061 / DSM 2064 / UW101) GN=Fjoh_4988 PE=3 SV=1	A5F9X8	Fjoh_4988	29.8982	29.7986	29.7412	29.4112	26.77	29.3602	29.9898	29.7833	29.7994	29.3201	29.3004	29.5998	+	FJ_LP_FJ_H	31	31	31	58.3	58.3	58.3	48.555	0	323.31	16930000000	399	26	27	26	20	17	20	20	0	21	12	20	19	18	14	15	26	27	26	20	17	20	20
CINAL_FLAJ1 CinA-like protein OS=Flavobacterium johnsoniae (strain ATCC 17061 / DSM 2064 / UW101) GN=Fjoh_4984 PE=3 SV=1	A5F9Y3	Fjoh_4984	26.9687	26.6096	26.5591	27.0098	26.4712	27.0751	23.7092	26.5206	26.2875	27.0291	26.4785	26.426			14	14	14	37.9	37.9	37.9	45.898	0	57.907	1565700000	68	8	7	9	9	7	7	7	1	8	2	4	8	7	7	8	8	7	9	9	7	7	7
A5F9Y4_FLAJ1 Uncharacterized protein OS=Flavobacterium johnsoniae (strain ATCC 17061 / DSM 2064 / UW101) GN=Fjoh_4985 PE=4 SV=1	A5F9Y4	Fjoh_4985	26.8282	26.8552	26.3854	26.9634	26.7127	26.5373	23.6639	26.6531	26.1467	25.0465	25.8666	25.4365	+	FJ_LP_FJ_H	7	7	7	51.8	51.8	51.8	13.234	0	11.628	1167800000	21	5	3	4	7	7	6	5	0	5	1	6	5	4	2	3	5	3	4	7	7	6	5
A5F9Y5_FLAJ1 Fumarylacetoacetate (FAA) hydrolase OS=Flavobacterium johnsoniae (strain ATCC 17061 / DSM 2064 / UW101) GN=Fjoh_4986 PE=4 SV=1	A5F9Y5	Fjoh_4986	26.2542	26.3245	26.5622	26.3042	26.377	26.4402	26.22	26.3691	26.2416	26.3753	26.4505	25.9896			5	5	5	42.9	42.9	42.9	23.16	0	16	1070300000	19	2	1	0	4	4	5	4	0	4	2	3	3	4	3	2	2	1	0	4	4	5	4
A5F9Y6_FLAJ1 Exonuclease, RNase T and DNA polymerase III OS=Flavobacterium johnsoniae (strain ATCC 17061 / DSM 2064 / UW101) GN=Fjoh_4987 PE=4 SV=1	A5F9Y6	Fjoh_4987	28.4021	28.3012	28.165	28.4371	26.2075	28.381	27.9985	28.1415	28.1519	28.0399	27.9191	27.7451	+	FJ_LP_FJ_H	13	13	13	77.7	77.7	77.7	28.989	0	111.95	4904500000	173	10	6	9	12	12	11	10	1	9	6	9	9	10	10	10	10	6	9	12	12	11	10
A5F9Y8_FLAJ1 Signal recognition particle receptor FtsY OS=Flavobacterium johnsoniae (strain ATCC 17061 / DSM 2064 / UW101) GN=ftsY PE=3 SV=1	A5F9Y8	Fjoh_4980	28.1726	28.1356	28.3852	28.3385	25.8182	28.4758	27.7886	27.7075	28.2633	28.1303	28.4253	28.3532			16	16	16	77.9	77.9	77.9	34.576	0	117.9	4736300000	164	11	8	10	9	10	11	10	1	12	5	11	10	11	9	8	11	8	10	9	10	11	10
A5F9Y9_FLAJ1 Uncharacterized protein OS=Flavobacterium johnsoniae (strain ATCC 17061 / DSM 2064 / UW101) GN=Fjoh_4981 PE=4 SV=1	A5F9Y9	Fjoh_4981	28.5039	27.7984	28.7944	27.7712	26.2168	28.4361	29.6825	29.5031	29.4502	27.3694	28.5569	27.9787			5	5	5	70	70	70	5.5587	0	57.714	4977000000	82	3	3	4	4	4	4	4	0	3	4	4	5	3	2	3	3	3	4	4	4	4	4
RL33_FLAJ1 50S ribosomal protein L33 OS=Flavobacterium johnsoniae (strain ATCC 17061 / DSM 2064 / UW101) GN=rpmG PE=3 SV=1	A5F9Z0	Fjoh_4982	29.8482	30.7886	31.225	30.2079	24.9272	29.9694	29.2648	30.4765	31.0933	29.7264	30.4029	30.6788			11	11	11	81.7	81.7	81.7	6.9181	0	68.863	17962000000	132	8	7	9	10	9	10	8	2	8	5	9	10	9	11	9	8	7	9	10	9	10	8
RL28_FLAJ1 50S ribosomal protein L28 OS=Flavobacterium johnsoniae (strain ATCC 17061 / DSM 2064 / UW101) GN=rpmB PE=3 SV=1	A5F9Z1	Fjoh_4983	30.592	31.142	31.2873	30.6031	27.0823	30.2321	30.0125	30.3719	30.5738	29.7463	30.2454	30.0366	+	FJ_LP_FJ_H	19	19	18	89.7	89.7	89.7	8.8394	0	50.368	21199000000	273	11	12	15	13	15	16	13	2	16	9	16	15	14	13	15	11	12	15	13	15	16	13
BSHC_FLAJ1 Putative cysteine ligase BshC OS=Flavobacterium johnsoniae (strain ATCC 17061 / DSM 2064 / UW101) GN=bshC PE=3 SV=1	A5F9Z4	Fjoh_4974	28.8679	28.9427	28.7789	28.4324	26.2632	28.5475	28.5587	28.7769	28.6501	28.7872	28.7229	28.6711			30	30	30	58.4	58.4	58.4	61.539	0	243.78	6839500000	254	25	16	21	24	25	21	20	1	18	12	20	17	21	15	17	25	16	21	24	25	21	20
NDK_FLAJ1 Nucleoside diphosphate kinase OS=Flavobacterium johnsoniae (strain ATCC 17061 / DSM 2064 / UW101) GN=ndk PE=3 SV=1	A5F9Z6	Fjoh_4976	30.969	30.5812	30.457	30.7537	27.0537	30.462	30.1221	30.3125	29.9892	30.3853	29.9892	29.8972			13	13	13	72.7	72.7	72.7	14.906	0	323.31	28299000000	367	13	12	13	10	13	13	9	2	10	9	11	10	11	10	11	13	12	13	10	13	13	9
A5F9Z8_FLAJ1 Hypothetical lipoprotein OS=Flavobacterium johnsoniae (strain ATCC 17061 / DSM 2064 / UW101) GN=Fjoh_4978 PE=4 SV=1	A5F9Z8	Fjoh_4978	23.7803	23.8224	24.1381	23.5565	25.6478	23.9334	24.6345	24.1577	24.5022	23.807	23.9718	24.2819			3	3	3	20.5	20.5	20.5	16.927	0	27.671	213440000	20	3	1	2	2	2	2	2	0	2	0	2	2	2	1	1	3	1	2	2	2	2	2
A5FA01_FLAJ1 Two component transcriptional regulator, winged helix family OS=Flavobacterium johnsoniae (strain ATCC 17061 / DSM 2064 / UW101) GN=Fjoh_4970 PE=4 SV=1	A5FA01	Fjoh_4970	25.2422	24.7394	24.8736	24.6345	26.8338	25.0526	24.1834	22.8571	24.2111	22.8857	23.936	24.4045			6	6	6	31.6	31.6	31.6	26.671	0	8.5262	354510000	23	2	1	3	3	3	3	3	0	2	0	1	2	1	2	1	2	1	3	3	3	3	3
A5FA02_FLAJ1 Beta-lactamase domain protein OS=Flavobacterium johnsoniae (strain ATCC 17061 / DSM 2064 / UW101) GN=Fjoh_4971 PE=4 SV=1	A5FA02	Fjoh_4971	27.1371	27.0974	26.7176	27.2657	26.0579	27.307	24.6027	27.1313	27.3081	27.336	27.4794	27.3883	+	FJ_LP_FJ_H	14	14	14	62	62	62	28.761	0	51.26	2337600000	109	11	5	7	11	11	9	10	0	7	0	5	9	13	13	9	11	5	7	11	11	9	10
A5FA05_FLAJ1 Hypothetical lipoprotein OS=Flavobacterium johnsoniae (strain ATCC 17061 / DSM 2064 / UW101) GN=Fjoh_4967 PE=4 SV=1	A5FA05	Fjoh_4967	26.5632	26.4776	26.5269	26.8395	26.8174	26.7004	25.287	26.5789	26.7833	27.2049	27.316	27.6489	+	FJ_LP_FJ_H	21	21	20	38.2	38.2	36.7	60.791	0	58.463	1606900000	96	9	7	7	11	9	9	10	1	10	2	5	8	14	9	11	9	7	7	11	9	9	10
A5FA12_FLAJ1 Aldo/keto reductase OS=Flavobacterium johnsoniae (strain ATCC 17061 / DSM 2064 / UW101) GN=Fjoh_4960 PE=4 SV=1	A5FA12	Fjoh_4960	28.0719	28.0833	27.8926	28.351	28.8086	28.1146	27.1358	27.93	27.9953	28.4225	28.3431	28.3327	+	FJ_LP_FJ_H	13	13	13	62.9	62.9	62.9	35.712	0	173.29	4572500000	161	12	9	10	11	10	11	9	2	9	4	8	7	10	10	7	12	9	10	11	10	11	9
A5FA23_FLAJ1 Uncharacterized protein OS=Flavobacterium johnsoniae (strain ATCC 17061 / DSM 2064 / UW101) GN=Fjoh_4945 PE=4 SV=1	A5FA23	Fjoh_4945	22.4023	23.4595	23.3203	24.5616	27.3738	24.4674	31.0413	28.9766	30.5713	21.988	21.7272	23.8069			14	14	14	41.3	41.3	41.3	39.401	0	155.91	2472700000	70	0	0	0	0	0	0	2	1	1	13	14	13	0	1	0	0	0	0	0	0	0	2
A5FA27_FLAJ1 N-acetylmuramoyl-L-alanine amidase, family 2 OS=Flavobacterium johnsoniae (strain ATCC 17061 / DSM 2064 / UW101) GN=Fjoh_4944 PE=4 SV=1	A5FA27	Fjoh_4944	27.4324	27.297	27.2595	27.23	25.9913	26.9725	27.0434	27.1738	27.4782	27.7927	27.404	27.7117			14	14	14	45.2	45.2	45.2	33.699	0	97.056	2466600000	107	8	8	9	11	9	11	6	0	9	2	8	6	12	11	9	8	8	9	11	9	11	6
A5FA28_FLAJ1 Hypothetical lipoprotein OS=Flavobacterium johnsoniae (strain ATCC 17061 / DSM 2064 / UW101) GN=Fjoh_4940 PE=4 SV=1	A5FA28	Fjoh_4940	26.6986	26.7813	27.2195	26.841	26.771	26.8844	26.4139	26.9627	27.4889	26.5461	26.8173	27.0627			9	9	9	23.2	23.2	23.2	38.446	0	107.94	1703700000	81	6	5	6	6	6	6	8	0	7	5	6	8	6	7	8	6	5	6	6	6	6	8
A5FA29_FLAJ1 Membrane protein involved in aromatic hydrocarbon degradation OS=Flavobacterium johnsoniae (strain ATCC 17061 / DSM 2064 / UW101) GN=Fjoh_4941 PE=4 SV=1	A5FA29	Fjoh_4941	28.9484	28.5817	29.0168	29.2273	30.4441	28.8667	29.0213	28.9184	28.9937	29.1319	28.885	29.2293			20	20	20	57.7	57.7	57.7	55.024	0	194.13	7841800000	235	12	11	12	14	15	13	14	3	12	7	12	11	11	9	10	12	11	12	14	15	13	14
RIMO_FLAJ1 Ribosomal protein S12 methylthiotransferase RimO OS=Flavobacterium johnsoniae (strain ATCC 17061 / DSM 2064 / UW101) GN=rimO PE=3 SV=1	A5FA30	Fjoh_4942	25.436	25.5212	25.2661	23.822	27.6704	22.9404	23.1999	24.1914	24.5373	24.5175	24.8071	24.8655	+	FJ_LP_FJ_H	11	11	11	34.1	34.1	34.1	49.496	0	21.162	428710000	29	2	1	2	7	9	6	0	0	1	1	3	1	5	3	3	2	1	2	7	9	6	0
SYP_FLAJ1 Proline--tRNA ligase OS=Flavobacterium johnsoniae (strain ATCC 17061 / DSM 2064 / UW101) GN=proS PE=3 SV=1	A5FA31	Fjoh_4939	31.1151	31.0002	30.6231	30.7125	27.4134	30.9482	30.1304	30.662	30.5539	31.039	30.5286	30.5686			42	42	42	79.9	79.9	79.9	55.783	0	323.31	27886000000	683	36	30	30	30	38	37	25	4	27	14	27	29	32	30	27	36	30	30	30	38	37	25
A5FA32_FLAJ1 GTP-binding protein TypA OS=Flavobacterium johnsoniae (strain ATCC 17061 / DSM 2064 / UW101) GN=Fjoh_4935 PE=4 SV=1	A5FA32	Fjoh_4935	30.7765	30.8075	30.658	30.5275	25.8564	30.2957	30.5455	30.6175	30.6358	30.4836	30.42	30.4893	+	FJ_LP_FJ_H	50	50	50	71.2	71.2	71.2	67.099	0	323.31	24954000000	654	33	29	29	37	37	42	26	3	30	24	31	38	31	33	35	33	29	29	37	37	42	26
A5FA33_FLAJ1 Multi-sensor signal transduction histidine kinase OS=Flavobacterium johnsoniae (strain ATCC 17061 / DSM 2064 / UW101) GN=Fjoh_4936 PE=4 SV=1	A5FA33	Fjoh_4936	22.9874	23.4901	22.3142	23.1349	26.5585	22.6914	23.887	22.7375	23.1903	24.1733	22.9652	22.7228			4	4	4	8.4	8.4	8.4	66.48	0	5.5841	82995000	8	2	0	2	2	1	2	2	0	1	0	0	1	2	3	2	2	0	2	2	1	2	2
RS20_FLAJ1 30S ribosomal protein S20 OS=Flavobacterium johnsoniae (strain ATCC 17061 / DSM 2064 / UW101) GN=rpsT PE=3 SV=1	A5FA35	Fjoh_4938	28.6416	29.9828	30.5957	26.6871	26.8475	28.4443	30.221	30.7091	31.0022	28.1538	29.9348	30.0757			11	11	11	61.4	61.4	61.4	9.416	0	134.35	16155000000	238	5	7	9	10	11	11	6	1	6	7	10	10	9	9	9	5	7	9	10	11	11	6
A5FA36_FLAJ1 Hypothetical lipoprotein OS=Flavobacterium johnsoniae (strain ATCC 17061 / DSM 2064 / UW101) GN=Fjoh_4930 PE=4 SV=1	A5FA36	Fjoh_4930	25.9922	25.7713	25.3345	26.8886	27.2628	27.076	25.4314	24.9775	25.5808	25.8266	22.5233	23.3102			7	7	7	32.5	32.5	32.5	32.291	0	33.182	711110000	47	4	0	1	5	5	3	5	0	7	0	4	2	5	1	0	4	0	1	5	5	3	5
A5FA41_FLAJ1 Uncharacterized protein OS=Flavobacterium johnsoniae (strain ATCC 17061 / DSM 2064 / UW101) GN=Fjoh_4927 PE=4 SV=1	A5FA41	Fjoh_4927	27.9972	27.9602	27.9155	28.3047	26.4533	28.1051	26.6228	27.0226	27.1547	27.4679	27.3719	27.6523	+	FJ_LP_FJ_H	26	26	26	38.5	38.5	38.5	92.818	0	111.91	3233100000	141	19	11	15	18	21	15	16	1	16	5	9	11	15	11	10	19	11	15	18	21	15	16
A5FA42_FLAJ1 Metal dependent phosphohydrolase OS=Flavobacterium johnsoniae (strain ATCC 17061 / DSM 2064 / UW101) GN=Fjoh_4928 PE=4 SV=1	A5FA42	Fjoh_4928	24.194	22.7483	22.7705	24.2623	27.3843	24.9115	24.8906	23.9406	24.2145	23.2014	24.9531	24.7129			8	8	8	17.9	17.9	17.9	45.166	0	122.15	297320000	45	8	5	6	6	7	6	7	0	6	3	4	5	7	5	5	8	5	6	6	7	6	7
A5FA43_FLAJ1 Metallophosphoesterase OS=Flavobacterium johnsoniae (strain ATCC 17061 / DSM 2064 / UW101) GN=Fjoh_4929 PE=4 SV=1	A5FA43	Fjoh_4929	27.6736	27.5522	27.8747	28.1431	26.6399	28.1112	27.7549	28.1441	28.215	28.1058	27.9855	28.1604	+	FJ_LP_FJ_H	47	47	47	43.5	43.5	43.5	142.2	0	323.31	3606700000	274	30	16	25	28	28	31	29	0	27	10	35	23	35	25	28	30	16	25	28	28	31	29
A5FA44_FLAJ1 Uncharacterized protein OS=Flavobacterium johnsoniae (strain ATCC 17061 / DSM 2064 / UW101) GN=Fjoh_4922 PE=4 SV=1	A5FA44	Fjoh_4922	26.0465	26.5982	26.1545	25.6187	25.6916	26.279	26.4932	26.7909	26.8046	25.9983	26.2242	26.1202			3	3	3	15.6	15.6	15.6	20.899	0	49.656	1473400000	35	1	1	2	2	1	1	3	0	2	2	2	2	1	1	1	1	1	2	2	1	1	3
A5FA46_FLAJ1 Uncharacterized protein OS=Flavobacterium johnsoniae (strain ATCC 17061 / DSM 2064 / UW101) GN=Fjoh_4924 PE=4 SV=1	A5FA46	Fjoh_4924	29.9806	30.1526	29.8969	29.2244	25.8242	29.1097	28.8377	29.1262	29.1187	29.2674	29.0316	29.1757	+	FJ_LP_FJ_H	22	22	22	69.6	69.6	69.6	41.599	0	195.5	12254000000	284	17	16	16	22	22	19	17	0	16	8	12	12	15	14	10	17	16	16	22	22	19	17
A5FA49_FLAJ1 Transferase hexapeptide repeat containing protein OS=Flavobacterium johnsoniae (strain ATCC 17061 / DSM 2064 / UW101) GN=Fjoh_4918 PE=4 SV=1	A5FA49	Fjoh_4918	25.7174	23.0232	25.4338	23.3767	26.0143	25.5708	23.1923	23.7557	22.4234	26.0456	25.9861	25.5288			5	5	5	28.3	28.3	28.3	20.973	0	12.936	639230000	18	2	2	3	3	2	4	2	0	3	0	1	1	4	3	3	2	2	3	3	2	4	2
A5FA50_FLAJ1 Glyoxalase/bleomycin resistance protein/dioxygenase OS=Flavobacterium johnsoniae (strain ATCC 17061 / DSM 2064 / UW101) GN=Fjoh_4919 PE=4 SV=1	A5FA50	Fjoh_4919	26.1492	26.6206	26.3229	26.492	26.2911	26.5364	26.2611	26.3055	26.268	26.6697	24.1972	23.361			5	5	5	54.3	54.3	54.3	15.114	0	33.777	1179500000	30	4	3	4	2	1	2	2	1	4	2	3	2	4	1	1	4	3	4	2	1	2	2
A5FA53_FLAJ1 Uncharacterized protein OS=Flavobacterium johnsoniae (strain ATCC 17061 / DSM 2064 / UW101) GN=Fjoh_4915 PE=4 SV=1	A5FA53	Fjoh_4915	24.5016	22.2129	24.2964	23.6708	26.1391	22.2267	25.5511	25.9909	25.9699	22.9749	23.3367	24.585			4	4	4	51.9	51.9	51.9	14.739	0	19.806	384420000	32	2	3	3	4	2	2	2	0	1	2	3	3	2	2	2	2	3	3	4	2	2	2
A5FA54_FLAJ1 TonB-dependent receptor, plug OS=Flavobacterium johnsoniae (strain ATCC 17061 / DSM 2064 / UW101) GN=Fjoh_4916 PE=3 SV=1	A5FA54	Fjoh_4916	24.412	24.6222	24.6929	22.2591	26.4167	24.179	24.8893	25.6035	25.5431	24.3636	24.7696	24.6257			8	8	8	16.1	16.1	16.1	81.118	0	24.867	383650000	43	5	3	4	6	4	5	4	0	4	3	5	4	5	2	3	5	3	4	6	4	5	4
A5FA55_FLAJ1 Uncharacterized protein OS=Flavobacterium johnsoniae (strain ATCC 17061 / DSM 2064 / UW101) GN=Fjoh_4917 PE=4 SV=1	A5FA55	Fjoh_4917	26.5559	26.8303	26.6891	26.8858	25.5928	27.0663	23.6421	25.6715	25.526	27.5784	27.7108	27.6889	+	FJ_LP_FJ_H	4	4	4	52.6	52.6	52.6	17.813	0	55.166	1873200000	41	3	3	3	2	3	2	3	0	3	1	3	2	4	3	3	3	3	3	2	3	2	3
A5FA57_FLAJ1 Signal transduction histidine kinase, LytS OS=Flavobacterium johnsoniae (strain ATCC 17061 / DSM 2064 / UW101) GN=Fjoh_4913 PE=4 SV=1	A5FA57	Fjoh_4913	24.7013	23.0942	22.324	24.5231	27.2124	24.3306	26.0784	24.9996	24.6644	24.7499	24.3374	24.5527			5	5	5	10.6	10.6	10.6	51.862	0	285.31	340310000	14	5	2	4	2	2	2	1	0	3	1	2	3	3	2	1	5	2	4	2	2	2	1
A5FA58_FLAJ1 Uncharacterized protein OS=Flavobacterium johnsoniae (strain ATCC 17061 / DSM 2064 / UW101) GN=Fjoh_4914 PE=4 SV=1	A5FA58	Fjoh_4914	28.9155	28.7192	28.7372	28.7142	26.895	28.6484	28.834	28.5575	28.558	29.105	28.8145	28.5729			14	14	14	52.4	52.4	52.4	22.81	0	179.65	6794000000	150	9	7	9	8	9	9	11	1	8	5	9	8	10	8	9	9	7	9	8	9	9	11
A5FA59_FLAJ1 Two component transcriptional regulator, LytTR family OS=Flavobacterium johnsoniae (strain ATCC 17061 / DSM 2064 / UW101) GN=Fjoh_4908 PE=4 SV=1	A5FA59	Fjoh_4908	26.0268	26.2415	25.9578	26.3963	26.4062	26.2106	24.4986	26.376	23.2429	25.9166	25.4002	26.2311			5	5	5	29.8	29.8	29.8	29.959	0	31.918	1023800000	49	3	5	5	4	4	4	5	0	5	1	3	1	5	4	2	3	5	5	4	4	4	5
A5FA64_FLAJ1 Outer membrane efflux protein OS=Flavobacterium johnsoniae (strain ATCC 17061 / DSM 2064 / UW101) GN=Fjoh_4902 PE=4 SV=1	A5FA64	Fjoh_4902	27.7456	27.6182	27.6548	27.1768	25.6017	27.4002	27.7567	27.5527	27.4413	27.6611	27.2538	27.5429			20	20	20	54.4	54.4	54.4	48.794	0	117.91	2774600000	118	8	6	9	12	15	12	9	2	10	6	12	13	13	9	13	8	6	9	12	15	12	9
A5FA65_FLAJ1 Secretion protein HlyD family protein OS=Flavobacterium johnsoniae (strain ATCC 17061 / DSM 2064 / UW101) GN=Fjoh_4903 PE=4 SV=1	A5FA65	Fjoh_4903	28.7536	28.8508	28.8636	28.8734	27.542	28.9606	27.9547	28.6896	28.6968	28.8113	28.9856	29.2262			23	23	22	75.2	75.2	71	39.778	0	323.31	6506000000	305	16	14	15	19	20	20	17	2	18	11	18	17	17	19	17	16	14	15	19	20	20	17
Y4905_FLAJ1 UPF0246 protein Fjoh_4905 OS=Flavobacterium johnsoniae (strain ATCC 17061 / DSM 2064 / UW101) GN=Fjoh_4905 PE=3 SV=1	A5FA67	Fjoh_4905	27.6905	27.75	27.4363	27.8472	28.5397	27.5303	27.0865	27.7074	27.8425	27.4234	27.399	27.1286			16	16	16	73.4	73.4	73.4	28.864	0	94.445	2891300000	122	7	8	9	10	9	8	6	2	8	4	10	7	6	8	9	7	8	9	10	9	8	6
A5FA68_FLAJ1 Polynucleotide adenylyltransferase/metal dependent phosphohydrolase OS=Flavobacterium johnsoniae (strain ATCC 17061 / DSM 2064 / UW101) GN=Fjoh_4906 PE=3 SV=1	A5FA68	Fjoh_4906	26.4177	26.4296	26.0088	25.9403	25.856	26.0757	24.5197	25.9641	25.7331	24.7193	25.5072	25.2681	+	FJ_LP_FJ_H	13	13	13	40	40	40	56.449	0	75.222	929060000	62	3	4	8	10	12	8	7	0	7	1	6	5	6	4	2	3	4	8	10	12	8	7
TRPD_FLAJ1 Anthranilate phosphoribosyltransferase OS=Flavobacterium johnsoniae (strain ATCC 17061 / DSM 2064 / UW101) GN=trpD PE=3 SV=1	A5FA70	Fjoh_4893	26.3076	26.2677	26.1435	25.9324	25.7022	26.3309	23.4224	27.0451	26.9043	26.1988	26.5231	26.5988			8	8	8	26.1	26.1	26.1	35.863	0	180.8	1194400000	78	2	1	2	7	6	5	5	0	4	0	7	5	5	5	5	2	1	2	7	6	5	5
A5FA71_FLAJ1 Indole-3-glycerol phosphate synthase OS=Flavobacterium johnsoniae (strain ATCC 17061 / DSM 2064 / UW101) GN=trpC PE=3 SV=1	A5FA71	Fjoh_4894	27.5765	27.7772	27.4921	27.745	26.6228	27.8022	26.1839	28.0121	27.7108	27.8701	27.6608	27.8505			19	19	19	77.2	77.2	77.2	28.733	0	142.18	2947400000	168	9	6	10	16	16	13	14	1	14	4	13	12	15	11	7	9	6	10	16	16	13	14
A5FA73_FLAJ1 Tryptophan synthase beta chain OS=Flavobacterium johnsoniae (strain ATCC 17061 / DSM 2064 / UW101) GN=trpB PE=3 SV=1	A5FA73	Fjoh_4896	25.0541	25.9001	26.5945	24.4852	26.8768	25.6273	24.9412	27.916	28.5523	26.5428	27.0908	27.2592			10	10	10	51.4	51.4	51.4	43.125	0	15.601	1541200000	34	3	2	3	5	6	5	5	0	6	1	4	4	3	5	3	3	2	3	5	6	5	5
A5FA74_FLAJ1 Uncharacterized protein OS=Flavobacterium johnsoniae (strain ATCC 17061 / DSM 2064 / UW101) GN=Fjoh_4897 PE=4 SV=1	A5FA74	Fjoh_4897	27.4209	27.0062	26.5413	27.8987	25.6473	27.5399	26.5932	26.7971	26.4862	27.5342	26.0766	26.1194			7	7	7	53.8	53.8	53.8	12.195	0	31.405	2034700000	55	4	4	4	6	5	6	6	0	6	2	6	6	5	4	2	4	4	4	6	5	6	6
TRPA_FLAJ1 Tryptophan synthase alpha chain OS=Flavobacterium johnsoniae (strain ATCC 17061 / DSM 2064 / UW101) GN=trpA PE=3 SV=1	A5FA76	Fjoh_4899	27.2654	27.3642	27.2733	27.1066	26.2896	26.9913	27.4891	26.7507	27.2594	27.1695	27.1732	27.3798			8	8	8	32.4	32.4	32.4	28.043	0	80.097	2248300000	68	3	3	5	6	7	7	5	0	4	3	7	5	6	5	5	3	3	5	6	7	7	5
A5FA80_FLAJ1 Nitroreductase OS=Flavobacterium johnsoniae (strain ATCC 17061 / DSM 2064 / UW101) GN=Fjoh_4887 PE=4 SV=1	A5FA80	Fjoh_4887	28.4023	29.0584	28.8807	29.055	30.3467	29.2397	29.1861	29.1767	29.1697	29.6251	30.2529	30.2916	+	FJ_LP_FJ_H	18	18	18	87.6	87.6	87.6	23.004	0	156.19	8262700000	214	7	7	10	9	10	9	10	4	9	10	13	13	10	12	14	7	7	10	9	10	9	10
A5FA81_FLAJ1 Uncharacterized protein OS=Flavobacterium johnsoniae (strain ATCC 17061 / DSM 2064 / UW101) GN=Fjoh_4888 PE=3 SV=1	A5FA81	Fjoh_4888	30.1076	30.0645	30.1954	30.8746	31.9677	30.6791	29.3003	29.9337	29.6823	31.3859	31.0366	30.9008	+	FJ_LP_FJ_H	15	15	15	72.3	72.3	72.3	20.256	0	323.31	23687000000	403	12	13	12	12	13	13	13	5	11	8	12	14	13	15	13	12	13	12	12	13	13	13
A5FA82_FLAJ1 Uncharacterized protein OS=Flavobacterium johnsoniae (strain ATCC 17061 / DSM 2064 / UW101) GN=Fjoh_4889 PE=4 SV=1	A5FA82	Fjoh_4889	23.034	24.8832	22.8662	24.159	26.7435	23.9743	23.7168	23.5073	24.3094	32.6723	32.7877	32.7203	+	FJ_LP_FJ_H	27	27	27	74.4	74.4	74.4	46.832	0	323.31	25185000000	276	0	1	1	0	1	0	0	0	0	1	0	0	24	23	25	0	1	1	0	1	0	0
A5FA83_FLAJ1 Anthranilate synthase OS=Flavobacterium johnsoniae (strain ATCC 17061 / DSM 2064 / UW101) GN=Fjoh_4890 PE=4 SV=1	A5FA83	Fjoh_4890	28.2125	28.119	28.1772	28.0416	26.4475	27.39	26.5545	27.5327	27.5871	28.0131	27.6382	27.964			19	19	19	55.5	55.5	55.5	55.12	0	62.293	3200100000	89	4	3	4	15	17	14	8	0	11	3	15	13	12	9	8	4	3	4	15	17	14	8
A5FA85_FLAJ1 Anthranilate synthase, component II OS=Flavobacterium johnsoniae (strain ATCC 17061 / DSM 2064 / UW101) GN=Fjoh_4892 PE=4 SV=1	A5FA85	Fjoh_4892	22.299	25.648	25.3658	26.5669	27.0529	25.7631	23.2423	25.381	26.2047	25.6876	25.9481	25.1553			4	4	4	31.9	31.9	31.9	21.037	0	10.845	667550000	21	0	0	0	2	3	4	3	0	3	1	3	3	4	4	4	0	0	0	2	3	4	3
A5FA86_FLAJ1 Uncharacterized protein OS=Flavobacterium johnsoniae (strain ATCC 17061 / DSM 2064 / UW101) GN=Fjoh_4875 PE=4 SV=1	A5FA86	Fjoh_4875	24.8603	24.7045	24.7904	24.5776	27.0198	25.1208	23.3338	25.4616	25.1465	24.9866	24.9173	25.4129			5	5	5	25.5	25.5	25.5	16.868	0	40.098	541970000	76	4	3	3	5	4	4	4	0	3	0	3	2	4	5	3	4	3	3	5	4	4	4
A5FA88_FLAJ1 AAA ATPase OS=Flavobacterium johnsoniae (strain ATCC 17061 / DSM 2064 / UW101) GN=Fjoh_4877 PE=4 SV=1	A5FA88	Fjoh_4877	28.3773	28.4087	28.2039	28.391	26.6652	28.4506	27.605	27.9395	28.3244	28.0309	28.2297	28.4099			21	21	21	45.5	45.5	45.5	67.411	0	154.99	4717100000	148	12	11	12	14	16	15	8	0	15	8	11	13	11	11	12	12	11	12	14	16	15	8
A5FA91_FLAJ1 Metal dependent phosphohydrolase OS=Flavobacterium johnsoniae (strain ATCC 17061 / DSM 2064 / UW101) GN=Fjoh_4880 PE=4 SV=1	A5FA91	Fjoh_4880	25.1987	25.7984	25.9963	26.5449	26.0796	25.4645	23.3154	25.818	25.9276	24.8844	25.8052	26.0886			6	6	6	34.7	34.7	34.7	25.688	0	25.055	809870000	46	4	1	4	4	4	4	3	1	3	1	4	4	6	3	3	4	1	4	4	4	4	3
A5FA92_FLAJ1 Beta-lactamase domain protein OS=Flavobacterium johnsoniae (strain ATCC 17061 / DSM 2064 / UW101) GN=Fjoh_4881 PE=4 SV=1	A5FA92	Fjoh_4881	27.7403	27.9346	27.5779	27.6606	28.7489	27.8257	24.7414	27.1836	27.1868	27.6082	27.9044	27.8607			18	18	18	48	48	48	51.757	0	147.13	3775800000	149	11	10	11	14	15	11	14	2	10	1	9	6	13	11	10	11	10	11	14	15	11	14
A5FA94_FLAJ1 Uncharacterized protein OS=Flavobacterium johnsoniae (strain ATCC 17061 / DSM 2064 / UW101) GN=Fjoh_4883 PE=4 SV=1	A5FA94	Fjoh_4883	23.0932	23.7001	23.9537	23.0996	25.4592	23.3876	24.1574	24.3842	24.3441	23.6349	24.6108	24.7337			3	3	3	19.5	19.5	19.5	17.394	0	49.147	211160000	33	2	1	1	2	1	2	1	0	2	0	2	2	2	2	2	2	1	1	2	1	2	1
A5FA95_FLAJ1 GCN5-related N-acetyltransferase OS=Flavobacterium johnsoniae (strain ATCC 17061 / DSM 2064 / UW101) GN=Fjoh_4884 PE=4 SV=1	A5FA95	Fjoh_4884	25.5929	25.5049	25.0607	25.5074	25.9304	25.3598	25.82	24.704	24.9308	25.5633	25.7706	24.2324			4	4	4	37.8	37.8	37.8	19.568	0	31.214	550460000	29	1	2	2	3	2	2	4	0	3	0	2	2	3	2	2	1	2	2	3	2	2	4
A5FA96_FLAJ1 Uncharacterized protein OS=Flavobacterium johnsoniae (strain ATCC 17061 / DSM 2064 / UW101) GN=Fjoh_4866 PE=4 SV=1	A5FA96	Fjoh_4866	26.5272	26.4507	26.5966	26.0214	26.1505	26.3039	23.8703	25.8877	23.0596	25.0383	23.1383	23.7051	+	FJ_LP_FJ_H	10	10	10	40.5	40.5	40.5	23.617	0	44.267	627250000	47	0	0	0	8	8	7	7	1	7	0	5	2	6	1	1	0	0	0	8	8	7	7
A5FA98_FLAJ1 Aminopeptidase N-like protein peptidase family M1 OS=Flavobacterium johnsoniae (strain ATCC 17061 / DSM 2064 / UW101) GN=Fjoh_4868 PE=4 SV=1	A5FA98	Fjoh_4868	28.3629	28.036	28.3138	29.2273	29.8469	29.2088	28.9827	28.7644	28.7001	28.6415	28.8386	29.2006	+	FJ_LP_FJ_H	31	31	31	72.1	72.1	72.1	71.217	0	222.11	6855300000	267	21	17	21	22	20	16	23	2	24	9	17	19	19	18	13	21	17	21	22	20	16	23
A5FA99_FLAJ1 Aldehyde dehydrogenase OS=Flavobacterium johnsoniae (strain ATCC 17061 / DSM 2064 / UW101) GN=Fjoh_4869 PE=4 SV=1	A5FA99	Fjoh_4869	32.7134	32.8811	32.4291	32.832	31.0807	32.835	32.4375	32.8086	32.6277	32.6483	32.4137	32.558			51	51	50	81.9	81.9	81.9	58.558	0	323.31	86261000000	1138	33	27	33	38	43	43	36	15	41	33	41	44	39	41	39	33	27	33	38	43	43	36
A5FAA4_FLAJ1 Transcriptional regulator, XRE family OS=Flavobacterium johnsoniae (strain ATCC 17061 / DSM 2064 / UW101) GN=Fjoh_4874 PE=4 SV=1	A5FAA4	Fjoh_4874	26.6287	26.559	26.2652	26.2202	26.6382	26.0072	24.9588	25.6869	23.2678	27.3584	23.6446	27.7468			2	2	2	36.1	36.1	36.1	15.075	0	26.342	1383400000	27	1	0	1	2	1	1	1	0	1	1	1	0	1	1	1	1	0	1	2	1	1	1
A5FAA5_FLAJ1 Beta-glucosidase OS=Flavobacterium johnsoniae (strain ATCC 17061 / DSM 2064 / UW101) GN=Fjoh_4857 PE=3 SV=1	A5FAA5	Fjoh_4857	22.2176	23.7841	22.3705	21.4381	26.0733	22.7141	24.6436	22.8017	23.3102	28.6558	28.5091	28.5233	+	FJ_LP_FJ_H	15	15	15	42.9	42.9	42.9	51.219	0	59.717	1454300000	55	0	0	0	0	1	0	0	0	0	0	0	0	14	11	13	0	0	0	0	1	0	0
A5FAB5_FLAJ1 Uncharacterized protein OS=Flavobacterium johnsoniae (strain ATCC 17061 / DSM 2064 / UW101) GN=Fjoh_4852 PE=4 SV=1	A5FAB5	Fjoh_4852	21.98	21.54	21.0485	23.5684	26.0324	23.3086	24.4552	23.4663	21.0656	22.181	24.0438	22.064			3	3	3	13.6	13.6	13.6	20.066	0	95.016	46207000	18	0	0	0	2	1	1	3	0	2	0	1	1	2	0	1	0	0	0	2	1	1	3
A5FAB6_FLAJ1 Uncharacterized protein OS=Flavobacterium johnsoniae (strain ATCC 17061 / DSM 2064 / UW101) GN=Fjoh_4853 PE=4 SV=1	A5FAB6	Fjoh_4853	25.4551	25.7652	26.0474	26.0243	26.6523	26.1052	24.5602	23.1816	25.4859	26.2973	26.5747	26.3164	+	FJ_LP_FJ_H	5	5	5	69.1	69.1	69.1	7.6946	0	26.26	722620000	27	0	0	0	3	3	3	5	0	3	0	0	2	3	2	2	0	0	0	3	3	3	5
A5FAB7_FLAJ1 Uncharacterized protein OS=Flavobacterium johnsoniae (strain ATCC 17061 / DSM 2064 / UW101) GN=Fjoh_4854 PE=4 SV=1	A5FAB7	Fjoh_4854	24.4484	24.5568	24.209	24.5038	26.8076	26.008	23.6756	24.83	24.7858	24.3074	23.1267	25.9705			4	4	4	44.6	44.6	44.6	13.324	0	24.903	438400000	29	0	1	1	3	4	3	3	1	3	1	4	3	3	1	2	0	1	1	3	4	3	3
A5FAC0_FLAJ1 PAS/PAC sensor signal transduction histidine kinase OS=Flavobacterium johnsoniae (strain ATCC 17061 / DSM 2064 / UW101) GN=Fjoh_4842 PE=4 SV=1	A5FAC0	Fjoh_4842	24.2235	24.1078	24.3909	24.3825	25.9584	24.4861	25.1157	24.6598	24.5933	24.9323	25.274	25.3269	+	FJ_LP_FJ_H	14	14	14	12	12	12	153.37	0	54.806	358180000	61	9	5	6	5	5	3	7	0	5	0	5	4	7	7	8	9	5	6	5	5	3	7
A5FAC1_FLAJ1 Hypothetical lipoprotein OS=Flavobacterium johnsoniae (strain ATCC 17061 / DSM 2064 / UW101) GN=Fjoh_4843 PE=4 SV=1	A5FAC1	Fjoh_4843	23.2401	23.1257	24.5071	22.8778	27.2793	23.675	24.9448	24.2035	24.2345	25.8735	24.8549	25.8496	+	FJ_LP_FJ_H	3	3	3	10.1	10.1	10.1	14.89	0	3.8831	224160000	7	0	0	1	0	1	1	0	0	1	0	2	1	2	2	3	0	0	1	0	1	1	0
A5FAC2_FLAJ1 Uncharacterized protein OS=Flavobacterium johnsoniae (strain ATCC 17061 / DSM 2064 / UW101) GN=Fjoh_4844 PE=4 SV=1	A5FAC2	Fjoh_4844	24.6631	24.4544	24.0497	25.1029	26.292	25.2912	24.2859	24.2299	23.205	23.7426	24.4849	24.3342			4	4	4	14.4	14.4	14.4	42.868	0	15.027	293530000	27	2	1	2	4	4	2	3	0	4	0	4	1	3	3	2	2	1	2	4	4	2	3
A5FAC4_FLAJ1 Response regulator receiver protein OS=Flavobacterium johnsoniae (strain ATCC 17061 / DSM 2064 / UW101) GN=Fjoh_4846 PE=4 SV=1	A5FAC4	Fjoh_4846	28.5917	28.5839	28.7703	29.605	26.5996	29.3175	27.9076	28.0547	27.8254	28.6059	28.3236	28.3204			23	23	23	89.2	89.2	89.2	25.194	0	111.98	5245600000	149	5	4	9	15	17	18	15	2	15	12	13	12	15	13	14	5	4	9	15	17	18	15
A5FAC7_FLAJ1 Uncharacterized protein OS=Flavobacterium johnsoniae (strain ATCC 17061 / DSM 2064 / UW101) GN=Fjoh_4849 PE=4 SV=1	A5FAC7	Fjoh_4849	27.8859	27.9652	28.2412	29.2538	26.1479	28.9458	27.0839	27.7734	27.5202	28.1127	27.702	28.1347			24	24	24	43.2	43.2	43.2	47.229	0	323.31	5665500000	138	3	1	3	15	14	15	18	1	18	4	9	11	15	11	14	3	1	3	15	14	15	18
A5FAE4_FLAJ1 Candidate beta-glycosidase Glycoside hydrolase family 3 OS=Flavobacterium johnsoniae (strain ATCC 17061 / DSM 2064 / UW101) GN=Fjoh_4819 PE=4 SV=1	A5FAE4	Fjoh_4819	27.1881	27.0173	27.5938	27.0453	25.4775	25.4236	27.0476	27.4823	28.1512	27.1446	27.0789	27.434			25	24	24	25.1	24.4	24.4	112.47	0	65.442	2177000000	81	12	9	12	18	14	16	14	0	13	9	15	13	13	10	8	12	9	11	17	14	16	13
A5FAE6_FLAJ1 TonB-dependent receptor OS=Flavobacterium johnsoniae (strain ATCC 17061 / DSM 2064 / UW101) GN=Fjoh_4821 PE=3 SV=1	A5FAE6	Fjoh_4821	30.2265	29.9747	29.7638	29.9575	30.6263	29.7978	30.1618	29.6244	29.6213	28.3432	27.7798	27.8437	+	FJ_LP_FJ_H	36	36	36	66.2	66.2	66.2	70.501	0	323.31	9360600000	252	0	1	0	25	30	25	26	8	23	12	20	20	17	10	9	0	1	0	25	30	25	26
A5FAF2_FLAJ1 D-lactate dehydrogenase (Cytochrome) OS=Flavobacterium johnsoniae (strain ATCC 17061 / DSM 2064 / UW101) GN=Fjoh_4811 PE=4 SV=1	A5FAF2	Fjoh_4811	30.4924	30.3635	30.5158	28.7686	26.5245	28.8438	29.8637	30.2079	30.2457	30.4347	30.3008	30.4884			63	63	60	63.3	63.3	60.7	107.94	0	323.31	17716000000	538	37	23	37	50	52	54	24	0	24	21	45	41	54	38	41	37	23	37	50	52	54	24
A5FAF3_FLAJ1 Glucosamine-6-phosphate deaminase OS=Flavobacterium johnsoniae (strain ATCC 17061 / DSM 2064 / UW101) GN=nagB PE=3 SV=1	A5FAF3	Fjoh_4812	34.1976	34.2505	34.0829	34.2676	32.5816	34.2222	34.1325	34.3174	34.331	34.5758	34.3582	34.3694	+	FJ_LP_FJ_H	75	75	25	79.3	79.3	28.3	73.15	0	323.31	298470000000	2733	62	58	57	68	68	62	59	27	64	44	54	60	69	67	58	62	58	57	68	68	62	59
A5FAF6_FLAJ1 RagB/SusD domain protein OS=Flavobacterium johnsoniae (strain ATCC 17061 / DSM 2064 / UW101) GN=Fjoh_4815 PE=4 SV=1	A5FAF6	Fjoh_4815	27.7955	27.5782	27.185	26.2487	26.6503	25.5921	24.4515	23.4464	25.8355	27.2822	26.0579	27.0298			22	22	22	48	48	48	64.647	0	121.5	2329100000	141	18	9	13	16	14	14	7	0	7	2	2	5	13	6	6	18	9	13	16	14	14	7
A5FAF7_FLAJ1 Uncharacterized conserved protein UCP016719 OS=Flavobacterium johnsoniae (strain ATCC 17061 / DSM 2064 / UW101) GN=Fjoh_4816 PE=4 SV=1	A5FAF7	Fjoh_4816	30.4537	30.3291	30.267	30.3982	26.4741	30.4106	29.9573	30.1891	30.447	30.7371	30.5867	30.4468			25	25	25	49.9	49.9	49.9	44.612	0	323.31	20630000000	384	19	16	19	20	21	21	21	2	17	15	18	19	22	20	20	19	16	19	20	21	21	21
A5FAF8_FLAJ1 N-acetylmuramic acid 6-phosphate etherase OS=Flavobacterium johnsoniae (strain ATCC 17061 / DSM 2064 / UW101) GN=murQ PE=3 SV=1	A5FAF8	Fjoh_4817	30.2256	30.0289	29.705	30.3301	30.0245	30.3436	29.8251	30.0854	29.8663	30.2356	29.9948	29.749			28	28	27	71.6	71.6	67.6	30.271	0	323.31	19753000000	493	21	17	23	23	25	22	19	2	20	10	21	24	24	22	18	21	17	23	23	25	22	19
A5FAG2_FLAJ1 Major facilitator superfamily MFS_1 OS=Flavobacterium johnsoniae (strain ATCC 17061 / DSM 2064 / UW101) GN=Fjoh_4805 PE=4 SV=1	A5FAG2	Fjoh_4805	23.6155	22.0082	23.7887	24.0448	26.9554	22.0729	23.4351	22.616	23.3903	23.5865	23.5162	24.1859			2	2	2	9.8	9.8	9.8	51.708	0	6.8569	118130000	16	1	2	1	1	1	1	1	0	1	0	1	0	2	1	1	1	2	1	1	1	1	1
A5FAG3_FLAJ1 Uncharacterized conserved protein UCP016719 OS=Flavobacterium johnsoniae (strain ATCC 17061 / DSM 2064 / UW101) GN=Fjoh_4806 PE=4 SV=1	A5FAG3	Fjoh_4806	28.6851	28.7054	28.5284	28.8848	26.595	29.0826	28.4196	28.569	28.4006	29.2428	28.9499	28.9069	+	FJ_LP_FJ_H	21	21	21	49.6	49.6	49.6	42.654	0	252.86	7076600000	242	14	13	15	15	16	17	13	0	11	9	15	11	17	15	15	14	13	15	15	16	17	13
A5FAG4_FLAJ1 Beta-lactamase OS=Flavobacterium johnsoniae (strain ATCC 17061 / DSM 2064 / UW101) GN=Fjoh_4807 PE=4 SV=1	A5FAG4	Fjoh_4807	30.2878	30.3439	30.1736	30.3236	29.0324	30.6148	30.3741	30.5283	30.4151	30.8724	30.9441	30.5431	+	FJ_LP_FJ_H	33	33	32	73	73	71.4	49.256	0	234.95	22607000000	512	26	26	27	29	25	26	27	3	25	21	27	26	28	26	29	26	26	27	29	25	26	27
A5FAG5_FLAJ1 Candidate beta-N-acetylglucosaminidase Glycoside hydrolase family 20 OS=Flavobacterium johnsoniae (strain ATCC 17061 / DSM 2064 / UW101) GN=Fjoh_4808 PE=4 SV=1	A5FAG5	Fjoh_4808	30.9382	30.5148	30.5224	30.9237	28.0612	31.0018	30.7235	30.704	30.9721	31.6394	31.221	31.0062			66	66	66	81.3	81.3	81.3	94.773	0	323.31	34875000000	864	52	52	48	48	46	46	43	3	46	22	42	45	52	47	42	52	52	48	48	46	46	43
A5FAG6_FLAJ1 Uncharacterized protein OS=Flavobacterium johnsoniae (strain ATCC 17061 / DSM 2064 / UW101) GN=Fjoh_4809 PE=4 SV=1	A5FAG6	Fjoh_4809	30.8488	30.8868	30.6415	30.8178	26.6004	30.9665	30.9252	31.0318	31.1779	31.2186	30.9546	31.0949			40	40	40	81.3	81.3	81.3	56.852	0	323.31	35141000000	702	39	31	38	35	36	31	32	2	31	22	34	35	32	30	31	39	31	38	35	36	31	32
A5FAG7_FLAJ1 Candidate esterase Carbohydrate esterase family 1 OS=Flavobacterium johnsoniae (strain ATCC 17061 / DSM 2064 / UW101) GN=Fjoh_4810 PE=4 SV=1	A5FAG7	Fjoh_4810	28.0292	28.195	28.069	28.3685	25.5146	28.1793	27.2977	28.1183	28.3391	28.9606	29.1527	28.9541	+	FJ_LP_FJ_H	15	15	15	65.6	65.6	65.6	31.38	0	74.258	5456600000	142	10	8	9	12	9	10	11	0	13	3	9	6	12	7	9	10	8	9	12	9	10	11
A5FAH3_FLAJ1 6-phosphogluconate dehydrogenase, decarboxylating OS=Flavobacterium johnsoniae (strain ATCC 17061 / DSM 2064 / UW101) GN=Fjoh_4799 PE=3 SV=1	A5FAH3	Fjoh_4799	31.9721	31.8496	31.5436	32.4716	32.5916	32.3017	31.5354	31.8335	31.6672	31.9205	31.6994	31.7117			43	43	43	92.8	92.8	92.8	51.697	0	323.31	38521000000	738	27	28	31	26	29	28	27	9	31	17	27	25	28	26	28	27	28	31	26	29	28	27
A5FAH4_FLAJ1 Glucose-6-phosphate 1-dehydrogenase OS=Flavobacterium johnsoniae (strain ATCC 17061 / DSM 2064 / UW101) GN=zwf PE=3 SV=1	A5FAH4	Fjoh_4800	30.3719	30.4134	30.2156	30.7572	31.1333	30.651	30.2238	30.1718	30.2471	30.5072	30.329	30.4603			46	46	46	73.1	73.1	73.1	58.333	0	323.31	21624000000	569	38	34	36	38	39	36	29	3	34	29	38	36	38	32	30	38	34	36	38	39	36	29
A5FAH5_FLAJ1 6-phosphogluconolactonase OS=Flavobacterium johnsoniae (strain ATCC 17061 / DSM 2064 / UW101) GN=Fjoh_4801 PE=4 SV=1	A5FAH5	Fjoh_4801	29.8419	29.7728	29.8728	29.7852	26.3061	29.8627	29.342	29.7662	29.6582	29.8485	29.8498	29.8234			26	26	26	97.5	97.5	97.5	26.325	0	283.95	13016000000	348	16	18	18	19	18	17	20	1	19	13	19	17	16	17	17	16	18	18	19	18	17	20
A5FAH6_FLAJ1 Hypothetical lipoprotein OS=Flavobacterium johnsoniae (strain ATCC 17061 / DSM 2064 / UW101) GN=Fjoh_4802 PE=4 SV=1	A5FAH6	Fjoh_4802	24.6325	24.7182	24.8456	24.1388	25.8455	24.7846	25.222	25.8565	25.8774	24.2153	24.4177	24.3142	+	FJ_LP_FJ_H	7	7	7	20.1	20.1	20.1	46.293	0	24.799	516950000	46	6	4	4	4	6	3	5	0	4	4	4	5	4	3	4	6	4	4	4	6	3	5
A5FAH7_FLAJ1 Alanine dehydrogenase/PNT domain protein OS=Flavobacterium johnsoniae (strain ATCC 17061 / DSM 2064 / UW101) GN=Fjoh_4787 PE=4 SV=1	A5FAH7	Fjoh_4787	26.57	26.3987	26.0922	24.1356	25.7163	24.9198	24.7273	26.4279	26.7243	26.0889	26.2062	24.73			36	36	36	77	77	77	45.287	0	272.45	4448100000	167	32	27	31	12	12	9	5	0	4	1	11	10	7	10	8	32	27	31	12	12	9	5
A5FAH8_FLAJ1 Beta-lactamase OS=Flavobacterium johnsoniae (strain ATCC 17061 / DSM 2064 / UW101) GN=Fjoh_4788 PE=4 SV=1	A5FAH8	Fjoh_4788	26.9048	26.8675	26.8901	26.4151	26.3364	26.6547	26.4748	27.2082	27.363	26.6255	26.0196	26.0432	+	FJ_LP_FJ_H	18	18	18	36.5	36.5	36.5	45.884	0	27.127	1563400000	83	7	5	5	12	13	13	12	0	9	5	10	7	11	8	11	7	5	5	12	13	13	12
KUP_FLAJ1 Probable potassium transport system protein kup OS=Flavobacterium johnsoniae (strain ATCC 17061 / DSM 2064 / UW101) GN=kup PE=3 SV=1	A5FAI5	Fjoh_4780	26.8704	26.6285	26.5332	26.356	27.3978	25.9244	24.0886	26.9349	27.0494	25.9709	25.679	26.7322			10	10	10	12.6	12.6	12.6	74.63	0	15.67	1388500000	37	3	5	6	7	7	5	5	0	5	2	5	3	5	5	3	3	5	6	7	7	5	5
A5FAI6_FLAJ1 Fmu (Sun) domain protein OS=Flavobacterium johnsoniae (strain ATCC 17061 / DSM 2064 / UW101) GN=Fjoh_4781 PE=3 SV=1	A5FAI6	Fjoh_4781	27.8398	28.2371	28.0599	27.2822	26.4517	27.4725	26.4614	27.3709	27.2926	26.9294	27.1386	25.7232	+	FJ_LP_FJ_H	19	19	19	52.7	52.7	52.7	46.473	0	119.17	2555000000	100	10	7	9	14	17	14	13	0	13	5	9	12	6	9	4	10	7	9	14	17	14	13
A5FAI7_FLAJ1 Acyl-CoA synthetase (AMP-forming)/AMP-acid ligase II-like protein OS=Flavobacterium johnsoniae (strain ATCC 17061 / DSM 2064 / UW101) GN=Fjoh_4782 PE=4 SV=1	A5FAI7	Fjoh_4782	28.3491	28.5556	28.2964	29.2943	29.6056	29.1394	27.1359	28.3486	28.5433	28.8466	28.8839	28.9409	+	FJ_LP_FJ_H	21	21	21	64.9	64.9	64.9	38.999	0	93.108	6654900000	175	14	10	12	14	17	14	15	2	16	5	11	13	16	15	12	14	10	12	14	17	14	15
A5FAJ1_FLAJ1 Fumarate hydratase class II OS=Flavobacterium johnsoniae (strain ATCC 17061 / DSM 2064 / UW101) GN=fumC PE=3 SV=1	A5FAJ1	Fjoh_4786	30.5568	30.5071	30.1106	32.8816	32.271	33.1101	29.905	30.2705	30.0873	30.224	30.1646	30.1875			42	42	42	81.1	81.1	81.1	50.012	0	323.31	48175000000	841	33	30	33	25	30	29	39	9	40	18	25	23	26	27	25	33	30	33	25	30	29	39
A5FAJ4_FLAJ1 Uncharacterized protein OS=Flavobacterium johnsoniae (strain ATCC 17061 / DSM 2064 / UW101) GN=Fjoh_4774 PE=4 SV=1	A5FAJ4	Fjoh_4774	28.2936	27.7903	28.0811	28.3545	26.4788	28.0984	27.6374	28.1272	28.1208	28.6291	28.6599	28.5316	+	FJ_LP_FJ_H	18	18	18	46.1	46.1	46.1	43.195	0	73.243	4665600000	140	11	7	11	12	11	9	11	0	12	5	14	11	9	13	10	11	7	11	12	11	9	11
A5FAJ7_FLAJ1 Uncharacterized protein OS=Flavobacterium johnsoniae (strain ATCC 17061 / DSM 2064 / UW101) GN=Fjoh_4777 PE=4 SV=1	A5FAJ7	Fjoh_4777	21.2224	23.206	22.9959	24.8314	25.5329	23.8178	24.0785	25.2452	25.5981	23.343	25.0886	24.9438			6	6	6	55.9	55.9	55.9	18.007	0	28.507	336950000	15	5	3	3	2	1	2	2	0	2	2	2	3	3	4	4	5	3	3	2	1	2	2
A5FAJ8_FLAJ1 Glycosyl hydrolase, BNR repeat-containing protein OS=Flavobacterium johnsoniae (strain ATCC 17061 / DSM 2064 / UW101) GN=Fjoh_4778 PE=4 SV=1	A5FAJ8	Fjoh_4778	27.8616	27.6964	27.6926	27.8138	27.1437	27.772	27.5292	27.589	27.8189	28.3916	28.2282	28.2413	+	FJ_LP_FJ_H	14	14	14	48.1	48.1	48.1	40.576	0	169.98	3864900000	152	13	11	14	9	12	12	10	1	12	6	13	11	12	10	10	13	11	14	9	12	12	10
A5FAK1_FLAJ1 Ferritin, Dps family protein OS=Flavobacterium johnsoniae (strain ATCC 17061 / DSM 2064 / UW101) GN=Fjoh_4766 PE=3 SV=1	A5FAK1	Fjoh_4766	30.898	30.3647	30.0719	31.5105	31.5401	31.7027	29.9936	30.5101	30.1319	30.8273	30.6513	30.4058			23	23	23	83	83	83	18.518	0	246.96	27263000000	503	14	17	18	14	18	16	17	7	19	12	16	17	18	17	14	14	17	18	14	18	16	17
A5FAK2_FLAJ1 Transcriptional regulator, LysR family OS=Flavobacterium johnsoniae (strain ATCC 17061 / DSM 2064 / UW101) GN=Fjoh_4767 PE=4 SV=1	A5FAK2	Fjoh_4767	26.6305	26.6362	26.9767	26.6866	25.2508	26.6697	24.1761	26.6688	26.7209	26.597	26.7165	26.9083			11	11	11	31	31	31	35.555	0	54.846	1461500000	65	5	4	5	8	9	9	8	0	9	0	9	6	8	4	4	5	4	5	8	9	9	8
A5FAK5_FLAJ1 Branched-chain-amino-acid aminotransferase OS=Flavobacterium johnsoniae (strain ATCC 17061 / DSM 2064 / UW101) GN=Fjoh_4770 PE=3 SV=1	A5FAK5	Fjoh_4770	31.486	31.513	31.1467	31.5425	31.3085	31.5629	30.7656	30.7281	30.7058	31.3915	31.2276	31.1367			38	38	38	93	93	93	39.776	0	323.31	39403000000	676	29	27	29	28	33	31	26	8	24	18	28	29	29	30	29	29	27	29	28	33	31	26
A5FAK7_FLAJ1 Candidate chitinase Glycoside hydrolase family 18 OS=Flavobacterium johnsoniae (strain ATCC 17061 / DSM 2064 / UW101) GN=Fjoh_4757 PE=3 SV=1	A5FAK7	Fjoh_4757	31.0805	30.9667	30.9046	30.8404	30.2178	30.5989	30.3458	30.9066	30.8482	30.8956	30.573	30.6159			30	30	30	78.3	78.3	78.3	41.198	0	323.31	29395000000	546	25	20	24	24	25	29	19	6	21	13	24	23	25	21	19	25	20	24	24	25	29	19
A5FAK8_FLAJ1 Uncharacterized protein OS=Flavobacterium johnsoniae (strain ATCC 17061 / DSM 2064 / UW101) GN=Fjoh_4758 PE=4 SV=1	A5FAK8	Fjoh_4758	28.5684	28.8032	28.8174	29.9012	26.9051	30.0062	28.6052	29.1319	28.5865	30.991	31.3242	31.3113	+	FJ_LP_FJ_H	17	17	17	62.1	62.1	62.1	19.766	0	202.96	17039000000	260	12	14	14	9	11	10	9	2	12	10	10	11	13	16	12	12	14	14	9	11	10	9
A5FAK9_FLAJ1 Uncharacterized protein OS=Flavobacterium johnsoniae (strain ATCC 17061 / DSM 2064 / UW101) GN=Fjoh_4759 PE=4 SV=1	A5FAK9	Fjoh_4759	26.7393	26.5458	26.6577	27.7278	26.4014	27.4626	24.3354	26.9038	26.8137	27.6072	27.6585	27.5378	+	FJ_LP_FJ_H	7	7	7	47.4	47.4	47.4	19.594	0	18.163	2300600000	68	5	3	5	5	4	5	6	0	4	1	2	4	5	5	4	5	3	5	5	4	5	6
A5FAL0_FLAJ1 Uncharacterized protein OS=Flavobacterium johnsoniae (strain ATCC 17061 / DSM 2064 / UW101) GN=Fjoh_4760 PE=4 SV=1	A5FAL0	Fjoh_4760	25.2368	25.0208	24.5032	26.4654	26.7025	26.5078	24.719	26.0359	26.0404	26.0687	24.9605	25.334			7	7	7	66.2	66.2	66.2	16.316	0	24.265	732820000	40	5	3	3	4	2	3	6	0	6	1	2	4	4	4	4	5	3	3	4	2	3	6
A5FAL1_FLAJ1 Superoxide dismutase [Cu-Zn] OS=Flavobacterium johnsoniae (strain ATCC 17061 / DSM 2064 / UW101) GN=Fjoh_4761 PE=3 SV=1	A5FAL1	Fjoh_4761	30.0945	29.6852	29.9564	30.6099	26.1091	30.2574	29.7421	29.984	30.0356	30.5768	30.3244	30.4759	+	FJ_LP_FJ_H	10	10	10	57.5	57.5	57.5	18.853	0	227.11	18567000000	271	10	9	9	8	9	10	9	3	9	5	7	10	8	10	10	10	9	9	8	9	10	9
A5FAL3_FLAJ1 Carbonic anhydrase OS=Flavobacterium johnsoniae (strain ATCC 17061 / DSM 2064 / UW101) GN=Fjoh_4763 PE=3 SV=1	A5FAL3	Fjoh_4763	30.3533	30.1826	30.1264	29.9854	28.8789	30.0575	28.7178	30.0091	29.9287	30.7598	30.6589	30.5893	+	FJ_LP_FJ_H	19	19	19	80.1	80.1	80.1	23.834	0	323.31	21237000000	387	17	15	14	17	17	16	14	2	15	4	11	15	15	16	14	17	15	14	17	17	16	14
A5FAL7_FLAJ1 3-hydroxyacyl-CoA dehydrogenase, NAD-binding OS=Flavobacterium johnsoniae (strain ATCC 17061 / DSM 2064 / UW101) GN=Fjoh_4753 PE=4 SV=1	A5FAL7	Fjoh_4753	30.3329	30.1838	30.3883	29.8427	26.8153	30.0058	30.232	30.296	30.3179	31.1342	31.1536	31.238	+	FJ_LP_FJ_H	60	60	60	69.2	69.2	69.2	88.17	0	323.31	31612000000	737	55	51	50	45	40	37	29	1	32	25	35	35	46	45	44	55	51	50	45	40	37	29
A5FAL9_FLAJ1 Acetyl-CoA acetyltransferase OS=Flavobacterium johnsoniae (strain ATCC 17061 / DSM 2064 / UW101) GN=Fjoh_4755 PE=3 SV=1	A5FAL9	Fjoh_4755	28.8122	28.7533	28.7776	28.4968	28.2837	28.6232	28.6975	29.3113	29.2872	29.3515	29.8133	29.8115	+	FJ_LP_FJ_H	25	25	25	82.4	82.4	82.4	42.138	0	221.54	12911000000	425	19	20	22	16	16	13	10	2	14	9	14	14	18	18	16	19	20	22	16	16	13	10
A5FAM0_FLAJ1 Acyl-CoA dehydrogenase domain protein OS=Flavobacterium johnsoniae (strain ATCC 17061 / DSM 2064 / UW101) GN=Fjoh_4756 PE=3 SV=1	A5FAM0	Fjoh_4756	30.148	29.985	29.835	29.5608	26.9504	29.645	29.4095	29.8	29.8201	30.8029	30.7235	30.5958	+	FJ_LP_FJ_H	46	46	46	59.7	59.7	59.7	66.294	0	323.31	25305000000	680	36	33	35	34	33	30	27	1	31	18	26	28	35	34	33	36	33	35	34	33	30	27
A5FAM4_FLAJ1 Uncharacterized protein OS=Flavobacterium johnsoniae (strain ATCC 17061 / DSM 2064 / UW101) GN=Fjoh_4745 PE=4 SV=1	A5FAM4	Fjoh_4745	21.641	23.2119	23.681	24.3752	25.6844	25.0825	23.8122	24.4972	24.4062	23.9813	24.5606	24.837			6	6	6	18.6	18.6	18.6	51.689	0	221.45	211710000	32	1	1	1	1	1	2	3	0	6	1	1	1	3	1	2	1	1	1	1	1	2	3
A5FAM6_FLAJ1 Uncharacterized protein OS=Flavobacterium johnsoniae (strain ATCC 17061 / DSM 2064 / UW101) GN=Fjoh_4747 PE=4 SV=1	A5FAM6	Fjoh_4747	23.096	23.309	23.467	23.7229	26.3041	23.7652	24.7176	24.4117	23.8216	23.7872	24.1747	23.9747	+	FJ_LP_FJ_H	4	4	4	6.6	6.6	6.6	84.764	0	15.912	183040000	38	3	0	2	3	4	3	4	0	4	0	1	2	4	3	2	3	0	2	3	4	3	4
A5FAN0_FLAJ1 Uncharacterized protein OS=Flavobacterium johnsoniae (strain ATCC 17061 / DSM 2064 / UW101) GN=Fjoh_4736 PE=4 SV=1	A5FAN0	Fjoh_4736	26.4784	25.975	26.2376	27.0269	26.2855	27.284	24.8698	26.094	26.0009	27.4436	27.4938	27.4053	+	FJ_LP_FJ_H	12	12	12	49.8	49.8	49.8	25.151	0	66.515	1536200000	74	7	6	6	7	6	5	8	0	7	1	4	4	9	8	7	7	6	6	7	6	5	8
A5FAN4_FLAJ1 Uncharacterized protein OS=Flavobacterium johnsoniae (strain ATCC 17061 / DSM 2064 / UW101) GN=Fjoh_4740 PE=4 SV=1	A5FAN4	Fjoh_4740	25.9315	26.205	26.4281	26.4891	26.9754	26.3185	24.6194	25.547	25.8152	22.5582	24.7531	24.7937			25	25	25	28.8	28.8	28.8	113.01	0	103.25	642440000	49	0	0	0	13	12	8	17	2	12	2	4	5	1	0	2	0	0	0	13	12	8	17
A5FAN8_FLAJ1 AMP-dependent synthetase and ligase OS=Flavobacterium johnsoniae (strain ATCC 17061 / DSM 2064 / UW101) GN=Fjoh_4728 PE=4 SV=1	A5FAN8	Fjoh_4728	29.8664	29.6212	29.6131	29.9313	26.0568	29.7555	28.9196	29.4251	29.5406	29.921	29.6485	29.8794			42	42	42	64	64	64	66.957	0	275.78	15796000000	437	32	28	31	29	29	25	26	1	27	12	22	20	33	17	20	32	28	31	29	29	25	26
A5FAP2_FLAJ1 Zinc finger, SWIM domain protein OS=Flavobacterium johnsoniae (strain ATCC 17061 / DSM 2064 / UW101) GN=Fjoh_4732 PE=4 SV=1	A5FAP2	Fjoh_4732	26.343	26.2119	26.1534	26.3567	26.125	26.4107	24.6669	26.0228	26.1466	26.6959	27.0867	26.9519	+	FJ_LP_FJ_H	9	9	9	20.8	20.8	20.8	49.62	0	20.64	1243200000	53	8	7	8	7	6	7	6	0	4	3	5	7	8	8	7	8	7	8	7	6	7	6
A5FAP3_FLAJ1 WGR domain protein OS=Flavobacterium johnsoniae (strain ATCC 17061 / DSM 2064 / UW101) GN=Fjoh_4733 PE=4 SV=1	A5FAP3	Fjoh_4733	28.9656	29.1178	28.9205	29.4618	25.7777	29.3316	28.5402	28.9617	29.0384	29.8808	29.8863	29.8725	+	FJ_LP_FJ_H	53	53	53	56.1	56.1	56.1	119.5	0	241.58	10732000000	408	33	23	30	36	37	34	34	2	33	16	30	30	37	42	38	33	23	30	36	37	34	34
A5FAP5_FLAJ1 Isochorismate synthase OS=Flavobacterium johnsoniae (strain ATCC 17061 / DSM 2064 / UW101) GN=Fjoh_4718 PE=4 SV=1	A5FAP5	Fjoh_4718	24.2291	24.1053	24.5048	24.928	26.3064	25.0318	25.0925	24.593	22.5958	24.1829	24.5838	24.4682			2	2	2	11.2	11.2	11.2	40.588	0	8.851	363030000	21	2	1	1	1	2	2	2	0	1	1	1	2	1	1	1	2	1	1	1	2	2	2
A5FAP8_FLAJ1 Endonuclease I OS=Flavobacterium johnsoniae (strain ATCC 17061 / DSM 2064 / UW101) GN=Fjoh_4721 PE=4 SV=1	A5FAP8	Fjoh_4721	23.5198	23.1227	23.5562	22.7479	26.0016	22.4626	23.3149	23.7068	23.498	24.2745	23.9584	24.0809	+	FJ_LP_FJ_H	2	1	1	3.6	2.3	2.3	67.131	0.0008507	3.2278	53461000	4	0	0	0	0	0	0	0	0	0	0	0	0	2	2	1	0	0	0	0	0	0	0
A5FAP9_FLAJ1 Uncharacterized protein OS=Flavobacterium johnsoniae (strain ATCC 17061 / DSM 2064 / UW101) GN=Fjoh_4722 PE=4 SV=1	A5FAP9	Fjoh_4722	26.1234	25.7907	26.1915	25.5347	26.1956	25.8652	23.9039	25.966	26.4985	26.5384	27.1228	26.7082	+	FJ_LP_FJ_H	7	7	7	43.9	43.9	43.9	21.743	0	47.49	1376700000	58	6	3	5	6	6	6	5	0	5	1	5	3	5	3	5	6	3	5	6	6	6	5
A5FAQ1_FLAJ1 Phosphoribosylformylglycinamidine synthase OS=Flavobacterium johnsoniae (strain ATCC 17061 / DSM 2064 / UW101) GN=purL PE=3 SV=1	A5FAQ1	Fjoh_4724	31.0778	31.2162	30.9564	30.2401	30.2817	30.4226	29.971	30.5429	30.4695	30.4334	30.2459	30.2125	+	FJ_LP_FJ_H	75	75	75	69.7	69.7	69.7	134.25	0	323.31	27123000000	861	45	34	40	63	62	59	46	3	44	15	46	47	49	39	38	45	34	40	63	62	59	46
A5FAQ3_FLAJ1 L-serine dehydratase 1 OS=Flavobacterium johnsoniae (strain ATCC 17061 / DSM 2064 / UW101) GN=Fjoh_4709 PE=4 SV=1	A5FAQ3	Fjoh_4709	26.0602	25.8778	26.0359	25.6453	26.218	24.8533	25.4002	25.8492	25.5815	25.9631	25.8096	26.8044			11	11	11	31.2	31.2	31.2	52.298	0	49.093	1234200000	43	7	8	6	5	5	5	3	0	2	2	4	4	4	3	2	7	8	6	5	5	5	3
PANB_FLAJ1 3-methyl-2-oxobutanoate hydroxymethyltransferase OS=Flavobacterium johnsoniae (strain ATCC 17061 / DSM 2064 / UW101) GN=panB PE=3 SV=1	A5FAQ5	Fjoh_4711	29.2701	29.3373	29.0422	28.7581	25.7541	29.2908	29.1727	29.5018	29.3762	29.0183	29.2491	29.2698			22	22	22	72.8	72.8	72.8	29.639	0	323.31	11103000000	309	20	18	19	15	18	19	14	1	14	11	15	18	17	17	18	20	18	19	15	18	19	14
A5FAQ6_FLAJ1 Ribosomal large subunit pseudouridine synthase D OS=Flavobacterium johnsoniae (strain ATCC 17061 / DSM 2064 / UW101) GN=Fjoh_4712 PE=4 SV=1	A5FAQ6	Fjoh_4712	24.9269	25.0389	25.0705	24.7081	26.9358	24.4807	23.7221	25.3002	25.354	25.2305	24.7856	24.9437			2	2	2	8.3	8.3	8.3	25.844	0.00085653	3.3751	856640000	33	2	2	2	2	2	2	2	1	2	1	2	2	2	2	2	2	2	2	2	2	2	2
A5FAR0_FLAJ1 Uncharacterized protein OS=Flavobacterium johnsoniae (strain ATCC 17061 / DSM 2064 / UW101) GN=Fjoh_4716 PE=4 SV=1	A5FAR0	Fjoh_4716	28.8269	28.2747	28.2907	28.5138	26.967	28.5199	28.4427	28.4652	28.4712	28.8502	28.5901	28.3519			12	12	12	55.5	55.5	55.5	30.561	0	144.28	6086500000	155	8	3	5	10	10	7	8	0	7	3	3	3	6	7	5	8	3	5	10	10	7	8
A5FAR1_FLAJ1 Candidate deacetylase Carbohydrate esterase family 14 OS=Flavobacterium johnsoniae (strain ATCC 17061 / DSM 2064 / UW101) GN=Fjoh_4717 PE=4 SV=1	A5FAR1	Fjoh_4717	27.6318	27.407	27.4672	27.4182	26.9665	27.6217	26.0868	27.2725	27.0877	27.3365	27.2486	27.0309			11	11	11	53.4	53.4	53.4	26.769	0	114.47	2643000000	119	10	8	8	10	9	8	9	0	9	2	6	7	8	7	6	10	8	8	10	9	8	9
A5FAR2_FLAJ1 Zn-dependent hydrolase of the beta-lactamase fold-like protein OS=Flavobacterium johnsoniae (strain ATCC 17061 / DSM 2064 / UW101) GN=Fjoh_4699 PE=4 SV=1	A5FAR2	Fjoh_4699	25.827	25.9041	25.9768	26.0508	27.0327	26.2816	25.558	26.0117	26.1517	25.8556	26.4965	26.3963			9	9	9	34.6	34.6	34.6	42.379	0	28.433	1095500000	68	5	6	8	5	6	5	6	0	6	2	6	8	5	5	5	5	6	8	5	6	5	6
A5FAR3_FLAJ1 6-phosphogluconolactonase OS=Flavobacterium johnsoniae (strain ATCC 17061 / DSM 2064 / UW101) GN=Fjoh_4700 PE=4 SV=1	A5FAR3	Fjoh_4700	26.2262	26.047	26.2081	26.2776	26.4415	26.1678	24.6111	25.907	26.0121	26.2089	26.2319	26.3272			10	10	10	35.6	35.6	35.6	41.838	0	50.606	1110800000	62	6	5	5	9	8	6	7	0	7	1	5	5	9	4	6	6	5	5	9	8	6	7
A5FAR5_FLAJ1 Cytokinin riboside 5-monophosphate phosphoribohydrolase OS=Flavobacterium johnsoniae (strain ATCC 17061 / DSM 2064 / UW101) GN=Fjoh_4702 PE=3 SV=1	A5FAR5	Fjoh_4702	26.55	26.5097	25.764	26.161	26.2467	22.666	24.7234	25.8619	23.4523	26.0428	23.7085	25.7869			6	6	6	54.9	54.9	54.9	21.107	0	19.538	1039400000	32	5	1	3	6	6	4	4	0	3	1	2	1	3	1	2	5	1	3	6	6	4	4
A5FAR6_FLAJ1 Activator of Hsp90 ATPase 1 family protein OS=Flavobacterium johnsoniae (strain ATCC 17061 / DSM 2064 / UW101) GN=Fjoh_4703 PE=4 SV=1	A5FAR6	Fjoh_4703	25.7855	25.9053	25.7666	26.5865	26.3725	25.648	26.4369	25.151	26.063	26.2983	26.4291	22.8129			3	3	3	31.6	31.6	31.6	17.838	0	16.255	1175600000	29	1	1	3	3	3	3	2	0	3	2	3	2	3	3	0	1	1	3	3	3	3	2
A5FAS3_FLAJ1 Transcriptional regulator, AraC family OS=Flavobacterium johnsoniae (strain ATCC 17061 / DSM 2064 / UW101) GN=Fjoh_4692 PE=4 SV=1	A5FAS3	Fjoh_4692	20.3813	20.722	20.4712	21.0045	27.1089	22.7285	23.6776	24.4191	22.3392	21.4301	20.8186	21.0385			2	2	2	7.9	7.9	7.9	35.656	0	41.909	22438000	18	2	1	1	1	1	1	2	0	1	0	1	1	2	1	1	2	1	1	1	1	1	2
A5FAS7_FLAJ1 Uncharacterized protein OS=Flavobacterium johnsoniae (strain ATCC 17061 / DSM 2064 / UW101) GN=Fjoh_4696 PE=4 SV=1	A5FAS7	Fjoh_4696	25.4542	24.7915	24.0966	25.8719	25.4897	25.3257	24.4944	24.5917	23.8236	25.6328	24.7535	24.395			6	6	6	50.8	50.8	50.8	14.033	0	19.745	473630000	32	4	2	3	3	3	1	4	0	5	0	2	1	5	2	1	4	2	3	3	3	1	4
A5FAS8_FLAJ1 Beta-lactamase OS=Flavobacterium johnsoniae (strain ATCC 17061 / DSM 2064 / UW101) GN=Fjoh_4697 PE=4 SV=1	A5FAS8	Fjoh_4697	24.5327	24.2711	23.9211	24.4761	25.8884	24.1883	24.9952	24.2799	23.3364	24.4819	24.1865	24.3451			4	4	4	11.6	11.6	11.6	38.559	0	5.7825	259140000	26	3	1	2	3	3	3	2	0	4	0	3	1	3	2	2	3	1	2	3	3	3	2
A5FAT1_FLAJ1 Uncharacterized protein OS=Flavobacterium johnsoniae (strain ATCC 17061 / DSM 2064 / UW101) GN=Fjoh_4683 PE=4 SV=1	A5FAT1	Fjoh_4683	25.966	25.65	25.4112	25.1107	26.9082	24.0748	23.9882	25.054	25.5447	25.3918	22.1035	23.8213			8	8	8	67.8	67.8	67.8	19.814	0	21.714	594920000	32	3	2	4	5	7	4	3	0	1	1	3	2	3	1	1	3	2	4	5	7	4	3
A5FAT2_FLAJ1 Uncharacterized protein OS=Flavobacterium johnsoniae (strain ATCC 17061 / DSM 2064 / UW101) GN=Fjoh_4684 PE=4 SV=1	A5FAT2	Fjoh_4684	25.8266	25.7906	25.7115	25.3189	26.2006	25.6444	24.4151	25.6723	24.6936	29.156	28.1874	28.3871	+	FJ_LP_FJ_H	7	7	7	63.1	63.1	63.1	24.789	0	98.885	1914400000	41	1	1	2	4	3	3	6	0	4	1	4	2	7	7	6	1	1	2	4	3	3	6
A5FAT7_FLAJ1 Beta-hydroxyacyl-(Acyl-carrier-protein) dehydratase, FabA/FabZ OS=Flavobacterium johnsoniae (strain ATCC 17061 / DSM 2064 / UW101) GN=Fjoh_4689 PE=4 SV=1	A5FAT7	Fjoh_4689	25.4702	25.296	24.8901	25.2631	27.1192	25.3229	23.8083	25.387	24.9052	25.7174	26.0136	25.3378			7	7	7	46	46	46	15.192	0	38.11	596830000	44	3	5	5	4	4	4	4	0	3	1	4	4	5	5	4	3	5	5	4	4	4	4
A5FAT8_FLAJ1 Uncharacterized protein OS=Flavobacterium johnsoniae (strain ATCC 17061 / DSM 2064 / UW101) GN=Fjoh_4690 PE=4 SV=1	A5FAT8	Fjoh_4690	23.2036	23.6437	23.2567	24.5913	26.8231	24.5315	24.2667	23.1865	22.0815	25.3237	25.2636	23.1848			6	6	6	54.7	54.7	54.7	18.642	0	61.337	237090000	38	1	2	3	3	2	2	4	0	4	0	1	1	4	3	1	1	2	3	3	2	2	4
A5FAU1_FLAJ1 NUMOD4 domain protein OS=Flavobacterium johnsoniae (strain ATCC 17061 / DSM 2064 / UW101) GN=Fjoh_4675 PE=4 SV=1	A5FAU1	Fjoh_4675	23.3185	23.4942	23.3869	24.9274	26.9454	24.3156	24.4769	22.7653	23.0691	23.8338	24.3252	22.1958			8	8	8	27.8	27.8	27.8	22.745	0	32.378	221710000	28	7	5	6	3	4	4	6	0	4	0	0	1	2	1	2	7	5	6	3	4	4	6
A5FAU2_FLAJ1 Dihydrolipoyl dehydrogenase OS=Flavobacterium johnsoniae (strain ATCC 17061 / DSM 2064 / UW101) GN=Fjoh_4676 PE=3 SV=1	A5FAU2	Fjoh_4676	33.5909	33.6114	33.4436	33.2912	32.1695	33.3766	33.3142	33.3538	33.4141	33.1472	32.9468	33.048	+	FJ_LP_FJ_H	40	40	40	81.4	81.4	81.4	49.482	0	323.31	171730000000	1455	37	35	35	38	38	38	36	13	36	28	33	38	36	36	37	37	35	35	38	38	38	36
A5FAU3_FLAJ1 Putative virion core protein (Lumpy skin disease virus)-like protein OS=Flavobacterium johnsoniae (strain ATCC 17061 / DSM 2064 / UW101) GN=Fjoh_4677 PE=4 SV=1	A5FAU3	Fjoh_4677	27.4144	27.2266	27.0732	28.6184	26.5758	27.8859	28.1287	26.7514	27.3515	28.4371	28.8003	28.6571	+	FJ_LP_FJ_H	16	16	16	66.9	66.9	66.9	36.019	0	97.114	3693200000	97	7	8	9	9	11	8	10	0	10	4	7	6	11	11	8	7	8	9	9	11	8	10
A5FAU5_FLAJ1 Uncharacterized protein OS=Flavobacterium johnsoniae (strain ATCC 17061 / DSM 2064 / UW101) GN=Fjoh_4679 PE=4 SV=1	A5FAU5	Fjoh_4679	28.0178	27.6963	27.869	28.2087	24.5046	27.8869	25.586	26.5339	25.6742	28.6868	28.2511	28.3153	+	FJ_LP_FJ_H	17	17	17	54.8	54.8	54.8	38.748	0	190.54	3225400000	153	10	6	11	14	12	14	12	0	11	0	11	7	15	15	13	10	6	11	14	12	14	12
A5FAU6_FLAJ1 Uncharacterized protein OS=Flavobacterium johnsoniae (strain ATCC 17061 / DSM 2064 / UW101) GN=Fjoh_4680 PE=4 SV=1	A5FAU6	Fjoh_4680	30.728	30.3434	30.1928	31.2878	30.6376	31.1776	28.2661	29.1779	29.042	31.243	30.8703	30.6198			21	21	21	60.5	60.5	60.5	36.781	0	246.25	21953000000	318	18	11	17	20	20	20	14	6	18	6	13	13	20	19	19	18	11	17	20	20	20	14
A5FAV6_FLAJ1 Transcriptional regulator, AsnC family OS=Flavobacterium johnsoniae (strain ATCC 17061 / DSM 2064 / UW101) GN=Fjoh_4658 PE=4 SV=1	A5FAV6	Fjoh_4658	24.8845	24.7568	24.0488	22.5189	26.7464	24.2039	23.651	24.2366	22.7882	24.46	23.2388	24.9424			2	2	2	18.7	18.7	18.7	17.204	0	5.9141	254890000	14	2	1	2	2	2	2	2	0	2	0	1	1	2	1	1	2	1	2	2	2	2	2
A5FAV7_FLAJ1 Dienelactone hydrolase OS=Flavobacterium johnsoniae (strain ATCC 17061 / DSM 2064 / UW101) GN=Fjoh_4659 PE=4 SV=1	A5FAV7	Fjoh_4659	29.5934	29.3544	29.5918	29.5166	29.8593	29.8176	29.7075	29.7953	30.1991	30.367	30.7545	30.5769	+	FJ_LP_FJ_H	23	23	23	83.3	83.3	83.3	27.899	0	244.24	15542000000	383	17	16	15	17	14	19	17	2	17	12	19	17	20	19	20	17	16	15	17	14	19	17
A5FAV8_FLAJ1 Uncharacterized protein OS=Flavobacterium johnsoniae (strain ATCC 17061 / DSM 2064 / UW101) GN=Fjoh_4660 PE=4 SV=1	A5FAV8	Fjoh_4660	23.4733	23.784	24.0489	23.7715	26.3331	24.1297	24.4301	24.4018	24.4068	23.7721	24.6553	24.2827			8	8	8	15.5	15.5	15.5	38.782	0	166.9	224620000	54	6	1	2	5	5	7	2	0	4	2	5	7	8	6	6	6	1	2	5	5	7	2
A5FAV9_FLAJ1 Peptidase family M28 OS=Flavobacterium johnsoniae (strain ATCC 17061 / DSM 2064 / UW101) GN=Fjoh_4661 PE=4 SV=1	A5FAV9	Fjoh_4661	29.6583	29.3651	29.5513	29.7174	26.9428	29.6045	29.4057	29.7846	29.9694	29.7127	29.2855	29.5373			22	22	22	60.1	60.1	60.1	38.297	0	323.31	10986000000	305	14	13	16	16	16	17	13	0	13	13	18	18	15	15	16	14	13	16	16	16	17	13
A5FAW0_FLAJ1 Transcription termination factor Rho OS=Flavobacterium johnsoniae (strain ATCC 17061 / DSM 2064 / UW101) GN=rho PE=3 SV=1	A5FAW0	Fjoh_4662	29.576	29.5689	29.5818	29.394	26.0141	29.3522	29.1845	29.4015	29.424	29.101	29.4094	29.5325			36	36	36	59.9	59.9	59.9	67.285	0	310.57	10326000000	389	22	23	20	28	25	27	21	0	22	15	28	20	22	24	22	22	23	20	28	25	27	21
A5FAW1_FLAJ1 Transcription termination factor Rho OS=Flavobacterium johnsoniae (strain ATCC 17061 / DSM 2064 / UW101) GN=Fjoh_4663 PE=4 SV=1	A5FAW1	Fjoh_4663	24.874	24.5259	23.8903	25.0488	26.9144	25.2787	24.1101	24.4477	24.451	24.9713	24.8371	24.8868			2	2	2	18.1	18.1	18.1	15.608	0	30.384	384030000	34	2	2	2	2	2	1	2	0	2	0	1	1	2	2	2	2	2	2	2	2	1	2
A5FAW8_FLAJ1 Uncharacterized protein OS=Flavobacterium johnsoniae (strain ATCC 17061 / DSM 2064 / UW101) GN=Fjoh_4654 PE=4 SV=1	A5FAW8	Fjoh_4654	25.1755	25.8924	25.1925	27.5599	26.3813	28.1921	24.1004	23.7296	22.7504	29.6861	29.6164	29.3727	+	FJ_LP_FJ_H	22	22	22	78.4	78.4	78.4	34.165	0	112.49	4330200000	140	16	10	17	5	5	5	15	0	16	1	0	1	20	16	14	16	10	17	5	5	5	15
A5FAW9_FLAJ1 Cysteine desulfurase OS=Flavobacterium johnsoniae (strain ATCC 17061 / DSM 2064 / UW101) GN=Fjoh_4655 PE=3 SV=1	A5FAW9	Fjoh_4655	22.1009	21.1454	24.033	23.963	25.8165	23.2158	23.4167	24.9017	23.3874	25.6001	26.0736	26.0239	+	FJ_LP_FJ_H	9	9	9	18.3	18.3	18.3	70.856	0	19.446	276540000	33	7	3	5	0	1	1	2	0	3	0	0	1	8	5	5	7	3	5	0	1	1	2
A5FAX1_FLAJ1 Aminotransferase OS=Flavobacterium johnsoniae (strain ATCC 17061 / DSM 2064 / UW101) GN=Fjoh_4657 PE=3 SV=1	A5FAX1	Fjoh_4657	30.2327	30.3354	30.025	29.6158	26.1874	29.6648	29.0843	29.6083	29.5527	29.8527	29.7829	29.6703	+	FJ_LP_FJ_H	29	29	29	73.1	73.1	73.1	46.013	0	293.77	17875000000	471	25	23	25	23	27	22	22	1	21	6	17	20	22	20	19	25	23	25	23	27	22	22
A5FAX6_FLAJ1 Molybdopterin molybdochelatase OS=Flavobacterium johnsoniae (strain ATCC 17061 / DSM 2064 / UW101) GN=Fjoh_4644 PE=4 SV=1	A5FAX6	Fjoh_4644	23.9176	24.0362	23.8547	23.1168	27.1677	24.3647	25.3989	23.5696	24.0934	22.7481	24.1524	24.0304			5	5	5	27.4	27.4	27.4	42.928	0	35.941	199850000	14	2	1	2	3	3	4	1	0	2	0	4	2	2	1	1	2	1	2	3	3	4	1
A5FAY7_FLAJ1 Molybdopterin biosynthesis MoaE protein OS=Flavobacterium johnsoniae (strain ATCC 17061 / DSM 2064 / UW101) GN=Fjoh_4638 PE=4 SV=1	A5FAY7	Fjoh_4638	25.8862	26.3405	25.5978	24.0976	26.3735	25.3022	24.7971	23.3423	23.6122	24.6283	23.5243	24.214	+	FJ_LP_FJ_H	4	4	4	25.2	25.2	25.2	16.148	0.00084281	2.9114	388210000	7	0	0	1	3	3	3	2	0	4	0	0	0	1	1	0	0	0	1	3	3	3	2
A5FAZ1_FLAJ1 Uncharacterized protein OS=Flavobacterium johnsoniae (strain ATCC 17061 / DSM 2064 / UW101) GN=Fjoh_4626 PE=4 SV=1	A5FAZ1	Fjoh_4626	27.3398	27.1963	26.6174	27.2266	26.8485	27.2764	26.8574	26.945	26.6151	27.341	27.0166	27.2132			13	13	13	57.7	57.7	57.7	23.006	0	48.51	2018800000	83	11	7	10	10	11	7	10	0	6	2	6	6	9	7	7	11	7	10	10	11	7	10
A5FAZ3_FLAJ1 Two component transcriptional regulator, LuxR family OS=Flavobacterium johnsoniae (strain ATCC 17061 / DSM 2064 / UW101) GN=Fjoh_4628 PE=4 SV=1	A5FAZ3	Fjoh_4628	25.2055	24.682	25.0206	25.6102	25.7334	25.4139	24.3633	25.0269	25.0117	25.0742	24.9631	24.7383			6	6	6	32.9	32.9	32.9	24.129	0	5.6867	531970000	30	2	2	3	2	4	2	4	0	3	1	3	3	3	3	2	2	2	3	2	4	2	4
A5FAZ5_FLAJ1 Uncharacterized protein OS=Flavobacterium johnsoniae (strain ATCC 17061 / DSM 2064 / UW101) GN=Fjoh_4630 PE=4 SV=1	A5FAZ5	Fjoh_4630	26.0473	25.5729	26.0935	25.9967	26.2509	25.6658	25.687	26.2726	26.0307	26.1253	23.0141	25.2867			9	9	9	28.9	28.9	28.9	47.743	0	77.357	881070000	47	4	4	6	5	7	5	6	1	7	2	7	5	4	1	3	4	4	6	5	7	5	6
A5FAZ6_FLAJ1 Methyltransferase type 11 OS=Flavobacterium johnsoniae (strain ATCC 17061 / DSM 2064 / UW101) GN=Fjoh_4631 PE=4 SV=1	A5FAZ6	Fjoh_4631	25.2711	25.7407	25.7928	26.0484	26.6432	26.0398	24.1343	25.439	24.9046	24.6327	26.0564	25.4782			10	10	10	35.7	35.7	35.7	23.864	0	125.61	774550000	65	8	3	8	9	7	6	7	0	7	1	5	4	7	4	5	8	3	8	9	7	6	7
A5FAZ7_FLAJ1 Uncharacterized protein OS=Flavobacterium johnsoniae (strain ATCC 17061 / DSM 2064 / UW101) GN=Fjoh_4614 PE=4 SV=1	A5FAZ7	Fjoh_4614	27.6431	26.9339	26.3527	26.299	26.5046	27.5025	23.6858	26.3922	26.9756	26.6063	27.0628	27.1059			10	10	10	32	32	32	40.555	0	22.271	2257700000	54	6	5	7	4	8	6	5	1	6	1	4	4	5	5	2	6	5	7	4	8	6	5
A5FAZ9_FLAJ1 Aldo/keto reductase OS=Flavobacterium johnsoniae (strain ATCC 17061 / DSM 2064 / UW101) GN=Fjoh_4616 PE=4 SV=1	A5FAZ9	Fjoh_4616	30.3322	30.3251	30.0069	30.9145	28.6148	30.9033	30.538	30.8702	30.8172	30.6613	30.3147	30.3162			22	22	22	78.4	78.4	78.4	36.484	0	323.31	20226000000	404	12	11	12	14	17	18	16	3	16	15	18	18	14	16	16	12	11	12	14	17	18	16
A5FB00_FLAJ1 NAD(P)H dehydrogenase (Quinone) OS=Flavobacterium johnsoniae (strain ATCC 17061 / DSM 2064 / UW101) GN=Fjoh_4617 PE=4 SV=1	A5FB00	Fjoh_4617	27.6243	27.8605	27.8045	28.0514	26.7781	28.0278	27.4809	27.9181	28.4067	27.8314	27.365	27.4401			12	12	12	52.2	52.2	52.2	23.399	0	115.03	2822600000	100	3	2	3	8	10	10	7	0	9	6	9	10	10	8	7	3	2	3	8	10	10	7
A5FB02_FLAJ1 Uncharacterized protein OS=Flavobacterium johnsoniae (strain ATCC 17061 / DSM 2064 / UW101) GN=Fjoh_4619 PE=4 SV=1	A5FB02	Fjoh_4619	25.7574	26.0189	25.9522	24.8834	25.9824	23.567	23.6438	24.9805	24.3346	25.5363	26.3068	25.5568			6	6	6	53.2	53.2	53.2	18.225	0	8.4437	669090000	22	2	0	2	5	4	4	2	0	2	0	2	2	4	4	2	2	0	2	5	4	4	2
A5FB03_FLAJ1 Methyltransferase type 11 OS=Flavobacterium johnsoniae (strain ATCC 17061 / DSM 2064 / UW101) GN=Fjoh_4620 PE=4 SV=1	A5FB03	Fjoh_4620	27.8587	28.0883	28.6265	31.6481	31.2036	31.3264	25.1458	26.6948	28.8506	25.9862	23.2324	26.8347			13	13	13	81.7	81.7	81.7	26.464	0	119.13	2465400000	73	4	0	1	5	4	6	11	3	10	1	2	3	2	2	3	4	0	1	5	4	6	11
A5FB05_FLAJ1 Uncharacterized protein OS=Flavobacterium johnsoniae (strain ATCC 17061 / DSM 2064 / UW101) GN=Fjoh_4622 PE=4 SV=1	A5FB05	Fjoh_4622	26.314	25.9739	25.8133	26.171	26.5186	26.4129	24.4678	26.0849	25.8021	25.7757	25.6942	25.5738			15	15	15	37.2	37.2	37.2	49.803	0	129.16	978620000	95	9	6	10	12	12	11	9	1	9	1	9	8	7	6	5	9	6	10	12	12	11	9
A5FB06_FLAJ1 Uncharacterized protein OS=Flavobacterium johnsoniae (strain ATCC 17061 / DSM 2064 / UW101) GN=Fjoh_4623 PE=4 SV=1	A5FB06	Fjoh_4623	24.7686	24.3324	24.8616	26.417	25.6416	25.875	23.6755	25.8381	26.3912	25.854	26.0112	25.758	+	FJ_LP_FJ_H	8	8	8	37.7	37.7	37.7	28.493	0	48.374	665750000	42	3	2	2	2	4	4	6	0	5	1	4	4	5	4	4	3	2	2	2	4	4	6
A5FB08_FLAJ1 Acetyl-CoA acetyltransferase OS=Flavobacterium johnsoniae (strain ATCC 17061 / DSM 2064 / UW101) GN=Fjoh_4612 PE=3 SV=1	A5FB08	Fjoh_4612	30.0237	30.0548	29.9211	29.5884	29.722	29.752	29.975	29.6307	29.7931	29.779	29.8889	29.7972	+	FJ_LP_FJ_H	30	30	30	77.6	77.6	77.6	40.757	0	323.31	24643000000	481	27	27	28	22	21	20	16	3	20	12	17	15	22	15	18	27	27	28	22	21	20	16
A5FB09_FLAJ1 NLP/P60 protein dipeptidyl peptidase VI OS=Flavobacterium johnsoniae (strain ATCC 17061 / DSM 2064 / UW101) GN=Fjoh_4613 PE=4 SV=1	A5FB09	Fjoh_4613	25.4891	25.1868	25.3403	25.6528	25.9422	25.408	23.9254	24.3324	25.7213	25.679	23.3532	23.6551			8	8	8	37.9	37.9	37.9	28.703	0	22.778	512190000	29	6	4	3	5	4	4	5	2	6	0	2	3	4	1	0	6	4	3	5	4	4	5
A5FB11_FLAJ1 Uncharacterized protein OS=Flavobacterium johnsoniae (strain ATCC 17061 / DSM 2064 / UW101) GN=Fjoh_4605 PE=4 SV=1	A5FB11	Fjoh_4605	25.0114	25.2278	25.4891	24.6957	26.0867	25.1792	24.8835	24.1274	24.6281	25.8488	25.9337	25.8252	+	FJ_LP_FJ_H	6	6	6	32.4	32.4	32.4	27.747	0	16.697	536530000	51	4	2	4	4	3	4	2	0	5	0	3	3	5	4	4	4	2	4	4	3	4	2
A5FB12_FLAJ1 Alpha/beta hydrolase fold protein OS=Flavobacterium johnsoniae (strain ATCC 17061 / DSM 2064 / UW101) GN=Fjoh_4606 PE=4 SV=1	A5FB12	Fjoh_4606	25.9258	24.8841	25.8409	27.029	25.9686	25.2675	23.9131	24.8396	24.0591	28.7628	28.8059	28.6074	+	FJ_LP_FJ_H	19	19	19	61.1	61.1	61.1	36.377	0	89.694	2055100000	81	10	6	7	8	6	8	7	0	7	1	6	3	14	16	15	10	6	7	8	6	8	7
A5FB17_FLAJ1 Peptidase subfamily M43A OS=Flavobacterium johnsoniae (strain ATCC 17061 / DSM 2064 / UW101) GN=Fjoh_4597 PE=4 SV=1	A5FB17	Fjoh_4597	23.8103	23.7429	24.384	24.1459	27.2638	24.3815	24.3439	24.0991	24.3568	26.32	26.0817	26.287	+	FJ_LP_FJ_H	5	5	5	17.9	17.9	17.9	33.859	0	46.018	434840000	27	2	0	0	2	2	2	3	0	2	1	2	2	4	3	4	2	0	0	2	2	2	3
A5FB20_FLAJ1 Uncharacterized protein OS=Flavobacterium johnsoniae (strain ATCC 17061 / DSM 2064 / UW101) GN=Fjoh_4600 PE=4 SV=1	A5FB20	Fjoh_4600	26.8235	26.5921	26.3312	26.7468	26.0626	26.4855	26.3797	25.9945	25.8465	27.0308	25.9936	26.6476			7	7	7	31.9	31.9	31.9	21.656	0	10.186	1494900000	45	6	5	6	7	7	5	6	0	5	3	6	4	7	5	3	6	5	6	7	7	5	6
A5FB24_FLAJ1 Glyceraldehyde-3-phosphate dehydrogenase OS=Flavobacterium johnsoniae (strain ATCC 17061 / DSM 2064 / UW101) GN=Fjoh_4590 PE=3 SV=1	A5FB24	Fjoh_4590	33.6948	35.104	35.1501	34.2157	34.8069	34.9701	33.9927	34.4496	34.7066	33.1903	34.3909	34.4974			41	41	41	92.5	92.5	92.5	35.987	0	323.31	327440000000	2052	18	17	16	31	38	37	31	18	31	25	29	35	31	38	37	18	17	16	31	38	37	31
A5FB25_FLAJ1 ATP-dependent 6-phosphofructokinase OS=Flavobacterium johnsoniae (strain ATCC 17061 / DSM 2064 / UW101) GN=pfkA PE=3 SV=1	A5FB25	Fjoh_4591	31.5843	31.7968	31.9008	31.5275	32.9664	31.6448	31.472	31.9318	31.866	31.5779	31.7909	31.5979			26	26	26	64.6	64.6	64.6	35.297	0	323.31	44882000000	598	16	15	16	25	26	26	22	6	23	22	24	25	25	24	25	16	15	16	25	26	26	22
A5FB26_FLAJ1 Uncharacterized protein OS=Flavobacterium johnsoniae (strain ATCC 17061 / DSM 2064 / UW101) GN=Fjoh_4592 PE=4 SV=1	A5FB26	Fjoh_4592	24.2681	24.751	25.0861	22.5525	26.5369	23.7934	23.6216	24.9925	24.033	24.6922	22.8094	24.392			6	6	6	5.8	5.8	5.8	168.68	0	4.2065	301620000	8	4	4	5	5	3	4	2	0	0	0	3	2	4	3	1	4	4	5	5	3	4	2
A5FB27_FLAJ1 tRNA N6-adenosine threonylcarbamoyltransferase OS=Flavobacterium johnsoniae (strain ATCC 17061 / DSM 2064 / UW101) GN=tsaD PE=3 SV=1	A5FB27	Fjoh_4593	26.3933	26.6726	26.704	26.3742	26.2656	26.3346	25.7704	25.9803	25.9071	26.0975	26.4393	26.6811			9	9	9	23.8	23.8	23.8	37.076	0	27.696	1239400000	54	6	5	5	8	9	8	5	0	6	3	6	7	6	5	7	6	5	5	8	9	8	5
A5FB28_FLAJ1 Ribosomal RNA small subunit methyltransferase E OS=Flavobacterium johnsoniae (strain ATCC 17061 / DSM 2064 / UW101) GN=Fjoh_4594 PE=3 SV=1	A5FB28	Fjoh_4594	26.4613	26.4551	26.5101	26.7961	25.9151	26.6826	26.1461	26.3441	25.9274	26.1918	26.3883	26.3977			13	13	13	64.3	64.3	64.3	26.856	0	62.676	1348600000	73	6	5	8	11	9	9	8	0	8	2	8	5	8	6	6	6	5	8	11	9	9	8
A5FB31_FLAJ1 Mammalian cell entry related domain protein OS=Flavobacterium johnsoniae (strain ATCC 17061 / DSM 2064 / UW101) GN=Fjoh_4584 PE=4 SV=1	A5FB31	Fjoh_4584	29.4853	29.3606	29.2758	29.28	28.3937	29.5119	29.536	29.5052	29.4671	29.3533	29.5658	29.3794			27	27	27	70.7	70.7	70.7	35.219	0	236.81	11067000000	288	18	16	15	17	19	15	19	4	16	13	15	15	18	17	17	18	16	15	17	19	15	19
A5FB32_FLAJ1 Cell wall hydrolase/autolysin OS=Flavobacterium johnsoniae (strain ATCC 17061 / DSM 2064 / UW101) GN=Fjoh_4585 PE=4 SV=1	A5FB32	Fjoh_4585	29.3987	29.1853	29.0718	29.1879	26.6057	29.0107	28.959	28.914	28.5825	29.2972	28.7729	28.6937			25	25	25	68.4	68.4	68.4	41.397	0	158.07	8307700000	307	19	17	21	19	23	18	18	0	20	11	22	20	20	16	16	19	17	21	19	23	18	18
A5FB33_FLAJ1 Organic solvent tolerance protein OstA-like protein OS=Flavobacterium johnsoniae (strain ATCC 17061 / DSM 2064 / UW101) GN=Fjoh_4586 PE=4 SV=1	A5FB33	Fjoh_4586	25.203	24.5554	25.0791	25.0015	26.5525	24.8918	23.923	24.6796	25.1446	25.3159	22.4277	25.3668			14	14	14	20.5	20.5	20.5	104.27	0	39.5	501990000	42	9	6	7	8	7	9	6	0	5	2	4	9	7	2	2	9	6	7	8	7	9	6
A5FB34_FLAJ1 Endoribonuclease L-PSP OS=Flavobacterium johnsoniae (strain ATCC 17061 / DSM 2064 / UW101) GN=Fjoh_4587 PE=4 SV=1	A5FB34	Fjoh_4587	26.0143	26.1848	26.092	25.8981	25.3132	26.1798	23.4563	23.6568	26.0109	26.2589	26.7081	26.5525			4	4	4	37.3	37.3	37.3	13.599	0	8.1943	989620000	32	3	1	3	1	3	3	2	0	2	1	1	3	2	3	3	3	1	3	1	3	3	2
A5FB36_FLAJ1 N-acetylglucosamine kinase-like protein OS=Flavobacterium johnsoniae (strain ATCC 17061 / DSM 2064 / UW101) GN=Fjoh_4589 PE=4 SV=1	A5FB36	Fjoh_4589	31.9788	32.1961	31.7379	32.0161	33.3846	32.0025	31.2293	31.6862	31.7787	31.6081	31.178	31.0539	+	FJ_LP_FJ_H	31	31	31	92.9	92.9	92.9	32.364	0	323.31	44587000000	553	13	8	12	20	23	27	21	9	22	11	21	22	19	21	21	13	8	12	20	23	27	21
A5FB37_FLAJ1 Sodium:dicarboxylate symporter OS=Flavobacterium johnsoniae (strain ATCC 17061 / DSM 2064 / UW101) GN=Fjoh_4575 PE=3 SV=1	A5FB37	Fjoh_4575	26.0605	26.1471	26.0789	25.7714	26.3612	25.8004	25.9018	26.3025	26.4397	26.0316	26.3422	26.2601			6	6	6	20.4	20.4	20.4	46.045	0	43.611	1464100000	50	6	4	6	5	4	4	3	0	3	2	2	5	3	3	2	6	4	6	5	4	4	3
AROC_FLAJ1 Chorismate synthase OS=Flavobacterium johnsoniae (strain ATCC 17061 / DSM 2064 / UW101) GN=aroC PE=3 SV=1	A5FB38	Fjoh_4576	29.5628	29.704	29.3604	29.1613	26.0952	29.4665	29.6211	29.6036	29.6454	29.3236	29.6367	29.5367			25	25	25	80.7	80.7	80.7	38.158	0	312.8	12048000000	339	18	18	19	18	16	20	18	1	17	11	16	18	17	18	17	18	18	19	18	16	20	18
A5FB42_FLAJ1 Candidate alpha-glycosyltransferase Glycosyltransferase family 4 OS=Flavobacterium johnsoniae (strain ATCC 17061 / DSM 2064 / UW101) GN=Fjoh_4580 PE=4 SV=1	A5FB42	Fjoh_4580	26.7501	26.8397	26.8841	26.8647	26.9623	26.6133	26.1151	26.4084	26.712	26.5975	26.945	26.9587			18	18	18	41.8	41.8	41.8	42.644	0	117.43	1590800000	72	8	7	11	11	11	9	9	0	12	4	8	12	11	9	8	8	7	11	11	11	9	9
A5FB43_FLAJ1 Uncharacterized protein OS=Flavobacterium johnsoniae (strain ATCC 17061 / DSM 2064 / UW101) GN=Fjoh_4581 PE=4 SV=1	A5FB43	Fjoh_4581	26.332	26.4095	26.4837	26.1864	25.8304	23.8613	24.2069	23.0001	23.4812	25.9743	26.1347	25.7742	+	FJ_LP_FJ_H	6	6	6	54.4	54.4	54.4	18.566	0	17.02	1019900000	31	3	1	2	4	6	4	3	0	1	0	0	0	4	3	3	3	1	2	4	6	4	3
A5FB44_FLAJ1 Uncharacterized protein OS=Flavobacterium johnsoniae (strain ATCC 17061 / DSM 2064 / UW101) GN=Fjoh_4582 PE=4 SV=1	A5FB44	Fjoh_4582	27.4946	27.1392	27.2174	25.3402	26.7052	25.7913	26.6951	26.7754	26.8905	27.2377	27.4501	27.2195			14	14	14	70	70	70	28.993	0	72.267	2324500000	89	11	6	8	11	11	10	2	1	4	3	7	10	11	5	6	11	6	8	11	11	10	2
A5FB45_FLAJ1 Fe-S oxidoreductase-like protein OS=Flavobacterium johnsoniae (strain ATCC 17061 / DSM 2064 / UW101) GN=Fjoh_4583 PE=4 SV=1	A5FB45	Fjoh_4583	25.9386	25.9707	26.0666	23.0923	26.7412	25.3338	26.0377	25.8808	25.7679	25.9103	26.095	26.0629			10	10	10	26.2	26.2	26.2	50.221	0	23.715	866290000	50	8	4	8	5	6	7	2	0	2	3	4	3	6	3	7	8	4	8	5	6	7	2
A5FB46_FLAJ1 Probable transaldolase OS=Flavobacterium johnsoniae (strain ATCC 17061 / DSM 2064 / UW101) GN=tal PE=3 SV=1	A5FB46	Fjoh_4567	31.979	31.6142	31.0706	32.0134	32.9632	32.2751	31.6291	31.3864	31.1309	31.6774	31.1146	30.9553			20	20	19	96.8	96.8	92.2	23.566	0	323.31	51823000000	632	16	16	16	16	19	18	14	10	14	13	17	15	17	17	15	16	16	16	16	19	18	14
A5FB47_FLAJ1 Short-chain dehydrogenase/reductase SDR OS=Flavobacterium johnsoniae (strain ATCC 17061 / DSM 2064 / UW101) GN=Fjoh_4568 PE=3 SV=1	A5FB47	Fjoh_4568	26.4365	26.4147	26.5483	26.5083	27.2696	26.3124	26.7648	26.5595	26.5869	26.1531	26.3012	26.5637			9	9	9	41.6	41.6	41.6	29.344	0	24.223	1330400000	56	3	3	5	7	6	7	6	0	5	2	6	5	6	3	3	3	3	5	7	6	7	6
A5FB48_FLAJ1 Glutamine cyclotransferase OS=Flavobacterium johnsoniae (strain ATCC 17061 / DSM 2064 / UW101) GN=Fjoh_4569 PE=4 SV=1	A5FB48	Fjoh_4569	29.7668	29.6975	29.5837	29.6573	26.5884	29.6713	29.5877	29.4358	29.5987	29.4284	29.2949	29.5196	+	FJ_LP_FJ_H	26	26	26	65	65	65	39.673	0	175.81	11665000000	284	22	20	20	21	21	22	16	1	18	14	21	18	20	18	14	22	20	20	21	21	22	16
HUTI_FLAJ1 Imidazolonepropionase OS=Flavobacterium johnsoniae (strain ATCC 17061 / DSM 2064 / UW101) GN=hutI PE=3 SV=1	A5FB49	Fjoh_4570	26.3358	26.3925	26.3237	25.6947	25.0586	25.7553	26.1258	26.028	26.2804	26.1799	26.2648	26.4665			11	11	11	32.8	32.8	32.8	45.075	0	323.31	1169900000	59	4	5	4	6	7	7	4	1	3	2	6	4	7	6	3	4	5	4	6	7	7	4
A5FB50_FLAJ1 Uncharacterized protein OS=Flavobacterium johnsoniae (strain ATCC 17061 / DSM 2064 / UW101) GN=Fjoh_4571 PE=4 SV=1	A5FB50	Fjoh_4571	31.6014	31.4445	31.3262	31.7432	29.392	31.4504	30.8939	31.4123	31.1282	32.2267	31.9204	31.8585	+	FJ_LP_FJ_H	32	32	32	79.2	79.2	79.2	32.512	0	323.31	46562000000	698	22	22	24	22	27	26	21	6	24	24	25	28	24	28	26	22	22	24	22	27	26	21
A5FB51_FLAJ1 Arginase/agmatinase/formiminoglutamase OS=Flavobacterium johnsoniae (strain ATCC 17061 / DSM 2064 / UW101) GN=Fjoh_4572 PE=3 SV=1	A5FB51	Fjoh_4572	26.8204	27.1118	26.9006	27.1032	26.3702	27.0693	27.0891	27.0333	26.9586	27.2474	27.4267	27.4935	+	FJ_LP_FJ_H	15	15	15	49.1	49.1	49.1	38.872	0	68.154	2147700000	105	12	8	12	14	13	12	11	0	10	6	11	11	12	10	11	12	8	12	14	13	12	11
A5FB52_FLAJ1 DEAD/DEAH box helicase domain protein OS=Flavobacterium johnsoniae (strain ATCC 17061 / DSM 2064 / UW101) GN=Fjoh_4573 PE=4 SV=1	A5FB52	Fjoh_4573	27.5563	27.3891	27.5708	27.3007	25.9268	27.5373	27.3537	27.8152	27.7579	26.773	27.2669	27.4356			12	12	12	38.3	38.3	38.3	46.248	0	74.42	2564100000	118	7	4	6	9	9	9	10	0	9	2	7	8	9	6	7	7	4	6	9	9	9	10
A5FB58_FLAJ1 Two component transcriptional regulator, LytTR family OS=Flavobacterium johnsoniae (strain ATCC 17061 / DSM 2064 / UW101) GN=Fjoh_4564 PE=4 SV=1	A5FB58	Fjoh_4564	25.0986	25.1856	25.3011	25.1655	26.8194	24.7388	25.047	24.5264	24.4899	24.525	24.6142	24.5006	+	FJ_LP_FJ_H	4	4	4	25.8	25.8	25.8	26.931	0	11.721	429460000	26	3	2	3	3	2	2	3	0	4	0	2	1	2	2	2	3	2	3	3	2	2	3
A5FB59_FLAJ1 Major facilitator superfamily MFS_1 OS=Flavobacterium johnsoniae (strain ATCC 17061 / DSM 2064 / UW101) GN=Fjoh_4565 PE=4 SV=1	A5FB59	Fjoh_4565	26.3702	26.3767	26.1491	26.0242	25.8606	26.1628	26.2808	26.753	26.8945	26.2248	26.5901	26.4771			5	5	5	14.1	14.1	14.1	52.922	0	107.63	1306400000	64	3	3	5	4	4	3	4	0	4	2	4	3	5	3	3	3	3	5	4	4	3	4
A5FB60_FLAJ1 Uncharacterized protein OS=Flavobacterium johnsoniae (strain ATCC 17061 / DSM 2064 / UW101) GN=Fjoh_4566 PE=4 SV=1	A5FB60	Fjoh_4566	22.0273	21.3679	22.0133	25.4933	26.0679	25.0613	22.841	24.6167	22.4455	27.0591	27.3899	27.2326	+	FJ_LP_FJ_H	7	7	7	50	50	50	18.112	0	22.601	729630000	25	6	2	4	1	3	2	5	1	3	0	3	2	6	7	7	6	2	4	1	3	2	5
A5FB68_FLAJ1 Phosphoribosyltransferase OS=Flavobacterium johnsoniae (strain ATCC 17061 / DSM 2064 / UW101) GN=Fjoh_4547 PE=4 SV=1	A5FB68	Fjoh_4547	26.8756	27.1742	27.1595	26.8525	27.0034	26.6815	25.2651	27.0138	26.6077	27.303	27.4868	26.6806			11	11	11	63.7	63.7	63.7	20.703	0	60.441	2097500000	81	6	3	6	7	8	7	7	0	5	2	7	3	8	5	3	6	3	6	7	8	7	7
A5FB69_FLAJ1 Uncharacterized protein OS=Flavobacterium johnsoniae (strain ATCC 17061 / DSM 2064 / UW101) GN=Fjoh_4548 PE=4 SV=1	A5FB69	Fjoh_4548	25.1708	24.8318	24.8316	24.9577	27.0439	25.3265	24.5971	24.806	24.8714	25.0445	23.9309	24.2912			3	3	3	17.6	17.6	17.6	21.492	0	6.5634	377760000	20	0	1	1	3	3	2	2	0	2	1	2	2	2	1	1	0	1	1	3	3	2	2
A5FB71_FLAJ1 ABC transporter related OS=Flavobacterium johnsoniae (strain ATCC 17061 / DSM 2064 / UW101) GN=Fjoh_4550 PE=4 SV=1	A5FB71	Fjoh_4550	29.8231	29.8624	29.9549	29.4011	25.5098	29.3049	28.7283	29.402	29.5907	29.3518	29.2228	29.1218	+	FJ_LP_FJ_H	27	27	27	56.2	56.2	56.2	61.448	0	208.17	11156000000	296	14	12	16	17	19	23	15	2	16	9	18	20	17	16	18	14	12	16	17	19	23	15
A5FB72_FLAJ1 Redoxin domain protein OS=Flavobacterium johnsoniae (strain ATCC 17061 / DSM 2064 / UW101) GN=Fjoh_4551 PE=4 SV=1	A5FB72	Fjoh_4551	23.9369	24.2843	25.0253	23.9581	26.9198	23.4117	23.8832	25.1268	24.996	24.5927	24.9353	24.7285			4	4	4	19.5	19.5	19.5	29.328	0	5.1638	432520000	29	2	2	4	3	3	3	1	0	2	1	2	3	3	2	3	2	2	4	3	3	3	1
PDXH_FLAJ1 Pyridoxine/pyridoxamine 5-phosphate oxidase OS=Flavobacterium johnsoniae (strain ATCC 17061 / DSM 2064 / UW101) GN=pdxH PE=3 SV=1	A5FB76	Fjoh_4542	25.96	25.9706	25.9008	25.9505	25.8838	25.8995	24.2144	25.4762	25.668	25.9101	25.9906	25.7875			4	4	4	32.7	32.7	32.7	24.67	0	40.563	925880000	39	3	3	1	2	2	2	2	1	2	0	3	3	3	2	2	3	3	1	2	2	2	2
PYRB_FLAJ1 Aspartate carbamoyltransferase OS=Flavobacterium johnsoniae (strain ATCC 17061 / DSM 2064 / UW101) GN=pyrB PE=3 SV=1	A5FB79	Fjoh_4545	29.0117	29.0429	28.8919	28.6216	25.5706	28.6091	27.8894	28.8525	28.8258	29.0469	28.7353	28.862			25	25	25	78.2	78.2	78.2	34.227	0	162.76	7271000000	245	18	13	17	23	21	21	20	0	18	8	19	18	22	19	18	18	13	17	23	21	21	20
A5FB80_FLAJ1 Uncharacterized protein OS=Flavobacterium johnsoniae (strain ATCC 17061 / DSM 2064 / UW101) GN=Fjoh_4546 PE=4 SV=1	A5FB80	Fjoh_4546	25.2358	25.1331	25.4104	25.3493	26.2986	25.2038	24.1935	23.0078	23.1566	25.4669	24.8636	24.453			5	5	5	32.4	32.4	32.4	24.996	0	23.27	360620000	17	0	0	1	4	3	3	3	0	2	0	0	0	2	1	1	0	0	1	4	3	3	3
A5FB81_FLAJ1 NAD(P)H dehydrogenase (Quinone) OS=Flavobacterium johnsoniae (strain ATCC 17061 / DSM 2064 / UW101) GN=Fjoh_4532 PE=4 SV=1	A5FB81	Fjoh_4532	25.1455	25.1756	25.5454	25.4804	25.8449	25.0741	23.8704	23.5951	25.5642	25.3031	22.7898	25.4787			7	7	7	54.2	54.2	54.2	22.068	0	7.2178	542680000	30	2	2	4	5	6	4	4	0	4	0	2	3	4	2	3	2	2	4	5	6	4	4
A5FB83_FLAJ1 Ppx/GppA phosphatase OS=Flavobacterium johnsoniae (strain ATCC 17061 / DSM 2064 / UW101) GN=Fjoh_4534 PE=4 SV=1	A5FB83	Fjoh_4534	27.2549	27.3939	26.9727	27.6347	26.1402	27.667	27.2864	26.9464	26.4865	28.0519	26.7938	26.8023			12	12	12	54.4	54.4	54.4	33.317	0	141.72	2393300000	54	6	8	9	9	8	6	9	1	8	3	6	5	9	6	6	6	8	9	9	8	6	9
A5FB84_FLAJ1 Polyphosphate kinase OS=Flavobacterium johnsoniae (strain ATCC 17061 / DSM 2064 / UW101) GN=ppk PE=3 SV=1	A5FB84	Fjoh_4535	29.2477	28.9921	28.7654	29.2994	29.884	29.4379	27.9365	28.236	28.2445	29.152	28.8062	28.9655			39	39	39	59.7	59.7	59.7	80.106	0	320.3	7797800000	283	28	18	24	31	37	33	25	2	24	9	23	16	29	20	19	28	18	24	31	37	33	25
A5FB85_FLAJ1 Putative phosphohistidine phosphatase, SixA OS=Flavobacterium johnsoniae (strain ATCC 17061 / DSM 2064 / UW101) GN=Fjoh_4536 PE=4 SV=1	A5FB85	Fjoh_4536	26.027	23.6435	26.3852	26.906	26.4942	26.8215	24.9219	26.0384	25.9907	26.3736	26.5118	26.1667			3	3	3	42.9	42.9	42.9	18.441	0	20.632	1095800000	27	1	2	2	2	1	1	3	0	2	1	2	1	1	1	1	1	2	2	2	1	1	3
A5FB93_FLAJ1 Transport-associated protein OS=Flavobacterium johnsoniae (strain ATCC 17061 / DSM 2064 / UW101) GN=Fjoh_4528 PE=4 SV=1	A5FB93	Fjoh_4528	24.7994	23.288	25.8096	22.621	25.8226	25.0353	24.0296	26.3891	27.1815	26.6831	27.9633	28.2705	+	FJ_LP_FJ_H	6	6	6	56.6	56.6	56.6	16.874	0	14.67	1186500000	30	3	2	4	2	1	2	2	2	5	1	3	2	5	4	5	3	2	4	2	1	2	2
A5FB95_FLAJ1 DNA polymerase III subunit gamma/tau OS=Flavobacterium johnsoniae (strain ATCC 17061 / DSM 2064 / UW101) GN=dnaX PE=3 SV=1	A5FB95	Fjoh_4530	28.1852	28.369	27.8859	28.2594	25.2183	27.911	24.1639	27.5171	27.4088	27.8306	27.6918	27.3489			15	15	15	57.3	57.3	57.3	40.372	0	261.51	4074700000	126	9	9	9	13	14	11	11	1	12	3	8	6	10	7	5	9	9	9	13	14	11	11
A5FBA2_FLAJ1 Transketolase domain protein OS=Flavobacterium johnsoniae (strain ATCC 17061 / DSM 2064 / UW101) GN=Fjoh_4512 PE=4 SV=1	A5FBA2	Fjoh_4512	30.0491	29.8854	29.6854	30.6298	29.9408	30.1446	28.8753	29.0459	28.9497	29.6954	29.3684	29.4279			42	42	42	61.2	61.2	61.2	90.459	0	315.81	17422000000	380	38	31	32	36	31	32	28	3	32	9	23	21	27	18	19	38	31	32	36	31	32	28
KDSB_FLAJ1 3-deoxy-manno-octulosonate cytidylyltransferase OS=Flavobacterium johnsoniae (strain ATCC 17061 / DSM 2064 / UW101) GN=kdsB PE=3 SV=1	A5FBA3	Fjoh_4513	27.8939	27.721	27.5452	27.6763	27.9688	27.7899	27.113	27.7841	27.7457	28.0892	27.8004	27.9013			19	19	19	75.8	75.8	75.8	27.468	0	88.551	3492400000	182	12	10	13	12	12	13	11	2	10	10	13	13	14	11	9	12	10	13	12	12	13	11
A5FBA4_FLAJ1 Pyrrolo-quinoline quinone OS=Flavobacterium johnsoniae (strain ATCC 17061 / DSM 2064 / UW101) GN=Fjoh_4514 PE=4 SV=1	A5FBA4	Fjoh_4514	24.3981	24.6634	24.6573	22.8031	26.1362	24.3255	25.073	23.4636	22.7792	24.934	24.8783	24.8472	+	FJ_LP_FJ_H	5	5	5	11.9	11.9	11.9	49.765	0	7.4493	292820000	10	2	0	1	4	3	3	1	0	3	1	0	1	3	2	4	2	0	1	4	3	3	1
A5FBA7_FLAJ1 Uncharacterized protein OS=Flavobacterium johnsoniae (strain ATCC 17061 / DSM 2064 / UW101) GN=Fjoh_4517 PE=4 SV=1	A5FBA7	Fjoh_4517	25.7595	25.8833	25.2432	25.2083	26.4968	25.6716	24.61	26.1899	25.8842	26.7913	26.8899	26.5836	+	FJ_LP_FJ_H	7	7	7	54	54	54	22.866	0	20.359	1000800000	47	4	2	2	7	4	4	6	0	3	1	4	3	7	5	6	4	2	2	7	4	4	6
A5FBA9_FLAJ1 Phosphomannomutase OS=Flavobacterium johnsoniae (strain ATCC 17061 / DSM 2064 / UW101) GN=Fjoh_4504 PE=3 SV=1	A5FBA9	Fjoh_4504	29.17	29.0021	29.0502	29.3034	25.7379	29.2349	29.0896	29.049	29.0857	29.2811	29.2509	29.4331	+	FJ_LP_FJ_H	24	24	24	52.2	52.2	52.2	49.927	0	299.99	9481200000	288	22	20	21	19	18	19	19	0	15	14	16	16	20	18	16	22	20	21	19	18	19	19
A5FBB1_FLAJ1 Gamma-glutamyltransferase OS=Flavobacterium johnsoniae (strain ATCC 17061 / DSM 2064 / UW101) GN=Fjoh_4506 PE=4 SV=1	A5FBB1	Fjoh_4506	28.8788	29.0554	29.0954	29.1176	25.5529	29.439	29.3249	29.1261	29.3554	29.6876	30.0665	29.88	+	FJ_LP_FJ_H	41	41	41	57.7	57.7	57.7	60.961	0	184.03	11234000000	404	32	31	33	25	27	28	26	0	33	18	24	26	34	30	29	32	31	33	25	27	28	26
A5FBB3_FLAJ1 Filamentation induced by cAMP protein Fic OS=Flavobacterium johnsoniae (strain ATCC 17061 / DSM 2064 / UW101) GN=Fjoh_4508 PE=4 SV=1	A5FBB3	Fjoh_4508	22.9315	23.0664	22.0739	21.9548	26.9667	21.2552	25.0242	22.4917	23.3848	22.5008	23.7147	23.6173			4	4	4	15.8	15.8	15.8	36.961	0	12.521	54503000	18	0	0	3	2	3	2	2	0	2	0	1	1	2	1	1	0	0	3	2	3	2	2
A5FBB4_FLAJ1 UvrABC system protein A OS=Flavobacterium johnsoniae (strain ATCC 17061 / DSM 2064 / UW101) GN=Fjoh_4509 PE=3 SV=1	A5FBB4	Fjoh_4509	27.9301	27.7163	27.8056	27.621	26.0383	27.5735	26.9191	27.5542	27.3173	27.7056	27.6063	27.8337			31	30	30	45.3	44	44	105.39	0	264.66	3370100000	173	21	19	19	23	22	20	17	0	16	8	15	13	20	14	15	21	18	18	22	21	19	16
A5FBB5_FLAJ1 Cytokinin riboside 5-monophosphate phosphoribohydrolase OS=Flavobacterium johnsoniae (strain ATCC 17061 / DSM 2064 / UW101) GN=Fjoh_4510 PE=3 SV=1	A5FBB5	Fjoh_4510	28.9289	28.8806	28.8993	29.1671	27.8504	29.3308	28.8396	28.6975	28.6805	29	29.017	28.9807	+	FJ_LP_FJ_H	14	14	14	62	62	62	27.484	0	52.007	8040300000	162	9	10	11	9	10	12	10	2	11	8	9	11	10	10	9	9	10	11	9	10	12	10
A5FBC3_FLAJ1 SusC-like TonB-dependent receptor OS=Flavobacterium johnsoniae (strain ATCC 17061 / DSM 2064 / UW101) GN=Fjoh_4500 PE=3 SV=1	A5FBC3	Fjoh_4500	25.8444	24.9158	26.4601	26.9605	27.032	26.7965	25.7737	27.0158	26.672	26.3174	26.3645	26.3524			4	4	4	5.3	5.3	5.3	115.42	0	5.6636	1218400000	15	4	2	2	3	3	3	4	1	4	2	3	2	2	2	3	4	2	2	3	3	3	4
A5FBC4_FLAJ1 Uncharacterized protein OS=Flavobacterium johnsoniae (strain ATCC 17061 / DSM 2064 / UW101) GN=Fjoh_4501 PE=4 SV=1	A5FBC4	Fjoh_4501	28.6977	28.2134	28.1177	29.1377	26.9933	29.1012	26.8212	27.3934	27.0984	30.5791	30.6777	30.5486	+	FJ_LP_FJ_H	29	29	29	73.8	73.8	73.8	25.629	0	239.21	19467000000	405	24	25	23	15	16	16	15	2	15	5	9	9	21	23	23	24	25	23	15	16	16	15
A5FBC6_FLAJ1 Lipid A biosynthesis acyltransferase OS=Flavobacterium johnsoniae (strain ATCC 17061 / DSM 2064 / UW101) GN=Fjoh_4503 PE=4 SV=1	A5FBC6	Fjoh_4503	25.218	25.0849	24.6793	24.6264	27.3942	24.9102	24.6199	25.2458	25.1915	24.1653	24.7129	24.5087			9	9	9	41.6	41.6	41.6	34.801	0	29.748	600540000	58	4	6	6	5	6	5	5	1	4	2	4	4	4	3	2	4	6	6	5	6	5	5
A5FBD1_FLAJ1 PAS/PAC sensor signal transduction histidine kinase OS=Flavobacterium johnsoniae (strain ATCC 17061 / DSM 2064 / UW101) GN=Fjoh_4479 PE=4 SV=1	A5FBD1	Fjoh_4479	23.9514	22.6156	21.8421	23.2228	25.747	23.2337	24.5662	22.7083	22.5504	22.7575	23.6988	24.2455			5	5	5	10.2	10.2	10.2	56.927	0	16.253	89344000	23	3	3	3	1	2	1	3	0	3	0	2	0	3	3	4	3	3	3	1	2	1	3
A5FBD3_FLAJ1 Heavy metal efflux pump, CzcA family OS=Flavobacterium johnsoniae (strain ATCC 17061 / DSM 2064 / UW101) GN=Fjoh_4482 PE=3 SV=1	A5FBD3	Fjoh_4482	25.905	25.5014	25.649	26.9055	27.2264	26.9757	23.0978	26.506	26.8147	27.4205	27.3285	27.8252	+	FJ_LP_FJ_H	20	20	20	25.9	25.9	25.9	114.66	0	179.48	1638600000	111	12	9	9	8	7	9	13	0	10	1	8	7	15	16	14	12	9	9	8	7	9	13
A5FBD5_FLAJ1 Efflux transporter, RND family, MFP subunit OS=Flavobacterium johnsoniae (strain ATCC 17061 / DSM 2064 / UW101) GN=Fjoh_4484 PE=3 SV=1	A5FBD5	Fjoh_4484	25.411	24.6934	25.3027	27.6788	26.3218	27.6886	24.1922	25.8187	25.2803	26.6751	25.9126	26.0376	+	FJ_LP_FJ_H	8	8	8	34.5	34.5	34.5	36.509	0	59.507	1249200000	72	5	4	6	3	3	4	7	0	4	1	3	2	6	5	4	5	4	6	3	3	4	7
A5FBD6_FLAJ1 Outer membrane efflux protein OS=Flavobacterium johnsoniae (strain ATCC 17061 / DSM 2064 / UW101) GN=Fjoh_4485 PE=4 SV=1	A5FBD6	Fjoh_4485	22.3191	25.2442	24.726	26.5576	24.6113	26.2878	25.4488	25.8388	25.67	26.8691	26.2023	26.3432			14	14	14	38.8	38.8	38.8	47.389	0	88.255	804320000	61	5	3	6	5	5	7	12	1	8	3	9	5	11	8	7	5	3	6	5	5	7	12
A5FBD7_FLAJ1 Uncharacterized protein OS=Flavobacterium johnsoniae (strain ATCC 17061 / DSM 2064 / UW101) GN=Fjoh_4486 PE=4 SV=1	A5FBD7	Fjoh_4486	25.7553	24.4591	24.3972	26.0235	25.7139	26.1239	23.8296	25.0673	24.6644	25.0759	25.2853	24.7738			11	11	11	60.7	60.7	60.7	20.357	0	15.105	554340000	37	5	6	4	9	5	6	10	0	10	0	4	3	7	3	3	5	6	4	9	5	6	10
A5FBD8_FLAJ1 Nitroreductase OS=Flavobacterium johnsoniae (strain ATCC 17061 / DSM 2064 / UW101) GN=Fjoh_4487 PE=4 SV=1	A5FBD8	Fjoh_4487	30.7179	30.7228	30.5676	31.193	32.7889	31.1019	30.3825	30.6289	30.6402	31.4913	31.4769	31.2729	+	FJ_LP_FJ_H	25	25	25	80	80	80	23.591	0	187.53	29840000000	415	15	19	18	14	17	21	14	3	15	14	19	21	16	23	24	15	19	18	14	17	21	14
A5FBE1_FLAJ1 Uncharacterized protein OS=Flavobacterium johnsoniae (strain ATCC 17061 / DSM 2064 / UW101) GN=Fjoh_4471 PE=4 SV=1	A5FBE1	Fjoh_4471	24.6197	24.0465	24.1118	23.6524	26.2435	23.0634	26.1433	24.6846	24.8525	26.302	25.4337	25.5955	+	FJ_LP_FJ_H	6	6	6	22.3	22.3	22.3	24.533	0	28.859	334530000	32	1	0	1	3	2	3	1	0	1	0	2	2	5	3	4	1	0	1	3	2	3	1
A5FBE2_FLAJ1 Metal dependent phosphohydrolase OS=Flavobacterium johnsoniae (strain ATCC 17061 / DSM 2064 / UW101) GN=Fjoh_4472 PE=4 SV=1	A5FBE2	Fjoh_4472	25.1952	24.6924	25.0096	22.1191	27.0353	25.148	25.0508	25.2199	24.92	26.4505	26.4212	26.7939	+	FJ_LP_FJ_H	10	10	10	52.5	52.5	52.5	23.192	0	26.715	556020000	37	0	0	0	6	4	4	1	0	1	0	4	4	6	6	9	0	0	0	6	4	4	1
A5FBE6_FLAJ1 Uncharacterized protein OS=Flavobacterium johnsoniae (strain ATCC 17061 / DSM 2064 / UW101) GN=Fjoh_4476 PE=4 SV=1	A5FBE6	Fjoh_4476	25.1458	25.2009	25.342	24.9005	25.718	25.5379	24.3663	25.3788	25.3875	25.3665	26.212	26.0276			7	7	7	38.9	38.9	38.9	28.411	0	24.023	633520000	39	4	2	3	5	4	3	3	0	5	2	2	3	4	3	4	4	2	3	5	4	3	3
A5FBE9_FLAJ1 Heavy metal efflux pump, CzcA family OS=Flavobacterium johnsoniae (strain ATCC 17061 / DSM 2064 / UW101) GN=Fjoh_4462 PE=3 SV=1	A5FBE9	Fjoh_4462	27.037	27.0332	27.4137	24.5702	27.9352	24.4981	26.3252	27.8582	27.9698	29.6188	29.471	30.241	+	FJ_LP_FJ_H	44	44	44	34.4	34.4	34.4	159.7	0	197.53	4122900000	186	5	4	5	14	16	17	2	0	2	8	17	18	36	35	36	5	4	5	14	16	17	2
A5FBF0_FLAJ1 Efflux transporter, RND family, MFP subunit OS=Flavobacterium johnsoniae (strain ATCC 17061 / DSM 2064 / UW101) GN=Fjoh_4463 PE=3 SV=1	A5FBF0	Fjoh_4463	27.2539	27.3388	27.1277	24.9269	26.7887	24.4487	27.474	27.8789	27.6527	29.4089	29.1586	29.264	+	FJ_LP_FJ_H	24	24	24	68.3	68.3	68.3	43.846	0	88.897	3259000000	93	1	0	2	11	12	8	3	0	1	6	13	14	21	22	19	1	0	2	11	12	8	3
A5FBF2_FLAJ1 Sulfatase OS=Flavobacterium johnsoniae (strain ATCC 17061 / DSM 2064 / UW101) GN=Fjoh_4465 PE=4 SV=1	A5FBF2	Fjoh_4465	25.3235	25.3092	23.9932	22.7746	25.9389	23.8773	23.8655	25.3386	25.213	27.1133	27.316	26.7788	+	FJ_LP_FJ_H	12	12	12	22.1	22.1	22.1	75.479	0	35.055	637190000	31	0	0	0	5	5	3	0	0	0	1	2	3	8	10	8	0	0	0	5	5	3	0
A5FBF3_FLAJ1 Uncharacterized protein OS=Flavobacterium johnsoniae (strain ATCC 17061 / DSM 2064 / UW101) GN=Fjoh_4466 PE=4 SV=1	A5FBF3	Fjoh_4466	24.9401	24.7668	25.1913	22.953	26.4147	23.6575	24.0816	23.1986	23.2832	26.5268	26.5007	25.8213	+	FJ_LP_FJ_H	9	9	9	54.1	54.1	54.1	16.567	0	17.171	427440000	23	0	0	0	5	4	2	0	0	0	0	1	1	6	3	3	0	0	0	5	4	2	0
A5FBF5_FLAJ1 Uncharacterized protein OS=Flavobacterium johnsoniae (strain ATCC 17061 / DSM 2064 / UW101) GN=Fjoh_4468 PE=4 SV=1	A5FBF5	Fjoh_4468	25.9761	25.724	25.0725	22.6051	26.4951	22.8124	23.1189	26.3839	26.3322	28.4852	27.856	28.1155	+	FJ_LP_FJ_H	13	13	13	35.7	35.7	35.7	44.223	0	124.94	1451900000	86	1	0	0	6	7	7	2	0	1	1	9	8	12	10	11	1	0	0	6	7	7	2
A5FBF6_FLAJ1 Phosphoesterase, PA-phosphatase related OS=Flavobacterium johnsoniae (strain ATCC 17061 / DSM 2064 / UW101) GN=Fjoh_4469 PE=4 SV=1	A5FBF6	Fjoh_4469	22.109	22.7342	22.9826	24.6788	26.6493	24.0001	25.4968	22.9236	22.0369	21.8973	22.6356	22.8036			1	1	1	4.8	4.8	4.8	27.907	0.00043253	3.6617	16393000	5	0	0	0	0	1	0	0	0	0	0	0	0	1	1	1	0	0	0	0	1	0	0
A5FBJ9_FLAJ1 Heat shock protein Hsp20 OS=Flavobacterium johnsoniae (strain ATCC 17061 / DSM 2064 / UW101) GN=Fjoh_4413 PE=3 SV=1	A5FBJ9	Fjoh_4413	27.8528	27.901	27.6166	29.5055	26.14	29.5061	23.7347	22.5506	22.9539	29.1201	28.7533	28.234	+	FJ_LP_FJ_H	13	11	11	82	76	76	17.51	0	187.07	4067100000	104	4	3	5	10	8	9	13	1	13	0	1	0	12	10	8	3	2	4	8	7	7	11
A5FBL2_FLAJ1 Restriction modification system DNA specificity domain protein OS=Flavobacterium johnsoniae (strain ATCC 17061 / DSM 2064 / UW101) GN=Fjoh_4394 PE=4 SV=1	A5FBL2	Fjoh_4394	25.3107	25.3356	25.7	25.3872	26.3328	25.8159	25.4749	25.3729	25.6195	25.7854	26.0252	26.3681			12	12	12	26.1	26.1	26.1	47.143	0	63.438	782880000	74	9	5	8	9	7	6	8	0	5	3	6	4	9	4	6	9	5	8	9	7	6	8
A5FBL4_FLAJ1 Type I restriction enzyme R Protein OS=Flavobacterium johnsoniae (strain ATCC 17061 / DSM 2064 / UW101) GN=Fjoh_4396 PE=3 SV=1	A5FBL4	Fjoh_4396	28.0325	27.9961	28.0152	28.1778	26.16	27.645	26.1047	27.7574	27.5891	28.5107	28.1694	28.0282			36	36	36	43.6	43.6	43.6	120.16	0	300.79	4047200000	204	22	17	19	26	20	19	21	1	18	3	12	15	22	17	10	22	17	19	26	20	19	21
A5FBM8_FLAJ1 Type I restriction-modification system, M subunit OS=Flavobacterium johnsoniae (strain ATCC 17061 / DSM 2064 / UW101) GN=Fjoh_4393 PE=4 SV=1	A5FBM8	Fjoh_4393	27.676	27.538	27.5964	26.7563	26.6598	27.4724	27.6663	27.6285	27.6134	27.7445	27.4406	27.6192			18	18	18	54.2	54.2	54.2	57.588	0	78.49	2955300000	138	14	11	15	14	13	11	8	1	11	5	8	10	12	11	10	14	11	15	14	13	11	8
A5FBN9_FLAJ1 Uncharacterized protein OS=Flavobacterium johnsoniae (strain ATCC 17061 / DSM 2064 / UW101) GN=Fjoh_4365 PE=4 SV=1	A5FBN9	Fjoh_4365	26.5961	26.6971	27.0778	26.0689	25.8378	26.3595	25.8911	26.8002	26.5157	23.5519	24.3882	23.1878	+	FJ_LP_FJ_H	6	3	3	82.8	56.9	56.9	6.5225	0	23.364	1098600000	36	4	5	5	5	5	6	4	0	5	5	6	6	3	4	3	1	2	2	3	3	3	2
A5FBP5_FLAJ1 Uncharacterized protein OS=Flavobacterium johnsoniae (strain ATCC 17061 / DSM 2064 / UW101) GN=Fjoh_4371 PE=4 SV=1	A5FBP5	Fjoh_4371	25.4874	25.0691	25.0664	25.4279	26.3098	25.0779	24.754	23.4817	23.1944	25.8794	25.5201	25.4411			5	5	5	24.1	24.1	24.1	19.602	0.00086207	3.564	565250000	23	4	3	4	4	3	2	4	0	2	0	1	0	4	2	2	4	3	4	4	3	2	4
A5FBR5_FLAJ1 Heat shock protein DnaJ domain protein OS=Flavobacterium johnsoniae (strain ATCC 17061 / DSM 2064 / UW101) GN=Fjoh_4342 PE=4 SV=1	A5FBR5	Fjoh_4342	27.3733	27.0525	26.7868	26.6382	26.5239	26.8044	26.5663	25.5573	26.4223	26.413	25.8142	25.8813	+	FJ_LP_FJ_H	7	7	7	51.4	51.4	51.4	16.85	0	17.413	1651200000	46	2	1	3	4	6	5	3	1	3	2	2	4	3	3	5	2	1	3	4	6	5	3
A5FBR6_FLAJ1 Hypothetical lipoprotein OS=Flavobacterium johnsoniae (strain ATCC 17061 / DSM 2064 / UW101) GN=Fjoh_4343 PE=4 SV=1	A5FBR6	Fjoh_4343	31.787	31.6466	31.7052	31.6131	29.1878	31.6138	31.2225	31.6484	31.8742	31.4259	31.2357	31.2731	+	FJ_LP_FJ_H	28	28	28	58.1	58.1	58.1	27.806	0	323.31	53189000000	722	25	28	27	25	26	26	21	10	25	21	27	25	23	22	22	25	28	27	25	26	26	21
A5FBS1_FLAJ1 Uncharacterized protein OS=Flavobacterium johnsoniae (strain ATCC 17061 / DSM 2064 / UW101) GN=Fjoh_4332 PE=4 SV=1	A5FBS1	Fjoh_4332	21.0889	22.9728	23.3293	22.6858	26.5694	23.6321	24.7819	24.161	23.7958	23.6655	23.3667	23.5532			4	4	4	6.6	6.6	6.6	62.604	0.00043535	3.7803	154490000	9	3	1	2	1	1	1	1	0	0	0	2	1	2	2	2	3	1	2	1	1	1	1
A5FBS5_FLAJ1 Mg-chelatase subunit ChlI-like protein OS=Flavobacterium johnsoniae (strain ATCC 17061 / DSM 2064 / UW101) GN=Fjoh_4336 PE=4 SV=1	A5FBS5	Fjoh_4336	29.5879	29.4575	29.2685	30.2098	30.4645	29.9653	29.1106	28.75	28.7266	30.4401	30.5617	30.6258	+	FJ_LP_FJ_H	38	38	38	80.9	80.9	80.9	55.365	0	323.31	15289000000	480	32	28	32	29	29	33	25	2	26	12	23	28	34	31	30	32	28	32	29	29	33	25
A5FBS6_FLAJ1 Uncharacterized protein with a von Willebrand factor type A (VWA) domain-like protein OS=Flavobacterium johnsoniae (strain ATCC 17061 / DSM 2064 / UW101) GN=Fjoh_4337 PE=4 SV=1	A5FBS6	Fjoh_4337	25.4258	25.2459	25.3967	25.3873	26.5723	25.0995	22.7284	24.9958	24.8437	25.7493	25.9899	26.0692	+	FJ_LP_FJ_H	4	4	4	9.7	9.7	9.7	42.826	0	90.058	669210000	29	1	3	3	3	3	3	3	0	3	0	3	3	2	3	3	1	3	3	3	3	3	3
A5FBU3_FLAJ1 Uncharacterized protein OS=Flavobacterium johnsoniae (strain ATCC 17061 / DSM 2064 / UW101) GN=Fjoh_4324 PE=4 SV=1	A5FBU3	Fjoh_4324	25.9332	25.0291	25.0136	26.1102	26.3285	25.6306	25.649	25.6534	25.5327	25.1943	25.4166	25.4809			6	6	6	18.7	18.7	18.7	46.582	0	5.8495	726000000	20	4	2	4	4	4	3	4	0	4	1	3	3	4	4	4	4	2	4	4	4	3	4
A5FBU9_FLAJ1 Alpha-glycosyltransferase-like protein Glycosyltransferase family 4 OS=Flavobacterium johnsoniae (strain ATCC 17061 / DSM 2064 / UW101) GN=Fjoh_4312 PE=4 SV=1	A5FBU9	Fjoh_4312	24.6606	26.0024	25.7318	26.7889	26.406	25.5855	24.5704	24.2055	25.708	27.457	27.7725	28.0349	+	FJ_LP_FJ_H	18	18	18	26.2	26.2	26.2	85.87	0	44.971	1222100000	52	2	1	2	3	2	3	14	0	10	0	5	3	18	12	13	2	1	2	3	2	3	14
A5FBV0_FLAJ1 Putative transcriptional regulator, TetR family OS=Flavobacterium johnsoniae (strain ATCC 17061 / DSM 2064 / UW101) GN=Fjoh_4313 PE=3 SV=1	A5FBV0	Fjoh_4313	26.5843	26.7149	26.4476	27.1727	26.189	27.3019	26.155	26.7826	27.0479	27.0164	27.1761	26.7689			8	7	6	16.5	15.2	13.5	65.389	0	12.68	2032300000	43	5	6	7	7	6	6	6	0	6	4	5	5	6	4	6	4	5	6	6	5	5	5
A5FBV5_FLAJ1 Hypothetical lipoprotein OS=Flavobacterium johnsoniae (strain ATCC 17061 / DSM 2064 / UW101) GN=Fjoh_4302 PE=4 SV=1	A5FBV5	Fjoh_4302	26.598	26.5717	26.6063	26.3812	26.5851	25.7242	23.5315	25.8825	23.2494	25.9317	26.0046	25.9275	+	FJ_LP_FJ_H	3	3	3	24.2	24.2	24.2	17.366	0	77.81	1119800000	50	1	0	2	2	3	3	2	0	3	1	3	2	2	1	1	1	0	2	2	3	3	2
A5FBW7_FLAJ1 Efflux transporter, RND family, MFP subunit OS=Flavobacterium johnsoniae (strain ATCC 17061 / DSM 2064 / UW101) GN=Fjoh_4286 PE=3 SV=1	A5FBW7	Fjoh_4286	30.44	30.1802	30.2828	30.6879	26.8398	30.49	29.9875	30.1321	30.3354	30.1046	29.9552	30.1138			36	36	36	77.6	77.6	77.6	39.667	0	323.31	17520000000	447	27	19	24	29	31	33	28	4	27	21	26	28	28	29	28	27	19	24	29	31	33	28
A5FBW8_FLAJ1 Uncharacterized protein OS=Flavobacterium johnsoniae (strain ATCC 17061 / DSM 2064 / UW101) GN=Fjoh_4287 PE=4 SV=1	A5FBW8	Fjoh_4287	27.2893	27.2667	26.6688	27.0673	27.236	27.5513	24.8236	25.7897	25.7815	26.9289	26.8447	26.8943			15	15	15	60.3	60.3	60.3	31.897	0	68.948	1806100000	104	12	10	11	12	13	12	12	1	11	2	9	10	11	10	10	12	10	11	12	13	12	12
A5FBW9_FLAJ1 Uncharacterized protein OS=Flavobacterium johnsoniae (strain ATCC 17061 / DSM 2064 / UW101) GN=Fjoh_4288 PE=4 SV=1	A5FBW9	Fjoh_4288	25.3561	25.3815	25.312	25.8832	25.5556	25.7662	25.3528	25.1336	24.6333	25.4316	25.7018	25.7342			14	14	14	51.4	51.4	51.4	28.755	0	45.53	735240000	71	9	7	7	9	6	5	3	0	4	2	6	5	8	5	5	9	7	7	9	6	5	3
A5FBX1_FLAJ1 Peptidase family C56-like protein OS=Flavobacterium johnsoniae (strain ATCC 17061 / DSM 2064 / UW101) GN=Fjoh_4290 PE=4 SV=1	A5FBX1	Fjoh_4290	24.7634	23.6873	24.0002	24.5641	26.2565	25.1017	22.5741	23.7213	25.0171	27.8024	27.6271	27.2924	+	FJ_LP_FJ_H	10	10	10	66.5	66.5	66.5	20.278	0	60.473	1548200000	55	9	7	7	3	3	1	2	0	4	0	1	2	7	9	7	9	7	7	3	3	1	2
A5FBX7_FLAJ1 Transcriptional regulator, AraC family OS=Flavobacterium johnsoniae (strain ATCC 17061 / DSM 2064 / UW101) GN=Fjoh_4278 PE=4 SV=1	A5FBX7	Fjoh_4278	23.2838	23.1154	23.72	23.778	26.8421	23.7135	25.3284	23.9437	22.3149	22.3686	22.9389	22.722			2	2	2	6.8	6.8	6.8	35.394	0	4.2457	93239000	15	2	0	1	2	2	2	2	0	2	0	0	0	1	0	1	2	0	1	2	2	2	2
A5FBX9_FLAJ1 Short-chain dehydrogenase/reductase SDR OS=Flavobacterium johnsoniae (strain ATCC 17061 / DSM 2064 / UW101) GN=Fjoh_4280 PE=4 SV=1	A5FBX9	Fjoh_4280	26.9987	26.7338	26.6136	26.8328	26.2076	27.1593	24.4717	26.5155	26.8182	26.8877	27.0857	26.4849			15	15	15	72.4	72.4	72.4	27.187	0	84.195	1958100000	92	9	5	9	10	9	9	9	1	8	1	6	5	7	10	5	9	5	9	10	9	9	9
A5FBY0_FLAJ1 Uncharacterized protein OS=Flavobacterium johnsoniae (strain ATCC 17061 / DSM 2064 / UW101) GN=Fjoh_4281 PE=4 SV=1	A5FBY0	Fjoh_4281	27.3557	27.3971	27.5083	28.3918	26.8576	27.9973	27.6738	27.6232	27.672	28.2985	28.5153	28.1313	+	FJ_LP_FJ_H	8	8	8	57.9	57.9	57.9	17.411	0	20.236	3557100000	94	4	4	4	6	5	4	6	2	5	3	5	4	5	5	5	4	4	4	6	5	4	6
A5FBY4_FLAJ1 Acriflavin resistance protein OS=Flavobacterium johnsoniae (strain ATCC 17061 / DSM 2064 / UW101) GN=Fjoh_4285 PE=3 SV=1	A5FBY4	Fjoh_4285	29.5611	29.3101	29.6165	29.5311	26.1731	29.8124	30.0308	29.9195	30.1464	29.7215	29.813	29.8742			41	41	41	47.2	47.2	47.2	119.76	0	300.95	12960000000	387	29	23	31	30	32	29	29	0	29	17	31	29	28	30	29	29	23	31	30	32	29	29
A5FBZ1_FLAJ1 2,5 RNA ligase OS=Flavobacterium johnsoniae (strain ATCC 17061 / DSM 2064 / UW101) GN=Fjoh_4276 PE=4 SV=1	A5FBZ1	Fjoh_4276	22.9868	22.2168	22.9933	23.1146	26.742	23.2459	25.0101	23.3657	23.4405	23.2956	23.2989	23.823			6	6	6	23.2	23.2	23.2	21.401	0	21.297	123770000	40	3	1	3	3	3	3	3	0	3	0	3	4	3	4	4	3	1	3	3	3	3	3
A5FBZ4_FLAJ1 Esterase/lipase-like protein OS=Flavobacterium johnsoniae (strain ATCC 17061 / DSM 2064 / UW101) GN=Fjoh_4266 PE=4 SV=1	A5FBZ4	Fjoh_4266	27.5623	27.4969	28.021	27.8127	26.4194	27.3914	28.2215	28.3539	28.3758	27.9833	28.2288	28.134			11	11	11	58.3	58.3	58.3	34.13	0	161.31	4043200000	137	10	10	8	10	11	10	7	1	7	4	10	10	9	9	10	10	10	8	10	11	10	7
A5FBZ6_FLAJ1 Hypothetical lipoprotein OS=Flavobacterium johnsoniae (strain ATCC 17061 / DSM 2064 / UW101) GN=Fjoh_4268 PE=4 SV=1	A5FBZ6	Fjoh_4268	22.7487	22.701	23.7704	33.9006	29.7368	33.9303	24.2249	23.9925	23.6373	24.0017	24.6248	23.3			26	26	26	73.1	73.1	73.1	44.372	0	313.7	12018000000	195	10	4	8	1	2	1	23	10	25	0	0	1	1	2	1	10	4	8	1	2	1	23
A5FBZ8_FLAJ1 Transcriptional regulator, LacI family OS=Flavobacterium johnsoniae (strain ATCC 17061 / DSM 2064 / UW101) GN=Fjoh_4257 PE=4 SV=1	A5FBZ8	Fjoh_4257	24.9311	25.192	25.4774	24.6916	25.4994	25.0098	23.3182	23.4939	22.9581	24.7895	25.0605	23.779			7	7	7	26.9	26.9	26.9	38.344	0	27.897	351440000	19	2	1	1	5	5	5	5	0	4	0	1	2	3	3	1	2	1	1	5	5	5	5
A5FC14_FLAJ1 Candidate d-4,5-unsaturated beta-glycuronidase Glycoside hydrolase family 105 OS=Flavobacterium johnsoniae (strain ATCC 17061 / DSM 2064 / UW101) GN=Fjoh_4250 PE=4 SV=1	A5FC14	Fjoh_4250	24.551	25.3634	25.17	25.8458	25.9773	25.6031	25.9508	24.9869	25.5873	26.1292	25.5072	25.5337			9	9	8	28.2	28.2	25.9	45.153	0	13.484	755720000	33	8	3	6	5	6	6	3	0	5	2	4	4	6	4	2	8	3	6	5	6	6	3
A5FC19_FLAJ1 Aldehyde dehydrogenase OS=Flavobacterium johnsoniae (strain ATCC 17061 / DSM 2064 / UW101) GN=Fjoh_4244 PE=4 SV=1	A5FC19	Fjoh_4244	27.6821	27.4321	27.8024	28.1345	26.7806	27.7433	23.8805	26.7249	26.8021	27.6586	26.3292	27.9869			18	18	18	49.3	49.3	49.3	49.865	0	28.855	2335300000	49	7	5	6	9	10	7	10	1	8	1	6	6	11	8	8	7	5	6	9	10	7	10
A5FC29_FLAJ1 Uncharacterized protein OS=Flavobacterium johnsoniae (strain ATCC 17061 / DSM 2064 / UW101) GN=Fjoh_4229 PE=4 SV=1	A5FC29	Fjoh_4229	25.898	25.8096	25.6489	26.327	26.0088	25.3505	24.6119	25.9799	26.137	26.3921	26.5391	26.2124	+	FJ_LP_FJ_H	13	13	13	36.6	36.6	36.6	48.059	0	71.095	1070800000	49	8	4	7	6	9	7	7	0	7	2	2	4	9	3	4	8	4	7	6	9	7	7
A5FC34_FLAJ1 TonB-dependent siderophore receptor OS=Flavobacterium johnsoniae (strain ATCC 17061 / DSM 2064 / UW101) GN=Fjoh_4221 PE=3 SV=1	A5FC34	Fjoh_4221	24.567	23.7425	22.9486	32.7778	29.8616	32.5797	24.0229	23.4018	24.0444	21.3179	23.7451	23.7888			47	47	47	69.8	69.8	69.8	87.716	0	323.31	16417000000	344	28	29	28	11	7	9	40	19	37	1	4	5	2	2	1	28	29	28	11	7	9	40
A5FC40_FLAJ1 Uncharacterized protein OS=Flavobacterium johnsoniae (strain ATCC 17061 / DSM 2064 / UW101) GN=Fjoh_4227 PE=4 SV=1	A5FC40	Fjoh_4227	29.905	29.7211	29.9304	30.3807	28.2229	30.371	30.2137	30.4388	30.0537	28.8354	29.4503	29.1517	+	FJ_LP_FJ_H	10	10	7	87.9	87.9	72.4	6.5586	0	147.34	15103000000	159	7	9	8	6	7	9	6	1	7	8	9	10	6	8	8	7	9	8	6	7	9	6
A5FC43_FLAJ1 Xylose isomerase domain protein TIM barrel OS=Flavobacterium johnsoniae (strain ATCC 17061 / DSM 2064 / UW101) GN=Fjoh_4214 PE=4 SV=1	A5FC43	Fjoh_4214	23.7018	23.2499	23.8049	23.7757	26.5235	24.1004	24.3648	23.0375	23.9874	23.7701	23.8166	23.3164			7	7	7	23.1	23.1	23.1	47.2	0	13.017	256150000	14	6	3	4	3	3	1	2	0	3	0	1	1	3	2	3	6	3	4	3	3	1	2
A5FC48_FLAJ1 Beta-lactamase OS=Flavobacterium johnsoniae (strain ATCC 17061 / DSM 2064 / UW101) GN=Fjoh_4219 PE=4 SV=1	A5FC48	Fjoh_4219	25.145	24.409	24.3792	25.4531	27.2376	24.223	24.1685	24.6421	24.4075	28.5625	27.9893	27.8798	+	FJ_LP_FJ_H	17	17	17	54.7	54.7	54.7	45.234	0	45.186	1236800000	42	7	10	6	5	2	2	4	0	4	1	2	2	14	12	11	7	10	6	5	2	2	4
A5FC53_FLAJ1 Hypothetical lipoprotein OS=Flavobacterium johnsoniae (strain ATCC 17061 / DSM 2064 / UW101) GN=Fjoh_4206 PE=4 SV=1	A5FC53	Fjoh_4206	26.7466	26.1432	26.4689	27.7674	26.4474	27.6571	25.4243	27.043	27.2574	28.1507	28.0464	28.0475	+	FJ_LP_FJ_H	7	7	7	47.2	47.2	47.2	18.121	0	32.242	2254000000	70	5	5	5	4	4	4	4	0	4	4	5	4	5	6	6	5	5	5	4	4	4	4
A5FC54_FLAJ1 Uncharacterized protein OS=Flavobacterium johnsoniae (strain ATCC 17061 / DSM 2064 / UW101) GN=Fjoh_4207 PE=4 SV=1	A5FC54	Fjoh_4207	28.8295	29.0549	29.3711	29.2481	28.0863	29.1462	28.6376	29.1668	29.1027	30.2534	30.6923	30.5146	+	FJ_LP_FJ_H	14	14	14	95.5	95.5	95.5	11.93	0	156.66	10627000000	104	11	9	10	9	10	9	9	2	8	7	8	7	11	12	12	11	9	10	9	10	9	9
A5FC62_FLAJ1 Candidate beta-glucuronidase Glycoside hydrolase family 2 OS=Flavobacterium johnsoniae (strain ATCC 17061 / DSM 2064 / UW101) GN=Fjoh_4198 PE=3 SV=1	A5FC62	Fjoh_4198	25.0354	24.9078	25.4161	22.8398	26.7464	25.2218	24.988	22.2528	23.3589	25.6765	25.8214	22.4505			9	9	9	22.7	22.7	22.7	68.826	0	23.52	542550000	27	4	2	6	7	6	3	5	1	4	1	5	4	7	5	3	4	2	6	7	6	3	5
A5FC63_FLAJ1 Uncharacterized protein OS=Flavobacterium johnsoniae (strain ATCC 17061 / DSM 2064 / UW101) GN=Fjoh_4199 PE=4 SV=1	A5FC63	Fjoh_4199	31.3021	31.1763	31.1753	31.4856	28.53	31.3856	30.9489	30.9431	30.904	31.4808	31.5003	31.5858	+	FJ_LP_FJ_H	24	24	24	69	69	69	20.929	0	249.24	36689000000	404	18	15	17	20	20	21	21	4	18	11	19	18	20	16	15	18	15	17	20	20	21	21
A5FC64_FLAJ1 Xanthine dehydrogenase, molybdenum binding subunit apoprotein OS=Flavobacterium johnsoniae (strain ATCC 17061 / DSM 2064 / UW101) GN=Fjoh_4200 PE=4 SV=1	A5FC64	Fjoh_4200	26.6492	27.071	27.3716	25.7842	26.8881	22.6694	24.4232	25.2401	25.7803	26.4459	26.5915	26.8868			12	12	12	26.6	26.6	26.6	79.931	0	178.16	1372000000	56	5	4	7	11	9	12	2	0	1	1	5	4	8	7	6	5	4	7	11	9	12	2
A5FC65_FLAJ1 Molybdopterin dehydrogenase, FAD-binding OS=Flavobacterium johnsoniae (strain ATCC 17061 / DSM 2064 / UW101) GN=Fjoh_4201 PE=4 SV=1	A5FC65	Fjoh_4201	26.3594	26.3131	26.3588	23.2502	26.2609	23.6358	25.3634	25.3786	25.5174	25.4637	25.8092	25.7676	+	FJ_LP_FJ_H	14	14	14	50.3	50.3	50.3	35.23	0	27.097	773070000	38	4	4	5	7	8	9	0	0	0	2	4	2	6	5	5	4	4	5	7	8	9	0
A5FC67_FLAJ1 Uncharacterized protein OS=Flavobacterium johnsoniae (strain ATCC 17061 / DSM 2064 / UW101) GN=Fjoh_4187 PE=4 SV=1	A5FC67	Fjoh_4187	25.8334	26.0261	25.6783	26.5989	26.4605	26.1967	24.6963	25.7977	23.3076	26.3182	25.8956	24.824			10	10	10	34.7	34.7	34.7	43.385	0	23.936	1027600000	50	7	6	5	6	3	6	4	0	5	0	4	3	6	4	0	7	6	5	6	3	6	4
A5FC69_FLAJ1 Uncharacterized protein OS=Flavobacterium johnsoniae (strain ATCC 17061 / DSM 2064 / UW101) GN=Fjoh_4189 PE=4 SV=1	A5FC69	Fjoh_4189	23.8881	23.8688	24.426	22.903	26.4526	24.5254	23.8556	25.4752	25.1224	24.5822	24.6285	24.6765	+	FJ_LP_FJ_H	2	2	2	12.1	12.1	12.1	17.124	0.00084782	3.1851	423450000	22	2	2	2	2	2	2	1	0	2	1	2	2	2	2	2	2	2	2	2	2	2	1
A5FC70_FLAJ1 Short-chain dehydrogenase/reductase SDR OS=Flavobacterium johnsoniae (strain ATCC 17061 / DSM 2064 / UW101) GN=Fjoh_4190 PE=4 SV=1	A5FC70	Fjoh_4190	25.5143	25.7571	25.9689	25.3382	26.6798	25.6946	25.79	26.0927	25.6187	25.7252	26.1125	26.0055			9	9	9	49.3	49.3	49.3	28.796	0	43.055	877820000	45	5	4	3	6	6	7	4	0	3	2	4	4	3	5	4	5	4	3	6	6	7	4
UXUA_FLAJ1 Mannonate dehydratase OS=Flavobacterium johnsoniae (strain ATCC 17061 / DSM 2064 / UW101) GN=uxuA PE=3 SV=1	A5FC71	Fjoh_4191	27.1433	27.2318	27.0091	27.4601	26.1288	27.249	23.8704	27.5322	27.14	27.5733	27.5899	27.8392	+	FJ_LP_FJ_H	24	24	24	63.7	63.7	63.7	44.363	0	247.84	3041200000	216	20	20	21	15	18	16	13	0	14	4	16	16	18	13	14	20	20	21	15	18	16	13
A5FC76_FLAJ1 Alpha/beta hydrolase fold protein OS=Flavobacterium johnsoniae (strain ATCC 17061 / DSM 2064 / UW101) GN=Fjoh_4179 PE=4 SV=1	A5FC76	Fjoh_4179	27.7629	27.6525	27.0476	29.0881	26.5551	28.9235	27.2164	28.1247	26.5158	31.4684	31.1289	30.9879	+	FJ_LP_FJ_H	14	14	14	75.3	75.3	75.3	30.226	0	237.05	12214000000	158	8	4	8	9	8	6	10	0	8	2	8	4	13	13	13	8	4	8	9	8	6	10
A5FC78_FLAJ1 Phospholipase/Carboxylesterase OS=Flavobacterium johnsoniae (strain ATCC 17061 / DSM 2064 / UW101) GN=Fjoh_4181 PE=4 SV=1	A5FC78	Fjoh_4181	22.0614	21.9728	21.9026	23.7656	25.5371	24.3588	24.4128	22.8422	23.7822	25.9527	25.0464	25.127	+	FJ_LP_FJ_H	4	4	4	26.7	26.7	26.7	22.645	0	4.4438	206020000	9	2	0	3	0	0	0	0	0	2	0	1	1	3	4	2	2	0	3	0	0	0	0
A5FC80_FLAJ1 Glyoxalase/bleomycin resistance protein/dioxygenase OS=Flavobacterium johnsoniae (strain ATCC 17061 / DSM 2064 / UW101) GN=Fjoh_4183 PE=4 SV=1	A5FC80	Fjoh_4183	25.6252	25.7145	25.688	26.6161	25.5933	26.4685	23.5844	25.9534	25.8843	27.0065	26.6221	26.613	+	FJ_LP_FJ_H	10	10	10	42.6	42.6	42.6	35.42	0	44.77	998810000	58	3	3	5	6	8	3	6	0	4	1	4	2	7	7	7	3	3	5	6	8	3	6
A5FC85_FLAJ1 ECF subfamily RNA polymerase sigma-24 subunit OS=Flavobacterium johnsoniae (strain ATCC 17061 / DSM 2064 / UW101) GN=Fjoh_4171 PE=3 SV=1	A5FC85	Fjoh_4171	22.9842	21.7876	22.8919	22.6119	27.2481	23.9822	24.511	23.2711	22.8003	22.586	22.7852	22.4294			2	2	2	9.4	9.4	9.4	21.536	0.0090981	1.8651	17816000	8	0	0	0	0	0	0	0	0	0	0	0	0	1	2	2	0	0	0	0	0	0	0
A5FC86_FLAJ1 Uncharacterized protein OS=Flavobacterium johnsoniae (strain ATCC 17061 / DSM 2064 / UW101) GN=Fjoh_4172 PE=4 SV=1	A5FC86	Fjoh_4172	23.4892	22.6322	21.4175	23.9831	26.5703	22.9704	24.0152	22.9686	23.5354	29.3764	29.553	29.278	+	FJ_LP_FJ_H	22	22	22	71.1	71.1	71.1	39.314	0	72.619	2190100000	78	1	1	0	0	1	0	1	1	1	0	0	1	18	17	16	1	1	0	0	1	0	1
A5FC87_FLAJ1 Metallophosphoesterase OS=Flavobacterium johnsoniae (strain ATCC 17061 / DSM 2064 / UW101) GN=Fjoh_4173 PE=4 SV=1	A5FC87	Fjoh_4173	23.3661	24.7131	23.4729	22.3235	26.5716	23.2704	25.657	23.4727	22.8912	28.4308	28.3266	28.2429	+	FJ_LP_FJ_H	20	20	20	35.9	35.9	35.9	73.345	0	107.48	1078800000	53	1	1	2	1	0	0	0	0	1	1	0	0	18	14	13	1	1	2	1	0	0	0
A5FC98_FLAJ1 Uncharacterized protein OS=Flavobacterium johnsoniae (strain ATCC 17061 / DSM 2064 / UW101) GN=Fjoh_4166 PE=4 SV=1	A5FC98	Fjoh_4166	23.9263	23.3223	22.5944	27.4626	26.6798	27.6703	24.8799	26.5358	23.2755	26.556	27.3193	27.3624	+	FJ_LP_FJ_H	6	6	6	77.8	77.8	77.8	14.027	0	22.252	1234800000	34	0	2	2	0	0	1	6	0	4	1	2	1	3	2	3	0	2	2	0	0	1	6
A5FC99_FLAJ1 Alcohol dehydrogenase GroES domain protein OS=Flavobacterium johnsoniae (strain ATCC 17061 / DSM 2064 / UW101) GN=Fjoh_4167 PE=3 SV=1	A5FC99	Fjoh_4167	29.2154	29.2537	29.0812	30.1486	30.9671	30.0272	28.569	28.9248	28.8772	30.4802	30.6195	30.6709	+	FJ_LP_FJ_H	21	21	21	62.8	62.8	62.8	36.648	0	262.65	18851000000	488	18	19	18	16	14	14	18	5	15	11	12	12	20	16	15	18	19	18	16	14	14	18
A5FCA0_FLAJ1 RagB/SusD domain protein OS=Flavobacterium johnsoniae (strain ATCC 17061 / DSM 2064 / UW101) GN=Fjoh_4168 PE=4 SV=1	A5FCA0	Fjoh_4168	22.7655	23.7216	23.4748	23.7692	27.1573	23.3884	24.7626	22.3387	22.1569	29.3599	29.4915	29.7941	+	FJ_LP_FJ_H	23	23	23	41.7	41.7	41.7	65.874	0	83.978	2504500000	81	0	1	0	1	0	0	0	0	0	0	0	0	20	19	20	0	1	0	1	0	0	0
A5FCA1_FLAJ1 SusC-like TonB-dependent receptor OS=Flavobacterium johnsoniae (strain ATCC 17061 / DSM 2064 / UW101) GN=Fjoh_4169 PE=3 SV=1	A5FCA1	Fjoh_4169	23.3586	27.398	28.8292	23.117	26.2317	22.8412	23.7469	22.9634	26.9637	29.0077	30.0292	30.0493			42	42	42	43.2	43.2	43.2	119.28	0	242.55	4037800000	114	2	2	2	2	3	2	2	1	1	2	2	3	33	31	31	2	2	2	2	3	2	2
A5FCA6_FLAJ1 Uncharacterized protein OS=Flavobacterium johnsoniae (strain ATCC 17061 / DSM 2064 / UW101) GN=Fjoh_4154 PE=4 SV=1	A5FCA6	Fjoh_4154	27.8742	27.8679	27.6209	28.0798	26.2867	28.0483	27.1424	27.5559	27.2135	28.6756	28.3353	28.1676	+	FJ_LP_FJ_H	21	21	21	54.5	54.5	54.5	52.473	0	251.07	3423700000	146	11	12	13	14	11	13	12	1	13	7	10	11	16	16	15	11	12	13	14	11	13	12
A5FCA9_FLAJ1 Uncharacterized protein OS=Flavobacterium johnsoniae (strain ATCC 17061 / DSM 2064 / UW101) GN=Fjoh_4157 PE=4 SV=1	A5FCA9	Fjoh_4157	26.2819	26.5099	26.5531	26.6502	26.2729	22.1349	24.0095	21.7856	22.1467	27.1418	27.0297	27.0192	+	FJ_LP_FJ_H	8	8	8	46	46	46	23.309	0	10.793	1622000000	17	3	1	2	3	3	3	3	0	1	1	2	1	5	5	4	3	1	2	3	3	3	3
A5FCB4_FLAJ1 AAA ATPase, central domain protein OS=Flavobacterium johnsoniae (strain ATCC 17061 / DSM 2064 / UW101) GN=Fjoh_4143 PE=4 SV=1	A5FCB4	Fjoh_4143	22.6929	22.8713	22.7536	22.9804	26.8466	22.9448	23.94	23.9156	22.7626	23.7231	22.6315	22.6558			4	4	4	15.6	15.6	15.6	28.22	0	7.6344	90088000	10	2	1	1	3	3	4	2	0	2	0	1	1	2	2	2	2	1	1	3	3	4	2
A5FCB6_FLAJ1 Redoxin domain protein OS=Flavobacterium johnsoniae (strain ATCC 17061 / DSM 2064 / UW101) GN=Fjoh_4145 PE=4 SV=1	A5FCB6	Fjoh_4145	25.1192	24.9978	24.8469	24.9986	27.0686	23.6236	25.2484	23.8346	23.187	25.2304	23.7245	25.144			3	3	3	22.8	22.8	22.8	18.42	0	6.9959	522620000	21	3	2	3	3	2	2	2	0	1	1	1	1	3	2	2	3	2	3	3	2	2	2
A5FCB7_FLAJ1 Uncharacterized protein OS=Flavobacterium johnsoniae (strain ATCC 17061 / DSM 2064 / UW101) GN=Fjoh_4146 PE=4 SV=1	A5FCB7	Fjoh_4146	24.6417	24.3936	24.4866	22.2136	27.0172	22.6583	23.0751	24.2257	24.288	22.2328	23.463	22.1897	+	FJ_LP_FJ_H	2	2	2	5.1	5.1	5.1	25.889	0.0090909	1.8606	140080000	18	1	0	0	2	2	2	0	0	0	0	0	0	1	1	1	1	0	0	2	2	2	0
A5FCC0_FLAJ1 Uncharacterized protein OS=Flavobacterium johnsoniae (strain ATCC 17061 / DSM 2064 / UW101) GN=Fjoh_4149 PE=4 SV=1	A5FCC0	Fjoh_4149	28.1476	27.75	27.714	28.3362	25.8981	27.8865	26.2647	27.0743	26.8694	28.7016	28.4803	28.3039	+	FJ_LP_FJ_H	14	14	14	65	65	65	27.574	0	116.34	3817500000	141	8	5	7	10	8	8	10	0	8	2	6	7	12	11	8	8	5	7	10	8	8	10
A5FCC4_FLAJ1 Carboxymethylenebutenolidase OS=Flavobacterium johnsoniae (strain ATCC 17061 / DSM 2064 / UW101) GN=Fjoh_4137 PE=4 SV=1	A5FCC4	Fjoh_4137	24.0811	23.94	24.1227	24.4291	26.5642	24.2879	24.1156	24.4237	24.3086	24.7957	24.9228	24.7699	+	FJ_LP_FJ_H	5	5	5	11.1	11.1	11.1	33.492	0	27.064	278530000	32	4	1	3	3	4	2	4	0	2	0	2	2	5	3	3	4	1	3	3	4	2	4
A5FCD2_FLAJ1 RND efflux system, outer membrane lipoprotein, NodT family OS=Flavobacterium johnsoniae (strain ATCC 17061 / DSM 2064 / UW101) GN=Fjoh_4130 PE=3 SV=1	A5FCD2	Fjoh_4130	24.9577	24.9644	25.1344	24.322	26.4579	24.9745	23.7599	24.9056	25.1057	24.3604	23.1784	23.9837	+	FJ_LP_FJ_H	2	2	2	4.9	4.9	4.9	51.517	0.0087232	1.8903	306240000	7	0	0	0	1	1	1	2	0	2	0	1	1	1	0	1	0	0	0	1	1	1	2
A5FCD4_FLAJ1 Efflux transporter, RND family, MFP subunit OS=Flavobacterium johnsoniae (strain ATCC 17061 / DSM 2064 / UW101) GN=Fjoh_4132 PE=3 SV=1	A5FCD4	Fjoh_4132	25.4081	25.0163	25.4879	25.8785	26.8421	26.0958	24.4836	25.5396	25.6771	25.5129	25.7679	25.8357			7	7	7	25	25	25	40.764	0	50.662	783270000	60	5	3	4	5	5	5	5	0	6	3	5	5	5	5	5	5	3	4	5	5	5	5
A5FCG8_FLAJ1 Candidate pectin or pectate lyase Polysaccharide lyase family 1 OS=Flavobacterium johnsoniae (strain ATCC 17061 / DSM 2064 / UW101) GN=Fjoh_4093 PE=4 SV=1	A5FCG8	Fjoh_4093	23.2216	21.9257	23.3392	23.0235	26.5399	22.3733	23.6695	22.1885	22.4075	23.73	24.3921	24.6277			6	6	6	14.7	14.7	14.7	63.618	0	13.154	167580000	16	5	4	6	0	0	1	0	0	0	1	1	1	2	0	1	5	4	6	0	0	1	0
A5FCH6_FLAJ1 Polygalacturonase-like protein Glycoside hydrolase family 28 OS=Flavobacterium johnsoniae (strain ATCC 17061 / DSM 2064 / UW101) GN=Fjoh_4088 PE=3 SV=1	A5FCH6	Fjoh_4088	24.0514	23.9701	24.9255	23.6668	26.7443	25.0609	25.381	24.85	24.8136	24.7255	25.4031	24.7575			5	5	5	15.3	15.3	15.3	57.491	0	6.0805	451270000	17	3	2	2	3	4	4	1	0	2	1	2	2	4	2	2	3	2	2	3	4	4	1
A5FCI3_FLAJ1 Hypothetical lipoprotein OS=Flavobacterium johnsoniae (strain ATCC 17061 / DSM 2064 / UW101) GN=Fjoh_4082 PE=4 SV=1	A5FCI3	Fjoh_4082	25.6868	26.627	27.7725	23.997	25.4892	22.9867	25.0326	27.2615	27.4309	26.0681	26.6954	27.4154			2	2	2	3.8	3.8	3.8	61.504	0.0016508	2.5155	2521800000	23	2	1	1	2	2	2	1	0	1	1	2	2	2	2	2	2	1	1	2	2	2	1
A5FCI8_FLAJ1 Uncharacterized protein OS=Flavobacterium johnsoniae (strain ATCC 17061 / DSM 2064 / UW101) GN=Fjoh_4073 PE=4 SV=1	A5FCI8	Fjoh_4073	26.99	26.8069	26.7503	26.9737	25.294	26.985	24.3707	26.4601	26.6557	26.8558	26.8899	26.8289			12	12	12	33.3	33.3	33.3	46.739	0	45.528	1666800000	56	3	0	3	9	11	7	9	0	8	1	5	7	8	6	7	3	0	3	9	11	7	9
A5FCJ4_FLAJ1 Ribonucleoside-diphosphate reductase, alpha chain OS=Flavobacterium johnsoniae (strain ATCC 17061 / DSM 2064 / UW101) GN=Fjoh_4065 PE=4 SV=1	A5FCJ4	Fjoh_4065	28.6272	28.8716	28.6726	29.3545	27.8354	29.2412	27.9582	28.4354	28.3197	28.1247	28.4314	28.4625			31	31	31	68.1	68.1	68.1	63.656	0	222.52	6328300000	260	16	14	14	24	26	21	19	2	19	8	14	15	12	14	12	16	14	14	24	26	21	19
A5FCJ5_FLAJ1 Ribonucleotide reductase OS=Flavobacterium johnsoniae (strain ATCC 17061 / DSM 2064 / UW101) GN=Fjoh_4066 PE=4 SV=1	A5FCJ5	Fjoh_4066	28.0487	28.3277	27.7821	28.9752	26.4588	28.4336	27.316	27.7979	27.7647	27.9777	27.6453	27.4416			17	17	17	50	50	50	37.813	0	82.596	4384100000	161	10	8	10	12	13	12	11	2	11	4	9	9	9	9	9	10	8	10	12	13	12	11
A5FCJ6_FLAJ1 Ankyrin OS=Flavobacterium johnsoniae (strain ATCC 17061 / DSM 2064 / UW101) GN=Fjoh_4067 PE=4 SV=1	A5FCJ6	Fjoh_4067	29.1658	28.996	28.9418	33.0269	30.8866	33.0481	28.5388	28.9902	29.119	28.9146	28.7155	28.9868			47	47	47	84.2	84.2	84.2	53.801	0	323.31	31127000000	605	41	41	45	25	26	24	44	10	45	17	26	22	25	18	16	41	41	45	25	26	24	44
A5FCJ7_FLAJ1 Uncharacterized protein OS=Flavobacterium johnsoniae (strain ATCC 17061 / DSM 2064 / UW101) GN=Fjoh_4068 PE=4 SV=1	A5FCJ7	Fjoh_4068	23.9457	24.1906	26.4276	30.8591	25.6278	30.268	23.8905	24.4944	21.9891	24.9316	24.6532	24.8138			15	15	15	50.6	50.6	50.6	17.636	0	129.76	3307500000	93	4	3	5	4	6	7	13	2	15	0	6	4	4	4	3	4	3	5	4	6	7	13
A5FCK9_FLAJ1 Xylose isomerase domain protein TIM barrel OS=Flavobacterium johnsoniae (strain ATCC 17061 / DSM 2064 / UW101) GN=Fjoh_4045 PE=4 SV=1	A5FCK9	Fjoh_4045	22.2574	22.5834	22.8053	23.0091	26.2479	23.1066	24.8899	23.6388	23.2771	22.8683	22.8025	23.1336			2	2	2	3.9	3.9	3.9	31.45	0	4.6146	94570000	20	1	1	0	2	2	2	1	0	2	0	2	2	2	2	2	1	1	0	2	2	2	1
A5FCM0_FLAJ1 TonB-dependent siderophore receptor OS=Flavobacterium johnsoniae (strain ATCC 17061 / DSM 2064 / UW101) GN=Fjoh_4039 PE=3 SV=1	A5FCM0	Fjoh_4039	22.1119	23.1894	22.753	29.6618	26.3695	29.071	23.9777	23.622	23.3289	23.383	23.2016	23.0426			24	24	24	41	41	41	90.89	0	245.85	1639800000	56	9	5	10	1	1	0	18	1	19	0	0	0	1	0	0	9	5	10	1	1	0	18
A5FCM4_FLAJ1 PfkB domain protein OS=Flavobacterium johnsoniae (strain ATCC 17061 / DSM 2064 / UW101) GN=Fjoh_4043 PE=4 SV=1	A5FCM4	Fjoh_4043	26.9382	26.9146	26.6174	27.4658	25.5502	26.8188	27.5538	27.6728	27.4261	27.1094	26.9037	26.3581			13	13	13	59.1	59.1	59.1	34.212	0	35.247	1938400000	76	7	6	6	6	5	7	6	0	6	5	8	10	6	4	8	7	6	6	6	5	7	6
A5FCM6_FLAJ1 Uncharacterized protein OS=Flavobacterium johnsoniae (strain ATCC 17061 / DSM 2064 / UW101) GN=Fjoh_4027 PE=4 SV=1	A5FCM6	Fjoh_4027	29.4788	29.1812	28.9461	34.0778	31.3279	33.8423	28.6007	29.4441	29.3283	30.0967	29.6864	29.6985	+	FJ_LP_FJ_H	24	24	24	85.2	85.2	85.2	27.423	0	323.31	38720000000	376	10	10	11	12	15	15	23	12	23	6	13	14	17	13	13	10	10	11	12	15	15	23
A5FCP0_FLAJ1 Uncharacterized protein OS=Flavobacterium johnsoniae (strain ATCC 17061 / DSM 2064 / UW101) GN=Fjoh_4024 PE=4 SV=1	A5FCP0	Fjoh_4024	24.6057	24.5635	24.6004	25.2628	26.3766	25.6477	25.3527	24.9973	24.7979	25.7256	25.0699	25.3788	+	FJ_LP_FJ_H	9	9	9	24.6	24.6	24.6	47.139	0	10.819	496750000	25	7	2	5	4	3	5	4	0	2	2	4	4	7	2	4	7	2	5	4	3	5	4
A5FCP2_FLAJ1 OsmC family protein OS=Flavobacterium johnsoniae (strain ATCC 17061 / DSM 2064 / UW101) GN=Fjoh_4026 PE=4 SV=1	A5FCP2	Fjoh_4026	24.5591	21.4971	22.3506	30.8912	34.2425	31.3105	24.9237	24.0489	27.5486	23.1049	23.6154	23.7056			9	4	4	59.4	30.4	30.4	14.976	0	25.396	3165200000	42	4	4	4	4	3	2	6	4	7	1	4	5	4	5	5	1	1	1	1	0	0	3
A5FCQ4_FLAJ1 KaiC-like protein OS=Flavobacterium johnsoniae (strain ATCC 17061 / DSM 2064 / UW101) GN=Fjoh_4008 PE=4 SV=1	A5FCQ4	Fjoh_4008	25.0375	25.0134	23.8864	26.2393	25.6895	26.19	25.1909	25.7712	24.3535	28.0764	28.112	27.5727	+	FJ_LP_FJ_H	25	25	25	50.8	50.8	50.8	62.625	0	73.675	2349600000	108	21	19	22	7	9	3	10	0	9	2	6	4	18	16	13	21	19	22	7	9	3	10
A5FCS9_FLAJ1 Lipoprotein OS=Flavobacterium johnsoniae (strain ATCC 17061 / DSM 2064 / UW101) GN=Fjoh_3984 PE=3 SV=1	A5FCS9	Fjoh_3984	27.0925	26.9173	27.3178	28.9042	26.4979	28.4339	27.1562	27.1435	27.6037	27.1862	27.159	27.3755			13	13	13	61.5	61.5	61.5	29.462	0	141.77	2976600000	108	11	10	11	11	11	11	13	1	13	7	10	8	7	9	8	11	10	11	11	11	11	13
A5FCT2_FLAJ1 Candidate N-acetylglucosamine-6-phosphate deacetylase Carbohydrate esterase family 9 OS=Flavobacterium johnsoniae (strain ATCC 17061 / DSM 2064 / UW101) GN=Fjoh_3974 PE=3 SV=1	A5FCT2	Fjoh_3974	25.1733	25.1573	24.585	25.1051	27.3307	25.2057	24.6849	24.8863	24.7962	25.4957	25.0737	25.7158			6	6	6	17.4	17.4	17.4	41.269	0	16.151	508100000	35	6	1	3	5	5	6	4	0	4	2	4	4	6	3	4	6	1	3	5	5	6	4
A5FCV4_FLAJ1 Uncharacterized protein OS=Flavobacterium johnsoniae (strain ATCC 17061 / DSM 2064 / UW101) GN=Fjoh_3949 PE=4 SV=1	A5FCV4	Fjoh_3949	24.444	23.41	23.5182	25.1057	26.2834	24.9623	23.715	24.0299	23.9544	25.1986	24.5533	25.0436	+	FJ_LP_FJ_H	8	8	8	30.3	30.3	30.3	37.92	0	70.321	350100000	50	4	2	3	4	3	5	2	0	2	1	3	2	7	4	4	4	2	3	4	3	5	2
A5FCW7_FLAJ1 Hypothetical lipoprotein OS=Flavobacterium johnsoniae (strain ATCC 17061 / DSM 2064 / UW101) GN=Fjoh_3948 PE=4 SV=1	A5FCW7	Fjoh_3948	25.1596	25.0357	24.7196	25.53	26.6755	25.5228	24.4646	25.52	25.609	25.5797	24.966	25.4443			6	6	6	37.8	37.8	37.8	26.508	0	20.635	645570000	22	5	4	5	3	3	4	4	0	3	1	3	3	4	3	3	5	4	5	3	3	4	4
A5FCX1_FLAJ1 Heme oxygenase OS=Flavobacterium johnsoniae (strain ATCC 17061 / DSM 2064 / UW101) GN=Fjoh_3937 PE=4 SV=1	A5FCX1	Fjoh_3937	26.5294	26.3373	25.9646	26.2597	26.7564	26.5443	23.8105	23.2267	25.2309	26.4511	26.1316	26.0707			4	4	4	40	40	40	22.666	0	44.689	1092000000	47	3	2	3	2	3	2	3	0	4	0	2	2	2	2	2	3	2	3	2	3	2	3
A5FCX2_FLAJ1 Uncharacterized protein OS=Flavobacterium johnsoniae (strain ATCC 17061 / DSM 2064 / UW101) GN=Fjoh_3938 PE=4 SV=1	A5FCX2	Fjoh_3938	26.5851	25.4208	25.3738	26.8305	25.9509	26.3877	22.83	26.3985	25.7816	26.7577	27.2007	26.8775			9	9	9	56.1	56.1	56.1	23.404	0	60.271	1216100000	56	6	6	5	3	4	3	6	1	6	1	5	5	6	4	4	6	6	5	3	4	3	6
A5FCX3_FLAJ1 Trans-aconitate 2-methyltransferase OS=Flavobacterium johnsoniae (strain ATCC 17061 / DSM 2064 / UW101) GN=Fjoh_3939 PE=4 SV=1	A5FCX3	Fjoh_3939	25.5587	26.7985	24.3063	26.0236	25.3743	26.0296	25.6777	26.5162	25.1724	25.6153	22.9289	26.423			11	11	11	46.7	46.7	46.7	29.465	0	31.905	912490000	44	3	4	4	3	3	4	2	0	6	0	4	3	5	2	3	3	4	4	3	3	4	2
A5FCY2_FLAJ1 Efflux transporter, RND family, MFP subunit OS=Flavobacterium johnsoniae (strain ATCC 17061 / DSM 2064 / UW101) GN=Fjoh_3932 PE=3 SV=1	A5FCY2	Fjoh_3932	25.0339	25.4058	25.3428	25.0975	26.2835	25.8204	24.53	26.1596	25.5161	25.46	25.6439	26.1897			11	11	11	36.4	36.4	36.4	41.68	0	96.823	553410000	50	1	1	1	6	7	7	6	0	6	1	4	5	6	7	7	1	1	1	6	7	7	6
A5FCY3_FLAJ1 Heavy metal efflux pump, CzcA family OS=Flavobacterium johnsoniae (strain ATCC 17061 / DSM 2064 / UW101) GN=Fjoh_3933 PE=3 SV=1	A5FCY3	Fjoh_3933	25.6178	25.581	25.5117	26.2719	26.4471	26.3126	26.5563	26.5978	25.9056	26.4741	26.509	26.9482	+	FJ_LP_FJ_H	20	20	20	17.5	17.5	17.5	161.72	0	63.002	987560000	96	1	0	3	13	9	9	11	0	9	3	11	10	18	13	10	1	0	3	13	9	9	11
A5FCY8_FLAJ1 Uncharacterized protein OS=Flavobacterium johnsoniae (strain ATCC 17061 / DSM 2064 / UW101) GN=Fjoh_3923 PE=4 SV=1	A5FCY8	Fjoh_3923	24.6215	24.2518	24.6916	24.6261	26.849	24.2825	23.071	25.0235	24.8345	24.9722	24.3713	23.3022			7	7	7	13.6	13.6	13.6	46.886	0	8.7179	321120000	24	4	2	3	4	6	6	4	0	4	0	3	4	4	2	2	4	2	3	4	6	6	4
A5FCZ8_FLAJ1 Candidate esterase Carbohydrate esterase family 4 OS=Flavobacterium johnsoniae (strain ATCC 17061 / DSM 2064 / UW101) GN=Fjoh_3917 PE=4 SV=1	A5FCZ8	Fjoh_3917	25.325	25.5651	25.7647	26.0741	26.8372	25.5634	25.0772	25.7668	25.8873	25.8698	25.6863	25.6072			6	6	6	29.7	29.7	29.7	29.997	0	58.607	728290000	58	3	2	2	6	5	5	3	0	4	1	3	5	5	5	2	3	2	2	6	5	5	3
A5FCZ9_FLAJ1 Two component transcriptional regulator, winged helix family OS=Flavobacterium johnsoniae (strain ATCC 17061 / DSM 2064 / UW101) GN=Fjoh_3918 PE=4 SV=1	A5FCZ9	Fjoh_3918	24.5802	25.161	25.2738	23.9017	26.2994	25.1483	25.3014	22.7017	21.7801	24.983	24.3086	25.1574			5	5	5	27.4	27.4	27.4	26.301	0	79.849	390210000	16	2	0	3	4	3	3	1	0	2	0	1	1	4	2	2	2	0	3	4	3	3	1
KATG_FLAJ1 Catalase-peroxidase OS=Flavobacterium johnsoniae (strain ATCC 17061 / DSM 2064 / UW101) GN=katG PE=3 SV=1	A5FD11	Fjoh_3897	31.2464	31.2134	31.0851	31.8368	29.3812	31.8413	31.2782	31.3487	31.3511	32.261	32.1851	32.1888	+	FJ_LP_FJ_H	60	60	60	78.7	78.7	78.7	83.444	0	323.31	52850000000	1078	47	42	46	37	43	42	42	10	43	25	40	41	45	49	49	47	42	46	37	43	42	42
A5FD23_FLAJ1 Candidate beta-xylosidase/alpha-L-arabinofuranosidase Glycoside hydrolase family 43 OS=Flavobacterium johnsoniae (strain ATCC 17061 / DSM 2064 / UW101) GN=Fjoh_3880 PE=3 SV=1	A5FD23	Fjoh_3880	24.0523	22.7706	23.5916	25.1387	26.7425	23.8292	23.945	23.2196	23.1664	22.4341	23.9525	23.8998			3	3	3	7.2	7.2	7.2	63.213	0	7.6236	114010000	8	2	1	3	0	0	0	0	0	0	0	0	0	0	0	0	2	1	3	0	0	0	0
A5FD24_FLAJ1 RagB/SusD domain protein OS=Flavobacterium johnsoniae (strain ATCC 17061 / DSM 2064 / UW101) GN=Fjoh_3881 PE=4 SV=1	A5FD24	Fjoh_3881	22.7896	23.1	22.766	23.965	25.926	24.6302	22.6947	22.5774	24.9692	24.016	24.1128	24.2968	+	FJ_LP_FJ_H	8	8	8	19.5	19.5	19.5	70.925	0	51.793	567480000	28	6	5	8	3	1	1	2	0	0	0	1	2	2	2	3	6	5	8	3	1	1	2
A5FD25_FLAJ1 SusC-like TonB-dependent receptor OS=Flavobacterium johnsoniae (strain ATCC 17061 / DSM 2064 / UW101) GN=Fjoh_3882 PE=3 SV=1	A5FD25	Fjoh_3882	22.1178	22.2244	23.7506	23.4588	26.4987	23.815	24.5525	24.005	23.7104	22.9322	22.0341	23.4657			20	20	19	29.4	29.4	28.3	112.53	0	109.05	841400000	50	19	9	15	0	0	2	0	0	2	0	2	1	1	0	1	19	9	15	0	0	2	0
A5FD26_FLAJ1 Candidate beta-xylosidase Glycoside hydrolase family 3 OS=Flavobacterium johnsoniae (strain ATCC 17061 / DSM 2064 / UW101) GN=Fjoh_3883 PE=4 SV=1	A5FD26	Fjoh_3883	24.4727	23.6076	23.9907	25.2456	26.5924	25.1577	23.8468	25.3821	24.7526	26.002	25.4851	25.0807	+	FJ_LP_FJ_H	12	12	12	16.8	16.8	16.8	98.573	0	51.075	433230000	45	4	3	2	4	3	4	5	0	6	0	5	4	8	8	4	4	3	2	4	3	4	5
A5FD34_FLAJ1 Candidate bifunctional acetylxylan esterase/feruloyl esterase Carbohydrate esterase family 1/carbohydrate esterase family 6 OS=Flavobacterium johnsoniae (strain ATCC 17061 / DSM 2064 / UW101) GN=Fjoh_3878 PE=4 SV=1	A5FD34	Fjoh_3878	23.7257	23.086	23.4614	22.7076	25.943	22.0761	25.9052	22.7537	22.9829	24.9026	22.614	24.0905			11	11	11	27.3	27.3	27.3	62.702	0	30.492	268170000	28	9	6	8	1	1	0	0	0	1	0	0	0	1	1	0	9	6	8	1	1	0	0
A5FD51_FLAJ1 Hypothetical lipoprotein OS=Flavobacterium johnsoniae (strain ATCC 17061 / DSM 2064 / UW101) GN=Fjoh_3854 PE=4 SV=1	A5FD51	Fjoh_3854	23.2046	22.7399	24.0541	22.7616	26.0722	22.6098	25.0016	22.6619	22.9555	26.7137	26.3895	26.7884	+	FJ_LP_FJ_H	7	7	7	26.9	26.9	26.9	30.232	0	72.056	304380000	16	0	0	0	0	0	0	0	0	0	0	0	0	7	6	5	0	0	0	0	0	0	0
A5FD53_FLAJ1 Hypothetical lipoprotein OS=Flavobacterium johnsoniae (strain ATCC 17061 / DSM 2064 / UW101) GN=Fjoh_3856 PE=4 SV=1	A5FD53	Fjoh_3856	22.6042	23.9646	23.6305	23.4553	26.3464	22.1984	24.653	22.6897	22.5778	30.1868	29.6829	29.3263	+	FJ_LP_FJ_H	9	9	9	35.9	35.9	35.9	45.368	0	76.616	2764600000	34	0	0	0	0	0	0	0	0	0	0	0	0	9	8	7	0	0	0	0	0	0	0
A5FD54_FLAJ1 TonB-dependent receptor OS=Flavobacterium johnsoniae (strain ATCC 17061 / DSM 2064 / UW101) GN=Fjoh_3857 PE=3 SV=1	A5FD54	Fjoh_3857	22.4983	23.6272	22.374	22.8148	26.0263	22.7618	24.0237	23.681	22.9432	27.9977	28.007	28.0301	+	FJ_LP_FJ_H	26	26	26	26.5	26.5	26.5	121.54	0	114.9	824760000	57	0	0	0	0	0	0	0	0	0	0	1	0	22	15	16	0	0	0	0	0	0	0
A5FD55_FLAJ1 Anti-FecI sigma factor, FecR OS=Flavobacterium johnsoniae (strain ATCC 17061 / DSM 2064 / UW101) GN=Fjoh_3858 PE=4 SV=1	A5FD55	Fjoh_3858	24.1049	22.4108	22.8194	24.2758	26.2194	23.8092	24.742	23.7421	23.3207	24.3029	24.3623	25.2691			4	4	4	16.3	16.3	16.3	32.45	0	7.772	76494000	6	0	0	0	0	0	0	0	0	0	0	0	0	4	3	3	0	0	0	0	0	0	0
A5FD64_FLAJ1 Methionine synthase (B12-independent) OS=Flavobacterium johnsoniae (strain ATCC 17061 / DSM 2064 / UW101) GN=Fjoh_3839 PE=4 SV=1	A5FD64	Fjoh_3839	31.4087	31.473	31.242	30.3506	25.9285	30.2347	30.5193	30.7879	30.8072	31.6544	31.6518	31.488			33	33	33	73.2	73.2	73.2	38.792	0	323.31	32753000000	497	1	1	1	26	30	30	23	1	23	14	23	27	25	27	28	1	1	1	26	30	30	23
A5FD65_FLAJ1 Uncharacterized protein OS=Flavobacterium johnsoniae (strain ATCC 17061 / DSM 2064 / UW101) GN=Fjoh_3840 PE=4 SV=1	A5FD65	Fjoh_3840	29.9296	30.0605	29.8773	28.6785	26.5032	28.2938	26.6995	27.4437	27.3684	29.0882	29.0505	29.0946	+	FJ_LP_FJ_H	21	21	21	56.6	56.6	56.6	40.543	0	129.1	7681000000	178	0	1	0	18	20	19	9	0	12	4	9	8	15	13	15	0	1	0	18	20	19	9
A5FD66_FLAJ1 Uncharacterized protein OS=Flavobacterium johnsoniae (strain ATCC 17061 / DSM 2064 / UW101) GN=Fjoh_3841 PE=4 SV=1	A5FD66	Fjoh_3841	23.8399	22.7575	23.5134	23.8859	26.2909	23.7917	24.2052	25.0019	23.2717	31.86	32.4559	31.1036	+	FJ_LP_FJ_H	52	52	52	57.6	57.6	57.6	119.95	0	323.31	13619000000	297	1	1	1	0	0	2	1	0	0	0	2	0	47	46	44	1	1	1	0	0	2	1
A5FD68_FLAJ1 Peptidase S41 OS=Flavobacterium johnsoniae (strain ATCC 17061 / DSM 2064 / UW101) GN=Fjoh_3843 PE=4 SV=1	A5FD68	Fjoh_3843	24.0393	23.85	23.9504	24.0015	25.4408	23.4024	23.8623	23.57	23.0729	24.5779	24.822	24.3019	+	FJ_LP_FJ_H	8	8	8	15.8	15.8	15.8	68.131	0	16.234	347830000	37	7	3	7	5	4	2	2	0	2	0	2	1	6	3	4	7	3	7	5	4	2	2
A5FD80_FLAJ1 Multi-sensor signal transduction histidine kinase OS=Flavobacterium johnsoniae (strain ATCC 17061 / DSM 2064 / UW101) GN=Fjoh_3820 PE=4 SV=1	A5FD80	Fjoh_3820	26.6477	26.6765	26.7301	26.6054	27.0482	26.2861	26.093	26.1696	26.7074	27.0964	26.756	26.4392			16	16	11	24.4	24.4	17.5	86.274	0	18.572	1622700000	81	9	7	7	12	8	8	8	0	6	2	4	7	12	10	9	9	7	7	12	8	8	8
A5FD86_FLAJ1 Short-chain dehydrogenase/reductase SDR OS=Flavobacterium johnsoniae (strain ATCC 17061 / DSM 2064 / UW101) GN=Fjoh_3826 PE=3 SV=1	A5FD86	Fjoh_3826	25.6853	25.3788	25.0692	26.1907	26.3244	26.3501	26.0196	25.6992	25.9107	25.9444	25.4263	25.769			8	8	8	43.2	43.2	43.2	25.47	0	62.002	852710000	57	2	3	4	5	7	5	6	0	5	4	5	4	5	4	4	2	3	4	5	7	5	6
A5FDD0_FLAJ1 DNA helicase OS=Flavobacterium johnsoniae (strain ATCC 17061 / DSM 2064 / UW101) GN=Fjoh_3773 PE=3 SV=1	A5FDD0	Fjoh_3773	23.7392	23.7851	24.234	24.02	25.9402	23.4985	24.5174	22.6638	24.0157	23.6853	23.7291	24.3915			6	6	6	9.8	9.8	9.8	90.647	0	13.338	232580000	33	4	2	3	6	4	5	4	0	3	0	2	3	3	3	2	4	2	3	6	4	5	4
A5FDF8_FLAJ1 Response regulator receiver protein OS=Flavobacterium johnsoniae (strain ATCC 17061 / DSM 2064 / UW101) GN=Fjoh_3751 PE=3 SV=1	A5FDF8	Fjoh_3751	26.6355	26.9796	27.3297	29.4191	26.0044	29.6337	24.3938	23.1386	23.7359	28.7041	29.2128	28.095	+	FJ_LP_FJ_H	15	15	13	82	82	76	17.459	0	189.15	3695300000	90	2	4	6	7	8	8	11	1	13	1	1	1	9	9	6	2	4	6	7	8	8	11
A5FDH7_FLAJ1 Uncharacterized protein OS=Flavobacterium johnsoniae (strain ATCC 17061 / DSM 2064 / UW101) GN=Fjoh_3728 PE=4 SV=1	A5FDH7	Fjoh_3728	26.0456	25.8846	26.1977	22.3354	26.3437	25.6814	23.0208	25.7847	23.9958	26.0431	26.0273	23.4931			6	6	6	37.9	37.9	37.9	28.591	0	17.486	848910000	18	4	1	3	6	5	3	1	0	3	0	2	0	4	2	1	4	1	3	6	5	3	1
A5FDI5_FLAJ1 Transcriptional regulator, XRE family OS=Flavobacterium johnsoniae (strain ATCC 17061 / DSM 2064 / UW101) GN=Fjoh_3720 PE=4 SV=1	A5FDI5	Fjoh_3720	27.0753	26.8547	27.7558	28.1036	25.6424	27.5948	25.4672	27.9515	27.2722	27.3699	28.1249	28.1901			7	6	6	83.3	79.7	79.7	15.774	0	93.836	2591500000	81	3	4	4	6	5	3	6	0	3	1	4	3	6	4	3	3	3	3	6	5	3	6
A5FDJ0_FLAJ1 ATPase-like protein OS=Flavobacterium johnsoniae (strain ATCC 17061 / DSM 2064 / UW101) GN=Fjoh_3708 PE=4 SV=1	A5FDJ0	Fjoh_3708	27.7992	27.8137	27.6283	27.9641	26.4497	27.9045	27.5886	27.364	27.77	27.7275	27.5511	27.7023			21	21	21	66.2	66.2	66.2	41.599	0	41.943	3247200000	105	10	7	12	16	15	12	14	0	17	6	12	10	11	7	4	10	7	12	16	15	12	14
A5FDK5_FLAJ1 Hypothetical lipoprotein OS=Flavobacterium johnsoniae (strain ATCC 17061 / DSM 2064 / UW101) GN=Fjoh_3705 PE=4 SV=1	A5FDK5	Fjoh_3705	24.2161	25.0923	24.9372	22.8844	25.4896	23.6323	23.9933	23.6026	23.5667	23.7549	23.0393	23.1838			5	5	5	35.8	35.8	35.8	17.7	0	10.282	123680000	20	3	3	2	2	0	2	1	0	2	1	3	3	0	2	1	3	3	2	2	0	2	1
A5FDK7_FLAJ1 Uncharacterized protein OS=Flavobacterium johnsoniae (strain ATCC 17061 / DSM 2064 / UW101) GN=Fjoh_3707 PE=4 SV=1	A5FDK7	Fjoh_3707	25.6625	25.5481	25.5125	25.9756	25.7585	25.6223	24.4475	25.6222	25.767	25.4224	25.5081	23.6246			7	7	7	31.3	31.3	31.3	26.015	0	10.374	625530000	31	3	2	3	4	2	4	3	0	2	1	5	2	4	2	1	3	2	3	4	2	4	3
A5FDL1_FLAJ1 Hypothetical lipoprotein OS=Flavobacterium johnsoniae (strain ATCC 17061 / DSM 2064 / UW101) GN=Fjoh_3692 PE=4 SV=1	A5FDL1	Fjoh_3692	29.6176	30.1218	29.8066	31.0204	33.4137	30.4909	29.6824	29.56	29.4829	29.5989	29.989	29.9425			18	18	18	75.4	75.4	75.4	21.186	0	157.05	12170000000	254	3	3	3	13	16	16	15	6	15	11	14	13	12	15	12	3	3	3	13	16	16	15
A5FDM3_FLAJ1 Uncharacterized protein OS=Flavobacterium johnsoniae (strain ATCC 17061 / DSM 2064 / UW101) GN=Fjoh_3687 PE=4 SV=1	A5FDM3	Fjoh_3687	27.1387	27.2228	27.3413	28.2476	26.7823	28.1978	26.991	27.3302	27.3832	27.8068	27.7997	28.0037	+	FJ_LP_FJ_H	24	24	24	39.1	39.1	39.1	67.282	0	81.692	2749100000	155	12	8	11	17	19	15	16	0	16	7	10	11	18	13	11	12	8	11	17	19	15	16
A5FDR0_FLAJ1 Transcriptional regulator, XRE family OS=Flavobacterium johnsoniae (strain ATCC 17061 / DSM 2064 / UW101) GN=Fjoh_3648 PE=4 SV=1;A5FDM8_FLAJ1 Transcriptional regulator, XRE family OS=Flavobacterium johnsoniae (strain ATCC 17061 / DSM 2064 / UW	A5FDR0;A5FDM8	#N/A	23.7137	23.377	23.5976	24.3815	25.7238	23.002	24.1934	22.232	23.7748	23.7264	25.0171	24.4992			5	4	4	53.6	50	50	15.748	0	35.208	175410000	24	1	1	2	2	2	2	2	0	3	1	4	1	3	2	2	1	0	1	2	2	2	2
A5FDR6_FLAJ1 Uncharacterized protein OS=Flavobacterium johnsoniae (strain ATCC 17061 / DSM 2064 / UW101) GN=Fjoh_3635 PE=4 SV=1	A5FDR6	Fjoh_3635	26.4665	26.2991	26.7123	27.5249	25.9589	27.0419	26.3031	26.2059	27.0586	26.9908	27.2312	28.0155			7	7	7	38.4	38.4	38.4	22.643	0	26.814	1937400000	42	4	2	6	5	3	3	4	0	6	2	4	3	7	3	3	4	2	6	5	3	3	4
A5FDS1_FLAJ1 Uncharacterized protein OS=Flavobacterium johnsoniae (strain ATCC 17061 / DSM 2064 / UW101) GN=Fjoh_3640 PE=4 SV=1	A5FDS1	Fjoh_3640	25.0794	24.6636	24.9732	24.9846	26.7845	24.8063	24.7004	23.9783	24.6877	25.1519	24.9344	25.3878			5	5	5	26.1	26.1	26.1	23.685	0	53.016	440230000	35	2	3	4	4	2	4	3	0	4	1	4	4	4	5	4	2	3	4	4	2	4	3
A5FDT1_FLAJ1 Transcriptional regulator, XRE family OS=Flavobacterium johnsoniae (strain ATCC 17061 / DSM 2064 / UW101) GN=Fjoh_3628 PE=4 SV=1	A5FDT1	Fjoh_3628	28.0486	27.5121	28.0107	28.5528	26.9213	27.954	26.3374	27.8376	26.7665	27.998	27.9204	27.4368			7	7	4	58.5	58.5	44.4	15.416	0	94.29	3176500000	88	4	2	4	4	6	4	4	0	3	1	4	3	5	5	4	4	2	4	4	6	4	4
A5FDT9_FLAJ1 Uncharacterized protein OS=Flavobacterium johnsoniae (strain ATCC 17061 / DSM 2064 / UW101) GN=Fjoh_3614 PE=4 SV=1	A5FDT9	Fjoh_3614	27.4318	27.1303	27.1888	27.217	27.1536	27.3275	27.1686	26.9813	27.0851	27.3204	27.3017	27.4559			8	8	8	60	60	60	16.98	0	35.272	2396900000	85	6	4	5	6	5	5	6	0	7	2	4	4	6	5	4	6	4	5	6	5	5	6
A5FDU0_FLAJ1 Uncharacterized protein OS=Flavobacterium johnsoniae (strain ATCC 17061 / DSM 2064 / UW101) GN=Fjoh_3615 PE=4 SV=1	A5FDU0	Fjoh_3615	27.7374	27.5938	27.531	27.9311	26.0551	27.8271	27.3436	27.1948	26.9324	27.5621	27.6021	27.6012			13	13	13	74.7	74.7	74.7	19.928	0	30.375	2990500000	85	7	4	4	7	9	9	8	0	4	2	5	4	8	8	8	7	4	4	7	9	9	8
A5FDW3_FLAJ1 Uncharacterized protein OS=Flavobacterium johnsoniae (strain ATCC 17061 / DSM 2064 / UW101) GN=Fjoh_3598 PE=4 SV=1	A5FDW3	Fjoh_3598	24.2046	24.8165	24.8353	25.3084	24.9928	25.1851	24.8789	24.672	24.0294	24.4549	24.0774	24.606			8	8	8	26.9	26.9	26.9	36.187	0	131.02	400210000	46	3	4	4	4	5	5	3	0	3	1	3	5	5	4	3	3	4	4	4	5	5	3
A5FDW9_FLAJ1 Uncharacterized protein OS=Flavobacterium johnsoniae (strain ATCC 17061 / DSM 2064 / UW101) GN=Fjoh_3586 PE=4 SV=1	A5FDW9	Fjoh_3586	24.2024	23.7338	23.8388	22.7134	25.9241	22.7482	24.8375	24.3061	23.9888	24.087	23.3469	24.2384			2	2	2	5.6	5.6	5.6	32.357	0.0044373	2.1245	200560000	6	2	1	2	2	2	2	1	0	1	1	2	1	2	1	1	2	1	2	2	2	2	1
A5FDX0_FLAJ1 Uncharacterized protein OS=Flavobacterium johnsoniae (strain ATCC 17061 / DSM 2064 / UW101) GN=Fjoh_3587 PE=4 SV=1	A5FDX0	Fjoh_3587	25.3843	25.3205	25.4149	25.6975	26.8129	25.7906	23.592	23.4328	22.8006	25.385	25.5917	25.8191			6	6	6	30.5	30.5	30.5	37.844	0	61.837	518600000	31	5	1	1	4	5	5	5	0	4	0	0	1	5	4	3	5	1	1	4	5	5	5
A5FDZ1_FLAJ1 Uncharacterized protein OS=Flavobacterium johnsoniae (strain ATCC 17061 / DSM 2064 / UW101) GN=Fjoh_3574 PE=4 SV=1	A5FDZ1	Fjoh_3574	25.9742	25.7856	25.3467	25.1856	25.9934	25.8153	22.9377	25.8758	21.661	26.087	26.093	27.0447			9	9	9	23.3	23.3	23.3	53.968	0	44.281	917150000	30	6	4	6	6	7	5	3	0	3	0	5	4	5	6	6	6	4	6	6	7	5	3
A5FE05_FLAJ1 Uncharacterized protein OS=Flavobacterium johnsoniae (strain ATCC 17061 / DSM 2064 / UW101) GN=Fjoh_3555 PE=4 SV=1	A5FE05	Fjoh_3555	22.9278	22.6679	22.9166	23.2671	27.145	23.18	24.0679	23.6254	23.6675	23.4056	23.8517	24.2084	+	FJ_LP_FJ_H	3	3	3	28.4	28.4	28.4	13.105	0	4.3243	145290000	33	2	1	2	3	2	3	3	0	2	1	2	1	3	2	1	2	1	2	3	2	3	3
A5FE16_FLAJ1 Uncharacterized protein OS=Flavobacterium johnsoniae (strain ATCC 17061 / DSM 2064 / UW101) GN=Fjoh_3535 PE=4 SV=1	A5FE16	Fjoh_3535	22.7321	22.5192	23.0083	22.0429	26.4662	23.3519	24.585	24.64	22.9046	21.9675	22.3243	22.6133			6	6	6	2.6	2.6	2.6	244.65	0	8.4308	65170000	19	5	1	2	6	5	6	2	0	1	0	0	0	4	3	2	5	1	2	6	5	6	2
A5FE22_FLAJ1 Response regulator receiver protein OS=Flavobacterium johnsoniae (strain ATCC 17061 / DSM 2064 / UW101) GN=Fjoh_3526 PE=4 SV=1	A5FE22	Fjoh_3526	25.2045	24.8073	24.6376	24.9373	26.63	25.3866	24.7989	25.5613	25.3001	24.65	25.1209	25.3669			8	8	8	9.6	9.6	9.6	107.49	0	83.795	593280000	45	7	4	6	5	7	5	6	0	5	1	4	5	7	4	4	7	4	6	5	7	5	6
ACKA_FLAJ1 Acetate kinase OS=Flavobacterium johnsoniae (strain ATCC 17061 / DSM 2064 / UW101) GN=ackA PE=3 SV=1	A5FE24	Fjoh_3528	28.9032	28.8678	28.8212	30.464	31.2317	30.2157	28.5405	28.5862	28.6873	29.588	29.2572	29.1623	+	FJ_LP_FJ_H	27	27	27	82.2	82.2	82.2	43.236	0	198.64	11525000000	273	17	17	15	16	17	16	20	5	21	10	16	13	19	17	17	17	17	15	16	17	16	20
A5FE25_FLAJ1 Phosphate acetyltransferase OS=Flavobacterium johnsoniae (strain ATCC 17061 / DSM 2064 / UW101) GN=Fjoh_3529 PE=3 SV=1	A5FE25	Fjoh_3529	28.6087	28.4961	28.4003	30.0318	28.8832	30.2233	28.0261	28.5006	28.028	28.7155	28.6936	28.7867	+	FJ_LP_FJ_H	35	35	35	61.4	61.4	61.4	76.374	0	264.92	8758500000	273	22	17	25	23	19	18	25	3	21	8	17	14	18	20	15	22	17	25	23	19	18	25
A5FE26_FLAJ1 Magnesium transport protein CorA OS=Flavobacterium johnsoniae (strain ATCC 17061 / DSM 2064 / UW101) GN=corA PE=3 SV=1	A5FE26	Fjoh_3530	24.1362	24.3297	24.7137	24.561	27.3451	24.3219	24.5899	24.3348	24.2035	24.9155	25.2235	25.2977	+	FJ_LP_FJ_H	7	7	7	23.8	23.8	23.8	42.324	0	8.67	376900000	32	5	4	4	4	6	6	3	0	4	0	4	4	5	5	4	5	4	4	4	6	6	3
A5FE32_FLAJ1 Candidate beta-glucosidase Glycoside hydrolase family 3 OS=Flavobacterium johnsoniae (strain ATCC 17061 / DSM 2064 / UW101) GN=Fjoh_3521 PE=3 SV=1	A5FE32	Fjoh_3521	24.8064	24.5571	24.9102	23.6105	26.8198	22.7562	24.4694	25.0297	24.738	24.2947	22.9011	22.6892			8	8	8	11.7	11.7	11.7	83.909	0	19.529	411620000	23	7	4	6	2	2	2	1	0	2	2	2	2	2	2	1	7	4	6	2	2	2	1
A5FE36_FLAJ1 SusC-like TonB-dependent receptor OS=Flavobacterium johnsoniae (strain ATCC 17061 / DSM 2064 / UW101) GN=Fjoh_3525 PE=3 SV=1	A5FE36	Fjoh_3525	23.496	20.0716	22.8232	23.3016	26.4127	22.5242	26.1424	23.9297	23.1934	22.4893	22.9898	24.441			13	13	13	21	21	21	109.05	0	28.58	370530000	22	9	4	9	0	1	1	0	0	0	0	0	0	0	1	1	9	4	9	0	1	1	0
A5FE37_FLAJ1 2-dehydro-3-deoxyphosphooctonate aldolase OS=Flavobacterium johnsoniae (strain ATCC 17061 / DSM 2064 / UW101) GN=Fjoh_3513 PE=3 SV=1	A5FE37	Fjoh_3513	29.6701	29.8498	29.491	29.4045	31.6873	30.1986	30.0575	30.0969	29.7475	29.1546	29.4298	29.1678	+	FJ_LP_FJ_H	16	16	16	82	82	82	31.171	0	235.93	16391000000	316	16	14	14	14	16	16	14	3	10	12	11	12	13	14	15	16	14	14	14	16	16	14
A5FE38_FLAJ1 Uncharacterized protein OS=Flavobacterium johnsoniae (strain ATCC 17061 / DSM 2064 / UW101) GN=Fjoh_3514 PE=4 SV=1	A5FE38	Fjoh_3514	27.9213	28.018	28.0221	27.6515	26.5766	27.3726	25.2856	28.0355	27.9091	26.9393	26.8909	27.0068	+	FJ_LP_FJ_H	15	15	15	54.5	54.5	54.5	33.852	0	94.534	3142600000	161	10	5	9	11	11	11	10	0	8	2	9	11	9	5	4	10	5	9	11	11	11	10
A5FE39_FLAJ1 Uncharacterized protein OS=Flavobacterium johnsoniae (strain ATCC 17061 / DSM 2064 / UW101) GN=Fjoh_3515 PE=4 SV=1	A5FE39	Fjoh_3515	24.6223	24.637	24.5192	24.2952	25.6943	24.4778	22.8803	24.696	24.4222	25.0508	25.2806	25.2101	+	FJ_LP_FJ_H	5	5	5	24.4	24.4	24.4	26.107	0	89.633	382730000	38	4	3	3	4	4	3	4	0	3	0	2	1	5	4	4	4	3	3	4	4	3	4
A5FE42_FLAJ1 Peptidase family M28 OS=Flavobacterium johnsoniae (strain ATCC 17061 / DSM 2064 / UW101) GN=Fjoh_3518 PE=4 SV=1	A5FE42	Fjoh_3518	32.2357	32.1207	31.8955	31.9456	31.1066	32.099	31.5653	32.0864	32.1152	32.7253	32.2895	32.3279			46	46	46	68	68	68	50.67	0	323.31	67255000000	892	33	27	27	36	38	38	30	7	32	29	37	39	37	43	41	33	27	27	36	38	38	30
A5FE43_FLAJ1 Alkyl hydroperoxide reductase/ Thiol specific antioxidant/ Mal allergen OS=Flavobacterium johnsoniae (strain ATCC 17061 / DSM 2064 / UW101) GN=Fjoh_3503 PE=4 SV=1	A5FE43	Fjoh_3503	29.9134	29.7435	29.6528	30.157	29.3384	29.9289	29.3731	29.6371	29.4061	29.8955	29.8633	29.7331			12	12	12	58.5	58.5	58.5	18.59	0	164.07	14165000000	272	11	11	11	10	11	11	10	3	11	5	12	10	11	11	11	11	11	11	10	11	11	10
TPIS_FLAJ1 Triosephosphate isomerase OS=Flavobacterium johnsoniae (strain ATCC 17061 / DSM 2064 / UW101) GN=tpiA PE=3 SV=1	A5FE44	Fjoh_3504	33.263	33.0121	32.5052	33.4265	32.4168	33.0158	32.2789	32.5106	32.4932	32.9773	32.1732	32.1824			28	28	28	97.2	97.2	97.2	27.035	0	323.31	96329000000	853	21	16	18	22	22	24	19	14	20	14	23	21	23	22	19	21	16	18	22	22	24	19
A5FE45_FLAJ1 Hypothetical lipoprotein OS=Flavobacterium johnsoniae (strain ATCC 17061 / DSM 2064 / UW101) GN=Fjoh_3505 PE=4 SV=1	A5FE45	Fjoh_3505	25.5497	25.217	25.3007	24.8971	26.0541	24.9534	23.8328	22.7174	22.948	23.8476	22.2114	23.9723	+	FJ_LP_FJ_H	11	11	11	14.1	14.1	14.1	90.799	0	10.408	305690000	25	4	1	3	5	6	3	6	0	7	1	2	0	2	1	2	4	1	3	5	6	3	6
A5FE46_FLAJ1 Uncharacterized protein OS=Flavobacterium johnsoniae (strain ATCC 17061 / DSM 2064 / UW101) GN=Fjoh_3506 PE=4 SV=1	A5FE46	Fjoh_3506	25.3374	26.1254	25.4688	25.6055	25.9697	25.4313	25.6826	25.5044	25.6859	25.2523	25.6843	23.376			8	8	8	32	32	32	43.975	0	32.559	789020000	60	4	3	4	7	7	6	6	0	5	2	4	4	4	3	2	4	3	4	7	7	6	6
A5FE47_FLAJ1 Ribosomal L11 methyltransferase OS=Flavobacterium johnsoniae (strain ATCC 17061 / DSM 2064 / UW101) GN=prmA PE=4 SV=1	A5FE47	Fjoh_3507	25.6763	26.001	25.604	25.9076	26.298	26.3691	24.6662	22.266	23.1742	25.338	26.2018	23.1986			9	9	9	48.5	48.5	48.5	33.71	0	23.03	891610000	55	6	2	4	5	7	3	3	0	3	1	1	2	4	4	1	6	2	4	5	7	3	3
A5FE56_FLAJ1 Uncharacterized protein OS=Flavobacterium johnsoniae (strain ATCC 17061 / DSM 2064 / UW101) GN=Fjoh_3498 PE=4 SV=1	A5FE56	Fjoh_3498	26.4844	26.5918	26.6738	26.8808	26.4829	26.6406	27.0655	27.0002	26.9472	26.6371	26.9321	27.1106			9	9	9	37.8	37.8	37.8	20.859	0	79.35	1913400000	68	6	5	6	7	7	7	5	0	6	4	4	7	6	8	6	6	5	6	7	7	7	5
A5FE57_FLAJ1 DoxX family protein OS=Flavobacterium johnsoniae (strain ATCC 17061 / DSM 2064 / UW101) GN=Fjoh_3499 PE=4 SV=1	A5FE57	Fjoh_3499	27.9366	27.888	27.9642	27.8102	26.9198	27.8913	28.4264	28.02	28.2139	27.9546	27.8355	27.9303			10	10	10	31.4	31.4	31.4	42.213	0	61.391	4474000000	114	8	6	7	8	7	8	7	0	6	5	6	6	7	7	7	8	6	7	8	7	8	7
A5FE62_FLAJ1 Uncharacterized protein OS=Flavobacterium johnsoniae (strain ATCC 17061 / DSM 2064 / UW101) GN=Fjoh_3486 PE=4 SV=1	A5FE62	Fjoh_3486	26.3396	26.1815	26.5496	26.7058	26.1289	23.1513	24.1253	26.306	26.5595	26.2298	26.5218	26.4205			10	10	10	60.6	60.6	60.6	15.95	0	62.581	1463800000	58	9	8	10	6	5	6	2	0	3	1	5	5	3	4	4	9	8	10	6	5	6	2
A5FE64_FLAJ1 Nicotinate-nucleotide pyrophosphorylase OS=Flavobacterium johnsoniae (strain ATCC 17061 / DSM 2064 / UW101) GN=Fjoh_3488 PE=3 SV=1	A5FE64	Fjoh_3488	28.541	28.6883	28.8488	28.4718	26.2472	28.8436	28.6951	28.7906	29.0172	28.6998	29.0725	28.9876			18	18	18	75.4	75.4	75.4	31.606	0	212.16	7279100000	248	15	13	14	17	12	13	15	1	14	8	11	12	16	13	13	15	13	14	17	12	13	15
A5FE65_FLAJ1 HEAT domain containing protein OS=Flavobacterium johnsoniae (strain ATCC 17061 / DSM 2064 / UW101) GN=Fjoh_3489 PE=4 SV=1	A5FE65	Fjoh_3489	24.2975	23.7831	23.6595	24.1623	27.4776	24.1437	23.3231	23.995	24.7959	24.444	24.002	24.6425			7	7	7	18.6	18.6	18.6	42.567	0	20.515	324440000	42	4	3	4	5	5	3	2	0	4	0	4	4	5	4	6	4	3	4	5	5	3	2
A5FE66_FLAJ1 Pirin domain protein OS=Flavobacterium johnsoniae (strain ATCC 17061 / DSM 2064 / UW101) GN=Fjoh_3490 PE=3 SV=1	A5FE66	Fjoh_3490	27.7205	27.8128	27.7212	28.23	25.3151	28.1065	28.0783	27.7945	27.8516	28.3944	28.3414	28.21	+	FJ_LP_FJ_H	13	13	13	53.2	53.2	53.2	33.205	0	68.323	4420900000	147	8	8	10	12	12	8	10	0	11	5	11	9	12	9	8	8	8	10	12	12	8	10
A5FE67_FLAJ1 OsmC family protein OS=Flavobacterium johnsoniae (strain ATCC 17061 / DSM 2064 / UW101) GN=Fjoh_3491 PE=4 SV=1	A5FE67	Fjoh_3491	26.5572	25.8978	26.0189	26.7749	25.6564	26.5724	23.9714	25.7593	25.6576	26.8316	26.4684	26.2237			8	8	8	65.6	65.6	65.6	14.852	0	34.27	1218700000	60	5	3	4	5	5	4	5	0	4	0	2	3	4	5	3	5	3	4	5	5	4	5
A5FE68_FLAJ1 GCN5-related N-acetyltransferase OS=Flavobacterium johnsoniae (strain ATCC 17061 / DSM 2064 / UW101) GN=Fjoh_3492 PE=4 SV=1	A5FE68	Fjoh_3492	25.1423	25.3084	25.6384	25.9771	27.086	25.875	24.9257	25.5213	25.8157	25.7997	26.1734	25.2805			6	6	6	54.3	54.3	54.3	10.562	0	5.5045	692940000	27	6	4	4	2	4	3	6	0	3	1	4	2	3	4	4	6	4	4	2	4	3	6
A5FE69_FLAJ1 Adenosine deaminase OS=Flavobacterium johnsoniae (strain ATCC 17061 / DSM 2064 / UW101) GN=Fjoh_3493 PE=4 SV=1	A5FE69	Fjoh_3493	27.3823	27.4645	27.5205	27.101	26.2492	27.4325	27.2837	27.2131	27.299	27.5715	27.5756	27.5071			18	18	18	51.2	51.2	51.2	54.569	0	159.6	2928800000	121	13	10	13	15	13	14	8	0	6	2	12	12	10	8	8	13	10	13	15	13	14	8
A5FE71_FLAJ1 OmpA/MotB domain protein OS=Flavobacterium johnsoniae (strain ATCC 17061 / DSM 2064 / UW101) GN=Fjoh_3476 PE=3 SV=1	A5FE71	Fjoh_3476	26.3844	25.8733	26.7281	30.0672	26.798	30.6637	24.1928	26.398	25.9246	31.8438	31.8672	31.8223	+	FJ_LP_FJ_H	54	54	53	69.8	69.8	69.8	73.166	0	323.31	18256000000	456	32	30	29	10	8	14	33	2	32	2	9	6	48	43	44	32	30	29	10	8	14	33
A5FE72_FLAJ1 Uncharacterized protein OS=Flavobacterium johnsoniae (strain ATCC 17061 / DSM 2064 / UW101) GN=Fjoh_3477 PE=4 SV=1	A5FE72	Fjoh_3477	22.2363	23.38	22.8329	27.5825	26.269	28.4536	23.5131	24.5875	23.2058	28.797	28.1143	28.0735	+	FJ_LP_FJ_H	9	9	9	31	31	31	35.147	0	38.629	2025100000	61	6	4	7	0	0	1	8	0	7	0	2	0	9	8	9	6	4	7	0	0	1	8
A5FE73_FLAJ1 Conserved repeat domain protein OS=Flavobacterium johnsoniae (strain ATCC 17061 / DSM 2064 / UW101) GN=Fjoh_3478 PE=4 SV=1	A5FE73	Fjoh_3478	25.3761	23.9639	26.3014	28.7623	25.8638	29.7923	24.3276	23.832	25.693	30.1744	29.5904	30.2926	+	FJ_LP_FJ_H	32	32	32	12.1	12.1	12.1	386.02	0	225.4	5859600000	194	16	6	14	5	2	3	20	1	22	0	1	2	26	28	23	16	6	14	5	2	3	20
A5FE74_FLAJ1 Uncharacterized protein OS=Flavobacterium johnsoniae (strain ATCC 17061 / DSM 2064 / UW101) GN=Fjoh_3479 PE=4 SV=1	A5FE74	Fjoh_3479	24.832	24.4039	24.4096	22.0395	25.9787	24.4882	24.434	24.2483	23.6843	23.9549	22.9674	23.7442	+	FJ_LP_FJ_H	3	3	3	27.4	27.4	27.4	18.17	0	6.1726	154800000	12	1	1	3	3	3	3	1	0	2	0	0	1	1	1	0	1	1	3	3	3	3	1
RL9_FLAJ1 50S ribosomal protein L9 OS=Flavobacterium johnsoniae (strain ATCC 17061 / DSM 2064 / UW101) GN=rplI PE=3 SV=1	A5FE75	Fjoh_3480	31.996	32.6242	32.7993	31.7859	31.3826	31.931	32.1742	32.642	32.6508	30.3485	30.9927	31.3988	+	FJ_LP_FJ_H	24	24	24	91.8	91.8	91.8	15.942	0	323.31	61349000000	447	16	21	16	17	19	22	13	5	14	21	20	20	14	22	19	16	21	16	17	19	22	13
RS18_FLAJ1 30S ribosomal protein S18 OS=Flavobacterium johnsoniae (strain ATCC 17061 / DSM 2064 / UW101) GN=rpsR PE=3 SV=1	A5FE76	Fjoh_3481	31.2763	31.3487	31.4882	30.9708	27.802	30.8477	31.4324	31.4382	31.3776	30.358	30.7934	30.4712	+	FJ_LP_FJ_H	15	15	15	75.5	75.5	75.5	11.354	0	52.254	33184000000	345	6	8	9	12	15	15	9	3	7	13	14	13	9	13	11	6	8	9	12	15	15	9
RS6_FLAJ1 30S ribosomal protein S6 OS=Flavobacterium johnsoniae (strain ATCC 17061 / DSM 2064 / UW101) GN=rpsF PE=3 SV=1	A5FE77	Fjoh_3482	31.7775	31.4944	31.0428	31.3342	29.8605	30.8472	30.4758	31.0664	30.5705	30.4849	30.261	30.1077	+	FJ_LP_FJ_H	20	20	20	89.4	89.4	89.4	13.353	0	161.79	35638000000	451	15	12	16	19	18	17	18	8	17	11	17	16	17	16	13	15	12	16	19	18	17	18
A5FE78_FLAJ1 Two component transcriptional regulator, LytTR family OS=Flavobacterium johnsoniae (strain ATCC 17061 / DSM 2064 / UW101) GN=Fjoh_3483 PE=4 SV=1	A5FE78	Fjoh_3483	28.4345	28.1022	28.2536	29.3241	25.9909	28.9585	26.5399	27.7187	27.4081	28.3141	28.1478	28.0302			18	18	18	69.7	69.7	69.7	26.3	0	61.824	5358100000	216	13	9	12	14	14	17	14	0	15	4	11	11	14	12	9	13	9	12	14	14	17	14
A5FE80_FLAJ1 Uncharacterized protein OS=Flavobacterium johnsoniae (strain ATCC 17061 / DSM 2064 / UW101) GN=Fjoh_3468 PE=4 SV=1	A5FE80	Fjoh_3468	25.0485	24.0866	26.4045	25.6161	27.0554	25.6896	23.414	22.6751	26.0843	23.96	25.7996	26.5743			6	6	6	69.5	69.5	69.5	12.222	0	34.746	586250000	50	3	4	4	5	3	4	3	1	4	2	1	5	4	4	3	3	4	4	5	3	4	3
A5FE81_FLAJ1 DNA uptake lipoprotein-like protein OS=Flavobacterium johnsoniae (strain ATCC 17061 / DSM 2064 / UW101) GN=Fjoh_3469 PE=4 SV=1	A5FE81	Fjoh_3469	27.172	27.096	27.3482	26.9455	26.3522	26.7859	27.281	27.1902	27.4916	27.0098	27.3521	27.5515			13	13	13	62.9	62.9	62.9	30.181	0	87.857	2547000000	115	11	9	9	9	9	9	8	0	8	5	9	9	9	6	7	11	9	9	9	9	9	8
DAPA_FLAJ1 4-hydroxy-tetrahydrodipicolinate synthase OS=Flavobacterium johnsoniae (strain ATCC 17061 / DSM 2064 / UW101) GN=dapA PE=3 SV=1	A5FE82	Fjoh_3470	30.1072	30.1486	29.7665	30.0241	29.2004	29.9031	30.0337	29.9464	30.0301	29.229	29.0442	28.7777	+	FJ_LP_FJ_H	19	19	19	70.6	70.6	70.6	31.716	0	239.73	14300000000	278	14	13	14	16	15	14	16	2	15	11	15	13	12	11	9	14	13	14	16	15	14	16
A5FE84_FLAJ1 5-Nucleotidase domain protein OS=Flavobacterium johnsoniae (strain ATCC 17061 / DSM 2064 / UW101) GN=Fjoh_3472 PE=4 SV=1	A5FE84	Fjoh_3472	25.8695	25.9841	26.321	26.5429	25.9924	26.0842	26.1186	26.326	26.1269	27.0865	26.6901	27.0433	+	FJ_LP_FJ_H	7	7	7	31.3	31.3	31.3	29.604	0	49.258	1365100000	47	5	4	5	6	6	6	4	0	3	3	5	6	6	5	6	5	4	5	6	6	6	4
A5FE85_FLAJ1 Metallophosphoesterase OS=Flavobacterium johnsoniae (strain ATCC 17061 / DSM 2064 / UW101) GN=Fjoh_3473 PE=3 SV=1	A5FE85	Fjoh_3473	26.4537	25.8947	26.4132	26.996	26.1948	26.2827	23.5623	25.5578	25.5719	27.3525	26.1035	26.3759			12	12	12	50.5	50.5	50.5	34.136	0	51.699	1172500000	53	6	2	6	9	4	8	5	1	6	1	3	5	7	8	4	6	2	6	9	4	8	5
[truncated: 1,520 more rows]
[truncated: 105 more columns]

## Sheet: S3 -DSM2064-XP
Significant	minus LOG(P-value)	Difference	UniProt names	Locus Tag	Gene name	Peptides	Razor + unique peptides	Unique peptides	Sequence coverage [%]	Unique + razor sequence coverage [%]	Unique sequence coverage [%]	Mol. weight [kDa]	Q-value	Score	Intensity	MS/MS count	LFQ intensity DSM2064_High_P1	LFQ intensity DSM2064_High_P2	LFQ intensity DSM2064_High_P3	LFQ intensity DSM2064_Low_P1	LFQ intensity DSM2064_Low_P2	LFQ intensity DSM2064_Low_P3
[truncated: 585 more rows]

[truncated: 19 more sheets: S4 - AIEC DSM2064, S5 - PhAC DSM2064, S6 - Genomic characteristics, S7 -F52, S8 - LOA-5, S9 - OSR001, S10 - OSR003, S11 - OSR004, S12 - OSR005, S13 - TSA_1_4_3, S14 - Flavobacterium genomes, S15 - Bacteroidetes genomes, S16 - OSR001, S17- OSR002, S18 - OSR003, S19 -OSR004, S20 - OSR005, S21 - TSA_1_4_3, S22 - LOA-5]
